# Supplementary material for: The multidomain architecture of a bacteriophage endolysin enables intramolecular synergism and regulation of bacterial lysis
Source: J Biol Chem. 2021 Apr 8;296:100639. doi: 10.1016/j.jbc.2021.100639 (PMC8144678; doi:10.1016/j.jbc.2021.100639)
Supplement: Supplemental Data 1 [file mmc1.xlsx]

## Sheet: Sheet1
Experiment: 180104-Oechslin-10039-42
	Peak List Generator: unknown
		Version: unknown
		Charge States Calculated: unknown
		Deisotoped: unknown																			Mascot Identity score	Mascot Delta Ion Score	Number of enzymatic termini	Fixed modifications identified by spectrum	Variable modifications identified by spectrum	Observed m/z	Actual peptide mass (AMU)	Calculated +1H Peptide Mass (AMU)	Spectrum charge	Actual minus calculated peptide mass (AMU)	Actual minus calculated peptide mass (PPM)	Retention Time (sec)	Total Ion Current	Peptide start index	Peptide stop index
		Textual Annotation: unknown																			25	54.9	2			537.285	1'072.554906	1'073.562546	2	-0.0003639	-0.339	2'520.52	1335860	836	845
	Database Set: 1 Database																				25	40.3	2	c5: Carbamidomethyl (+57.02)		471.888	1'412.640801	1'413.646911	3	0.001166	0.8246	2'014.81	3396010	127	138
		Database Name: the contaminants_PAF_20160504_1633.fasta; Streptococcus_dysg_equi_SK1249_082016_20160824 database																			25	72.3	2			854.432	1'706.848974	1'707.854946	2	0.001304	0.7636	2'625.87	139792	269	283
			Version: unknown																		25	56	2			547.772	1'093.528906	1'094.536546	2	-0.0003639	-0.3325	1'849.39	6618900	595	604
			Taxonomy: All Entries																		25	90.8	2			711.812	1'421.609350	1'422.616746	2	-0.0001199	-0.08431	1'437.49	2225880	626	637
			Number of Proteins: 2657																		25	50	2		m10: Oxidation (+15.99)	719.81	1'437.604588	1'438.611661	2	0.000203	0.1411	1'367.72	280641	626	637
		Does database contain common contaminants?: unknown																			25	63.6	2			474.877	1'421.609490	1'422.616746	3	2.006e-05	0.0141	1'437.39	6594780	626	637
	Search Engine Set: 1 Search Engine																				25	87.9	2			621.857	1'241.698460	1'242.705446	2	0.0002901	0.2334	2'156.46	2838170	451	461
		Search Engine: Mascot																			25	52.7	1			651.836	1'301.658422	1'302.664946	2	0.0007521	0.5773	1'840.93	371404	272	283
			Version: 2.6.1																		25	20.2	2		m7: Oxidation (+15.99)	466.765	931.516	932.523	2	-3.695e-05	-0.03962	1'675.93	2483220	677	684
			Samples: All Samples																		25	38.5	2			480.772	959.529	960.536	2	0.0002801	0.2916	2'101.93	1695090	709	717
			Fragment Tolerance: 0.020 Da (Monoisotopic)																		25	43.3	1			529.796	1'057.577978	1'058.584246	2	0.001008	0.9523	1'950.16	1084860	453	461
			Parent Tolerance: 10.0 PPM (Monoisotopic)																		25	60.1	2		m4: Oxidation (+15.99)	673.84	1'345.666234	1'346.673361	2	0.000149	0.1107	2'190.89	1587480	816	827
			Fixed Modifications: +57 on C (Carbamidomethyl)																		25	30.2	2			463.243	924.471	925.478	2	6.806e-05	0.07354	2'237.07	1609410	462	469
			Variable Modifications: +16 on M (Oxidation), +42 on n (Acetyl)																		25	13.8	2			625.822	1'249.630346	1'250.637646	2	-2.394e-05	-0.01914	1'743.28	605804	594	604
			Database: the contaminants_PAF_20160504_1633.fasta; Streptococcus_dysg_equi_SK1249_082016_20160824 database (unknown version, 2657 entries)																		25	80.9	1			594.797	1'187.579320	1'188.585646	2	0.0009501	0.7993	1'593.59	6999080	646	657
			Digestion Enzyme: SemiTrypsin																		25	37.3	1			474.238	946.461	947.468	2	0.0001021	0.1077	1'541.72	837827	596	604
			Max Missed Cleavages: 2																		25	75.8	2			647.765	1'293.514866	1'294.521746	2	0.0003961	0.3059	1'491.76	1383610	627	637
			Probability Model:																		25	26.7	1		m7: Oxidation (+15.99)	637.79	1'273.566258	1'274.572361	2	0.001173	0.9203	2'382.05	456922	772	783
				171222_Oechslin_B4-10039.raw (F002855): LFDR Model, Classifier data: Bayes, Good (50%) m:26.1/s:18.6 m:51.1/s:18.6 m:NA m:NA m:NA, Bad (50%) m:-18.5/s:6.91 m:6.53/s:6.92 m:NA m:NA m:NA [all charge states]																	25	56.7	2			537.285	1'072.554906	1'073.562546	2	-0.0003639	-0.339	2'514.20	2541930	836	845
				171222_Oechslin_B6-10040.raw (F002856): LFDR Model, Classifier data: Bayes, Good (65%) m:23.6/s:20.6 m:48.6/s:20.6 m:NA m:NA m:NA, Bad (35%) m:-18.6/s:6.74 m:6.45/s:6.74 m:NA m:NA m:NA [all charge states]																	25	52.5	1			514.287	1'026.560400	1'027.568446	2	-0.0007699	-0.7493	1'991.31	1550600	187	196
				171222_Oechslin_B8-10041.raw (F002857): LFDR Model, Classifier data: Bayes, Good (75%) m:23.2/s:21.3 m:48.2/s:21.3 m:NA m:NA m:NA, Bad (25%) m:-18.6/s:6.51 m:6.38/s:6.52 m:NA m:NA m:NA [all charge states]																	25	51.3	2			827.405	1'652.795750	1'653.794246	2	0.00878	5.309	2'937.46	593883	802	815
				171222_Oechslin_B10-10042.raw (F002858): LFDR Model, Classifier data: Bayes, Good (83%) m:22.3/s:22.2 m:47.3/s:22.2 m:NA m:NA m:NA, Bad (17%) m:-18.8/s:6.04 m:6.22/s:6.04 m:NA m:NA m:NA [all charge states]																	25	65.2	2		m10: Oxidation (+15.99)	835.399	1'668.782934	1'669.789161	2	0.001049	0.6283	2'639.83	606683	802	815
	Scaffold: Version: Scaffold_4.8.6																				25	42.8	2			638.003	1'910.986779	1'911.992346	3	0.001709	0.8939	2'430.88	1461060	658	675
		Modification Metadata Set: 2334 modifications																			25	18.7	1			773.041	2'316.101037	2'317.105746	3	0.002567	1.108	2'339.08	2216750	351	372
			Source: C:\Program Files\Scaffold 4\parameters\unimod.xml																		25	39.9	2	c5: Carbamidomethyl (+57.02)		471.887	1'412.640252	1'413.646911	3	0.0006168	0.4363	2'007.16	15693300	127	138
			Comment:																		25	41.2	2	c5: Carbamidomethyl (+57.02)		707.328	1'412.641942	1'413.646911	2	0.002307	1.632	2'008.30	5140830	127	138
		Protein Grouping Strategy: Experiment-wide grouping with protein cluster analysis																			25	69.9	2			776.868	1'551.721166	1'552.728046	2	0.0003961	0.2551	2'746.88	1651440	168	180
		Peptide Thresholds: 90.0 % minimum																			25	77.5	2			854.432	1'706.849462	1'707.854946	2	0.001792	1.049	2'621.22	659767	269	283
		Protein Thresholds: 95.0 % minimum and 1 peptide minimum																			25	10.7	1			472.276	942.537	943.546	2	-0.001892	-2.005	2'287.26	1421870	834	842
		Peptide FDR: 0.5 % (Decoy)																			25	34.7	2			495.244	988.474	989.484	2	-0.00227	-2.294	2'485.59	2121620	765	771
		Protein FDR: 4.6 % (Decoy)																			25	54.5	2			517.592	1'549.753197	1'550.759746	3	0.0007271	0.4688	2'218.15	6737700	114	126
		GO Annotation Source(s):																			25	82.6	2			775.884	1'549.753270	1'550.759746	2	0.0008001	0.5159	2'218.42	869671	114	126
		Alternate ID Source(s): FASTA:UniProt/Swiss-Prot (UniProtKB) and FASTA:UniProt/Swiss-Prot (UniProtKB)																			25	63	1			548.738	1'095.462010	1'096.469346	2	-5.994e-05	-0.05467	1'677.42	1859980	513	521
																					25	38	1			691.318	1'380.620580	1'381.627146	2	0.0007101	0.5139	2'350.19	1591350	685	695
Experiment name	Biological sample name	MS/MS sample name	Protein name	Protein accession numbers	Database sources	Protein molecular weight (Da)	Protein identification probability	Exclusive unique peptide count	Exclusive unique spectrum count	Total spectrum count	Percentage of total spectra	Percentage sequence coverage	Manual validation	Assigned	Spectrum name	Peptide sequence	Previous amino acid	Next amino acid	Peptide identification probability	Mascot Ion score	25	26.4	2		m10: Oxidation (+15.99)	480.209	1'437.604026	1'438.611661	3	-0.000359	-0.2495	1'360.35	1458260	626	637
180104-Oechslin-10039-42	B8-10041	171222_Oechslin_B8-10041.raw (F002857)	Peptidase family M1 OS=Streptococcus dysgalactiae subsp. equisimilis SK1249 GN=pepN PE=4 SV=1	F5U8H5_STREQ	Streptococcus_dysg_equi_SK1249_082016.fasta	95'547.0	1	16	18	18	0.002	0.142	possibly correct	true	171222_Oechslin_B8-10041.11120.11120.2	AAVIEALSHY	K	-	0.997	54.9	25	95.7	2			711.812	1'421.609350	1'422.616746	2	-0.0001199	-0.08431	1'433.78	18767700	626	637
180104-Oechslin-10039-42	B8-10041	171222_Oechslin_B8-10041.raw (F002857)	Peptidase family M1 OS=Streptococcus dysgalactiae subsp. equisimilis SK1249 GN=pepN PE=4 SV=1	F5U8H5_STREQ	Streptococcus_dysg_equi_SK1249_082016.fasta	95'547.0	1	16	18	18	0.002	0.142	possibly correct	true	171222_Oechslin_B8-10041.7546.7546.3	EAFPcIDEPHAK	R	A	0.997	40.3	25	58.5	2			474.877	1'421.609124	1'422.616746	3	-0.0003459	-0.2432	1'433.52	48746400	626	637
180104-Oechslin-10039-42	B8-10041	171222_Oechslin_B8-10041.raw (F002857)	Peptidase family M1 OS=Streptococcus dysgalactiae subsp. equisimilis SK1249 GN=pepN PE=4 SV=1	F5U8H5_STREQ	Streptococcus_dysg_equi_SK1249_082016.fasta	95'547.0	1	16	18	18	0.002	0.142	possibly correct	true	171222_Oechslin_B8-10041.11656.11656.2	EIYLLVDDNATAQSR	R	Q	0.997	76.3	25	72.4	2		m10: Oxidation (+15.99)	719.81	1'437.604832	1'438.611661	2	0.000447	0.3108	1'362.79	1544320	626	637
180104-Oechslin-10039-42	B8-10041	171222_Oechslin_B8-10041.raw (F002857)	Peptidase family M1 OS=Streptococcus dysgalactiae subsp. equisimilis SK1249 GN=pepN PE=4 SV=1	F5U8H5_STREQ	Streptococcus_dysg_equi_SK1249_082016.fasta	95'547.0	1	16	18	18	0.002	0.142	possibly correct	true	171222_Oechslin_B8-10041.6306.6306.2	FVDEGSLAEK	R	S	0.997	61.7	25	24.8	2			414.907	1'241.698113	1'242.705446	3	-5.694e-05	-0.04582	2'155.66	2016320	451	461
180104-Oechslin-10039-42	B8-10041	171222_Oechslin_B8-10041.raw (F002857)	Peptidase family M1 OS=Streptococcus dysgalactiae subsp. equisimilis SK1249 GN=pepN PE=4 SV=1	F5U8H5_STREQ	Streptococcus_dysg_equi_SK1249_082016.fasta	95'547.0	1	16	18	18	0.002	0.142	possibly correct	true	171222_Oechslin_B8-10041.3210.3210.2	KVDESDQDEMAR	K	Q	0.997	90.8	25	71.9	2			621.857	1'241.698826	1'242.705446	2	0.0006561	0.5279	2'150.76	9243590	451	461
180104-Oechslin-10039-42	B8-10041	171222_Oechslin_B8-10041.raw (F002857)	Peptidase family M1 OS=Streptococcus dysgalactiae subsp. equisimilis SK1249 GN=pepN PE=4 SV=1	F5U8H5_STREQ	Streptococcus_dysg_equi_SK1249_082016.fasta	95'547.0	1	16	18	18	0.002	0.142	possibly correct	true	171222_Oechslin_B8-10041.2715.2715.2	KVDESDQDEmAR	K	Q	0.997	50	25	95.7	1			651.837	1'301.658544	1'302.664946	2	0.0008741	0.671	1'832.55	3250660	272	283
180104-Oechslin-10039-42	B8-10041	171222_Oechslin_B8-10041.raw (F002857)	Peptidase family M1 OS=Streptococcus dysgalactiae subsp. equisimilis SK1249 GN=pepN PE=4 SV=1	F5U8H5_STREQ	Streptococcus_dysg_equi_SK1249_082016.fasta	95'547.0	1	16	18	18	0.002	0.142	possibly correct	true	171222_Oechslin_B8-10041.3209.3209.3	KVDESDQDEMAR	K	Q	0.997	63.6	25	29.1	2		m7: Oxidation (+15.99)	466.765	931.516	932.523	2	-0.000159	-0.1705	1'669.68	10337300	677	684
180104-Oechslin-10039-42	B8-10041	171222_Oechslin_B8-10041.raw (F002857)	Peptidase family M1 OS=Streptococcus dysgalactiae subsp. equisimilis SK1249 GN=pepN PE=4 SV=1	F5U8H5_STREQ	Streptococcus_dysg_equi_SK1249_082016.fasta	95'547.0	1	16	18	18	0.002	0.142	possibly correct	true	171222_Oechslin_B8-10041.8602.8602.2	LANDQLILSQK	R	Q	0.997	94.9	25	41.1	2			480.772	959.529	960.536	2	-0.0002099	-0.2186	2'094.28	5335190	709	717
180104-Oechslin-10039-42	B8-10041	171222_Oechslin_B8-10041.raw (F002857)	Peptidase family M1 OS=Streptococcus dysgalactiae subsp. equisimilis SK1249 GN=pepN PE=4 SV=1	F5U8H5_STREQ	Streptococcus_dysg_equi_SK1249_082016.fasta	95'547.0	1	16	18	18	0.002	0.142	possibly correct	true	171222_Oechslin_B8-10041.6241.6241.2	LLVDDNATAQSR	Y	Q	0.997	52.7	25	48.6	1			529.796	1'057.578344	1'058.584246	2	0.001374	1.298	1'944.29	6245750	453	461
180104-Oechslin-10039-42	B8-10041	171222_Oechslin_B8-10041.raw (F002857)	Peptidase family M1 OS=Streptococcus dysgalactiae subsp. equisimilis SK1249 GN=pepN PE=4 SV=1	F5U8H5_STREQ	Streptococcus_dysg_equi_SK1249_082016.fasta	95'547.0	1	16	18	18	0.002	0.142	possibly correct	true	171222_Oechslin_B8-10041.5002.5002.2	LVLANQmK	R	H	0.974	20.7	25	56.1	2		m4: Oxidation (+15.99)	673.841	1'345.667088	1'346.673361	2	0.001003	0.7448	2'185.71	8966220	816	827
180104-Oechslin-10039-42	B8-10041	171222_Oechslin_B8-10041.raw (F002857)	Peptidase family M1 OS=Streptococcus dysgalactiae subsp. equisimilis SK1249 GN=pepN PE=4 SV=1	F5U8H5_STREQ	Streptococcus_dysg_equi_SK1249_082016.fasta	95'547.0	1	16	18	18	0.002	0.142	possibly correct	true	171222_Oechslin_B8-10041.8190.8190.2	NDLTVALSK	R	T	0.997	40.9	25	67.7	2			665.843	1'329.670750	1'330.678446	2	-0.0004199	-0.3156	2'408.27	3838310	816	827
180104-Oechslin-10039-42	B8-10041	171222_Oechslin_B8-10041.raw (F002857)	Peptidase family M1 OS=Streptococcus dysgalactiae subsp. equisimilis SK1249 GN=pepN PE=4 SV=1	F5U8H5_STREQ	Streptococcus_dysg_equi_SK1249_082016.fasta	95'547.0	1	16	18	18	0.002	0.142	possibly correct	true	171222_Oechslin_B8-10041.7064.7064.2	NDQLILSQK	A	Q	0.997	46.3	25	29.2	2			463.243	924.471	925.478	2	0.0008001	0.8645	2'231.95	4654960	462	469
180104-Oechslin-10039-42	B8-10041	171222_Oechslin_B8-10041.raw (F002857)	Peptidase family M1 OS=Streptococcus dysgalactiae subsp. equisimilis SK1249 GN=pepN PE=4 SV=1	F5U8H5_STREQ	Streptococcus_dysg_equi_SK1249_082016.fasta	95'547.0	1	16	18	18	0.002	0.142	possibly correct	true	171222_Oechslin_B8-10041.8841.8841.2	NIAmGINEIEAR	R	V	0.997	60.1	25	39.7	2			461.234	1'380.679557	1'381.686146	3	0.0006871	0.4973	1'966.27	8517870	462	473
180104-Oechslin-10039-42	B8-10041	171222_Oechslin_B8-10041.raw (F002857)	Peptidase family M1 OS=Streptococcus dysgalactiae subsp. equisimilis SK1249 GN=pepN PE=4 SV=1	F5U8H5_STREQ	Streptococcus_dysg_equi_SK1249_082016.fasta	95'547.0	1	16	18	18	0.002	0.142	possibly correct	true	171222_Oechslin_B8-10041.9188.9188.2	QFFIGEGK	K	D	0.99	31.6	25	73.8	2			691.347	1'380.679052	1'381.686146	2	0.0001821	0.1318	1'966.79	1399880	462	473
180104-Oechslin-10039-42	B8-10041	171222_Oechslin_B8-10041.raw (F002857)	Peptidase family M1 OS=Streptococcus dysgalactiae subsp. equisimilis SK1249 GN=pepN PE=4 SV=1	F5U8H5_STREQ	Streptococcus_dysg_equi_SK1249_082016.fasta	95'547.0	1	16	18	18	0.002	0.142	possibly correct	true	171222_Oechslin_B8-10041.5512.5512.2	RFVDEGSLAEK	K	S	0.997	37.3	25	53	2			1'042.542847	2'083.071142	2'084.077346	2	0.001072	0.5144	2'870.08	46'865.7	638	657
180104-Oechslin-10039-42	B8-10041	171222_Oechslin_B8-10041.raw (F002857)	Peptidase family M1 OS=Streptococcus dysgalactiae subsp. equisimilis SK1249 GN=pepN PE=4 SV=1	F5U8H5_STREQ	Streptococcus_dysg_equi_SK1249_082016.fasta	95'547.0	1	16	18	18	0.002	0.142	possibly correct	true	171222_Oechslin_B8-10041.4388.4388.2	SADNQAVIDGAK	W	A	0.997	80.9	25	76.9	1			594.286	1'186.558446	1'187.565146	2	0.0005761	0.4851	1'516.00	9366950	66	75
180104-Oechslin-10039-42	B8-10041	171222_Oechslin_B8-10041.raw (F002857)	Peptidase family M1 OS=Streptococcus dysgalactiae subsp. equisimilis SK1249 GN=pepN PE=4 SV=1	F5U8H5_STREQ	Streptococcus_dysg_equi_SK1249_082016.fasta	95'547.0	1	16	18	18	0.002	0.142	possibly correct	true	171222_Oechslin_B8-10041.3995.3995.2	VDEGSLAEK	F	S	0.997	42	25	30.2	2			570.281	1'707.822105	1'708.829146	3	0.0002351	0.1376	2'462.18	1197810	167	180
180104-Oechslin-10039-42	B8-10041	171222_Oechslin_B8-10041.raw (F002857)	Peptidase family M1 OS=Streptococcus dysgalactiae subsp. equisimilis SK1249 GN=pepN PE=4 SV=1	F5U8H5_STREQ	Streptococcus_dysg_equi_SK1249_082016.fasta	95'547.0	1	16	18	18	0.002	0.142	possibly correct	true	171222_Oechslin_B8-10041.3619.3619.2	VDESDQDEMAR	K	Q	0.997	75.8	25	20.2	2			625.823	1'249.630468	1'250.637646	2	9.806e-05	0.07841	1'735.23	3341950	594	604
180104-Oechslin-10039-42	B10-10042	171222_Oechslin_B10-10042.raw (F002858)	Peptidase family M1 OS=Streptococcus dysgalactiae subsp. equisimilis SK1249 GN=pepN PE=4 SV=1	F5U8H5_STREQ	Streptococcus_dysg_equi_SK1249_082016.fasta	95'547.0	1	38	48	48	0.00475	0.399	possibly correct	true	171222_Oechslin_B10-10042.10367.10367.2	AALGGDmSFDKF	K	V	0.985	26.7	25	81	1			594.796	1'187.578222	1'188.585646	2	-0.0001479	-0.1245	1'585.98	34757900	646	657
180104-Oechslin-10039-42	B10-10042	171222_Oechslin_B10-10042.raw (F002858)	Peptidase family M1 OS=Streptococcus dysgalactiae subsp. equisimilis SK1249 GN=pepN PE=4 SV=1	F5U8H5_STREQ	Streptococcus_dysg_equi_SK1249_082016.fasta	95'547.0	1	38	48	48	0.00475	0.399	possibly correct	true	171222_Oechslin_B10-10042.11351.11351.2	AAVIEALSHY	K	-	0.997	56.7	25	18	1			618.33	1'234.645360	1'235.651846	2	0.0007901	0.6394	2'982.37	2934700	55	65
180104-Oechslin-10039-42	B10-10042	171222_Oechslin_B10-10042.raw (F002858)	Peptidase family M1 OS=Streptococcus dysgalactiae subsp. equisimilis SK1249 GN=pepN PE=4 SV=1	F5U8H5_STREQ	Streptococcus_dysg_equi_SK1249_082016.fasta	95'547.0	1	38	48	48	0.00475	0.399	possibly correct	true	171222_Oechslin_B10-10042.7433.7433.2	AFALGNLHGK	L	T	0.997	52.5	25.4	39.3	2			583.296	1'164.577734	1'165.584946	2	6.406e-05	0.05496	1'696.42	6885820	793	801
180104-Oechslin-10039-42	B10-10042	171222_Oechslin_B10-10042.raw (F002858)	Peptidase family M1 OS=Streptococcus dysgalactiae subsp. equisimilis SK1249 GN=pepN PE=4 SV=1	F5U8H5_STREQ	Streptococcus_dysg_equi_SK1249_082016.fasta	95'547.0	1	38	48	48	0.00475	0.399	possibly correct	true	171222_Oechslin_B10-10042.13467.13467.2	AFFEPQLEDMAISR	K	N	0.997	51.3	25	59	1			474.238	946.462	947.468	2	0.0008961	0.9457	1'534.36	6903570	596	604
180104-Oechslin-10039-42	B10-10042	171222_Oechslin_B10-10042.raw (F002858)	Peptidase family M1 OS=Streptococcus dysgalactiae subsp. equisimilis SK1249 GN=pepN PE=4 SV=1	F5U8H5_STREQ	Streptococcus_dysg_equi_SK1249_082016.fasta	95'547.0	1	38	48	48	0.00475	0.399	possibly correct	true	171222_Oechslin_B10-10042.12211.12211.2	AFFEPQLEDmAISR	K	N	0.997	65.2	25	72.7	2		m9: Oxidation (+15.99)	655.762	1'309.510228	1'310.516661	2	0.000843	0.6433	1'393.94	158264	627	637
180104-Oechslin-10039-42	B10-10042	171222_Oechslin_B10-10042.raw (F002858)	Peptidase family M1 OS=Streptococcus dysgalactiae subsp. equisimilis SK1249 GN=pepN PE=4 SV=1	F5U8H5_STREQ	Streptococcus_dysg_equi_SK1249_082016.fasta	95'547.0	1	38	48	48	0.00475	0.399	possibly correct	true	171222_Oechslin_B10-10042.10736.10736.3	AIFEAHTDNLSSIPAAVR	K	R	0.997	42.8	25	76.7	2			647.765	1'293.515478	1'294.521746	2	0.001008	0.7787	1'485.10	10387500	627	637
180104-Oechslin-10039-42	B10-10042	171222_Oechslin_B10-10042.raw (F002858)	Peptidase family M1 OS=Streptococcus dysgalactiae subsp. equisimilis SK1249 GN=pepN PE=4 SV=1	F5U8H5_STREQ	Streptococcus_dysg_equi_SK1249_082016.fasta	95'547.0	1	38	48	48	0.00475	0.399	possibly correct	true	171222_Oechslin_B10-10042.10043.10043.3	DATDGVQSVHVGVNHPDEINTL	R	F	0.976	18.7	25	50	1			584.832	1'167.649754	1'168.657446	2	-0.0004159	-0.3559	2'447.28	849229	567	577
180104-Oechslin-10039-42	B10-10042	171222_Oechslin_B10-10042.raw (F002858)	Peptidase family M1 OS=Streptococcus dysgalactiae subsp. equisimilis SK1249 GN=pepN PE=4 SV=1	F5U8H5_STREQ	Streptococcus_dysg_equi_SK1249_082016.fasta	95'547.0	1	38	48	48	0.00475	0.399	possibly correct	true	171222_Oechslin_B10-10042.7552.7552.3	EAFPcIDEPHAK	R	A	0.997	39.9	25	27.5	1			504.779	1'007.544164	1'008.551346	2	9.406e-05	0.09326	2'100.66	1299430	784	792
180104-Oechslin-10039-42	B10-10042	171222_Oechslin_B10-10042.raw (F002858)	Peptidase family M1 OS=Streptococcus dysgalactiae subsp. equisimilis SK1249 GN=pepN PE=4 SV=1	F5U8H5_STREQ	Streptococcus_dysg_equi_SK1249_082016.fasta	95'547.0	1	38	48	48	0.00475	0.399	possibly correct	true	171222_Oechslin_B10-10042.7560.7560.2	EAFPcIDEPHAK	R	A	0.997	41.2	25	30.6	1			516.278	1'030.540502	1'031.548046	2	-0.0002679	-0.2597	1'543.99	7619490	700	708
180104-Oechslin-10039-42	B10-10042	171222_Oechslin_B10-10042.raw (F002858)	Peptidase family M1 OS=Streptococcus dysgalactiae subsp. equisimilis SK1249 GN=pepN PE=4 SV=1	F5U8H5_STREQ	Streptococcus_dysg_equi_SK1249_082016.fasta	95'547.0	1	38	48	48	0.00475	0.399	possibly correct	true	171222_Oechslin_B10-10042.12796.12796.2	EETGLWTFDTTPR	R	M	0.997	69.9	25	33.4	2			416.742	831.47	832.478	2	4.206e-05	0.05052	1'742.01	6676560	125	132
180104-Oechslin-10039-42	B10-10042	171222_Oechslin_B10-10042.raw (F002858)	Peptidase family M1 OS=Streptococcus dysgalactiae subsp. equisimilis SK1249 GN=pepN PE=4 SV=1	F5U8H5_STREQ	Streptococcus_dysg_equi_SK1249_082016.fasta	95'547.0	1	38	48	48	0.00475	0.399	possibly correct	true	171222_Oechslin_B10-10042.12100.12100.2	EIYLLVDDNATAQSR	R	Q	0.997	77.5	25	49.1	1			515.26	1'028.504980	1'029.511146	2	0.00111	1.078	1'794.75	11031400	148	157
180104-Oechslin-10039-42	B10-10042	171222_Oechslin_B10-10042.raw (F002858)	Peptidase family M1 OS=Streptococcus dysgalactiae subsp. equisimilis SK1249 GN=pepN PE=4 SV=1	F5U8H5_STREQ	Streptococcus_dysg_equi_SK1249_082016.fasta	95'547.0	1	38	48	48	0.00475	0.399	possibly correct	true	171222_Oechslin_B10-10042.9657.9657.2	EKAAVIEAL	K	S	0.907	20.9	25	50.4	1			538.281	1'074.546484	1'075.553046	2	0.0007141	0.6639	1'869.49	3196280	135	144
180104-Oechslin-10039-42	B10-10042	171222_Oechslin_B10-10042.raw (F002858)	Peptidase family M1 OS=Streptococcus dysgalactiae subsp. equisimilis SK1249 GN=pepN PE=4 SV=1	F5U8H5_STREQ	Streptococcus_dysg_equi_SK1249_082016.fasta	95'547.0	1	38	48	48	0.00475	0.399	possibly correct	true	171222_Oechslin_B10-10042.11136.11136.2	ENWNWIK	R	A	0.9	34.7	25	28.8	1			701.377	1'400.740208	1'401.748446	2	-0.0009619	-0.6862	2'513.94	1104460	135	147
180104-Oechslin-10039-42	B10-10042	171222_Oechslin_B10-10042.raw (F002858)	Peptidase family M1 OS=Streptococcus dysgalactiae subsp. equisimilis SK1249 GN=pepN PE=4 SV=1	F5U8H5_STREQ	Streptococcus_dysg_equi_SK1249_082016.fasta	95'547.0	1	38	48	48	0.00475	0.399	possibly correct	true	171222_Oechslin_B10-10042.9144.9144.3	EVISTQFESHFAR	K	E	0.997	54.5	25	25.5	1			416.215	830.415	831.421	2	0.0012	1.443	1'977.86	3068940	74	80
180104-Oechslin-10039-42	B10-10042	171222_Oechslin_B10-10042.raw (F002858)	Peptidase family M1 OS=Streptococcus dysgalactiae subsp. equisimilis SK1249 GN=pepN PE=4 SV=1	F5U8H5_STREQ	Streptococcus_dysg_equi_SK1249_082016.fasta	95'547.0	1	38	48	48	0.00475	0.399	possibly correct	true	171222_Oechslin_B10-10042.9145.9145.2	EVISTQFESHFAR	K	E	0.997	83.8	25	37.8	2			625.656	1'873.945092	1'874.949646	3	0.002722	1.452	2'522.80	3292530	74	89
180104-Oechslin-10039-42	B10-10042	171222_Oechslin_B10-10042.raw (F002858)	Peptidase family M1 OS=Streptococcus dysgalactiae subsp. equisimilis SK1249 GN=pepN PE=4 SV=1	F5U8H5_STREQ	Streptococcus_dysg_equi_SK1249_082016.fasta	95'547.0	1	38	48	48	0.00475	0.399	possibly correct	true	171222_Oechslin_B10-10042.5076.5076.2	FNTENTAHY	R	I	0.997	63	25	45.3	2			937.979	1'873.944188	1'874.949646	2	0.001818	0.9697	2'522.35	353550	74	89
180104-Oechslin-10039-42	B10-10042	171222_Oechslin_B10-10042.raw (F002858)	Peptidase family M1 OS=Streptococcus dysgalactiae subsp. equisimilis SK1249 GN=pepN PE=4 SV=1	F5U8H5_STREQ	Streptococcus_dysg_equi_SK1249_082016.fasta	95'547.0	1	38	48	48	0.00475	0.399	possibly correct	true	171222_Oechslin_B10-10042.6314.6314.2	FVDEGSLAEK	R	S	0.997	61.7	25	33.7	1			569.292	1'136.569432	1'137.578746	2	-0.002038	-1.791	1'872.77	5547050	263	273
180104-Oechslin-10039-42	B10-10042	171222_Oechslin_B10-10042.raw (F002858)	Peptidase family M1 OS=Streptococcus dysgalactiae subsp. equisimilis SK1249 GN=pepN PE=4 SV=1	F5U8H5_STREQ	Streptococcus_dysg_equi_SK1249_082016.fasta	95'547.0	1	38	48	48	0.00475	0.399	possibly correct	true	171222_Oechslin_B10-10042.11989.11989.2	FVIYPAGNFK	K	T	0.938	16.4	25	45.4	1			440.888	1'319.643180	1'320.650346	3	0.0001101	0.08334	1'481.76	44444900	112	124
180104-Oechslin-10039-42	B10-10042	171222_Oechslin_B10-10042.raw (F002858)	Peptidase family M1 OS=Streptococcus dysgalactiae subsp. equisimilis SK1249 GN=pepN PE=4 SV=1	F5U8H5_STREQ	Streptococcus_dysg_equi_SK1249_082016.fasta	95'547.0	1	38	48	48	0.00475	0.399	possibly correct	true	171222_Oechslin_B10-10042.10398.10398.2	GTIVGAYATTAHPL	R	S	0.997	53.5	25	52.3	1			660.829	1'319.643406	1'320.650346	2	0.0003361	0.2545	1'482.31	8127360	112	124
180104-Oechslin-10039-42	B10-10042	171222_Oechslin_B10-10042.raw (F002858)	Peptidase family M1 OS=Streptococcus dysgalactiae subsp. equisimilis SK1249 GN=pepN PE=4 SV=1	F5U8H5_STREQ	Streptococcus_dysg_equi_SK1249_082016.fasta	95'547.0	1	38	48	48	0.00475	0.399	possibly correct	true	171222_Oechslin_B10-10042.10127.10127.2	HFETEQLVDTY	K	F	0.997	38	25	43.2	2			567.338	1'132.660864	1'133.667846	2	0.0002941	0.2594	2'090.16	2697440	316	326
180104-Oechslin-10039-42	B10-10042	171222_Oechslin_B10-10042.raw (F002858)	Peptidase family M1 OS=Streptococcus dysgalactiae subsp. equisimilis SK1249 GN=pepN PE=4 SV=1	F5U8H5_STREQ	Streptococcus_dysg_equi_SK1249_082016.fasta	95'547.0	1	38	48	48	0.00475	0.399	possibly correct	true	171222_Oechslin_B10-10042.2687.2687.3	KVDESDQDEmAR	K	Q	0.98	26.4	25	46.5	2			378.56	1'132.658256	1'133.667846	3	-0.002314	-2.041	2'088.54	5697360	316	326
180104-Oechslin-10039-42	B10-10042	171222_Oechslin_B10-10042.raw (F002858)	Peptidase family M1 OS=Streptococcus dysgalactiae subsp. equisimilis SK1249 GN=pepN PE=4 SV=1	F5U8H5_STREQ	Streptococcus_dysg_equi_SK1249_082016.fasta	95'547.0	1	38	48	48	0.00475	0.399	possibly correct	true	171222_Oechslin_B10-10042.3238.3238.2	KVDESDQDEMAR	K	Q	0.997	95.7	25	33.3	2			416.742	831.47	832.478	2	0.0001641	0.1971	1'733.77	42342900	125	132
180104-Oechslin-10039-42	B10-10042	171222_Oechslin_B10-10042.raw (F002858)	Peptidase family M1 OS=Streptococcus dysgalactiae subsp. equisimilis SK1249 GN=pepN PE=4 SV=1	F5U8H5_STREQ	Streptococcus_dysg_equi_SK1249_082016.fasta	95'547.0	1	38	48	48	0.00475	0.399	possibly correct	true	171222_Oechslin_B10-10042.3237.3237.3	KVDESDQDEMAR	K	Q	0.997	58.5	25	45.1	2			558.822	1'115.629490	1'116.637246	2	-0.0004799	-0.4298	1'554.37	6625990	125	134
180104-Oechslin-10039-42	B10-10042	171222_Oechslin_B10-10042.raw (F002858)	Peptidase family M1 OS=Streptococcus dysgalactiae subsp. equisimilis SK1249 GN=pepN PE=4 SV=1	F5U8H5_STREQ	Streptococcus_dysg_equi_SK1249_082016.fasta	95'547.0	1	38	48	48	0.00475	0.399	possibly correct	true	171222_Oechslin_B10-10042.2705.2705.2	KVDESDQDEmAR	K	Q	0.997	72.4	25	68.4	2			372.883	1'115.627892	1'116.637246	3	-0.002078	-1.861	1'554.77	13812400	125	134
180104-Oechslin-10039-42	B10-10042	171222_Oechslin_B10-10042.raw (F002858)	Peptidase family M1 OS=Streptococcus dysgalactiae subsp. equisimilis SK1249 GN=pepN PE=4 SV=1	F5U8H5_STREQ	Streptococcus_dysg_equi_SK1249_082016.fasta	95'547.0	1	38	48	48	0.00475	0.399	possibly correct	true	171222_Oechslin_B10-10042.8671.8671.3	LANDQLILSQK	R	Q	0.987	28.9	25	85.8	2			1'100.525024	2'199.035496	2'200.040646	2	0.002126	0.9664	2'843.14	118760	49	68
180104-Oechslin-10039-42	B10-10042	171222_Oechslin_B10-10042.raw (F002858)	Peptidase family M1 OS=Streptococcus dysgalactiae subsp. equisimilis SK1249 GN=pepN PE=4 SV=1	F5U8H5_STREQ	Streptococcus_dysg_equi_SK1249_082016.fasta	95'547.0	1	38	48	48	0.00475	0.399	possibly correct	true	171222_Oechslin_B10-10042.8635.8635.2	LANDQLILSQK	R	Q	0.997	80.8	25	31.2	2			530.288	1'058.560888	1'059.568246	2	-8.194e-05	-0.07734	1'856.97	7544980	289	298
180104-Oechslin-10039-42	B10-10042	171222_Oechslin_B10-10042.raw (F002858)	Peptidase family M1 OS=Streptococcus dysgalactiae subsp. equisimilis SK1249 GN=pepN PE=4 SV=1	F5U8H5_STREQ	Streptococcus_dysg_equi_SK1249_082016.fasta	95'547.0	1	38	48	48	0.00475	0.399	possibly correct	true	171222_Oechslin_B10-10042.6239.6239.2	LLVDDNATAQSR	Y	Q	0.997	95.7	25	41.2	2			522.796	1'043.577122	1'044.583846	2	0.0005521	0.5285	2'722.79	10816200	399	407
180104-Oechslin-10039-42	B10-10042	171222_Oechslin_B10-10042.raw (F002858)	Peptidase family M1 OS=Streptococcus dysgalactiae subsp. equisimilis SK1249 GN=pepN PE=4 SV=1	F5U8H5_STREQ	Streptococcus_dysg_equi_SK1249_082016.fasta	95'547.0	1	38	48	48	0.00475	0.399	possibly correct	true	171222_Oechslin_B10-10042.5019.5019.2	LVLANQmK	R	H	0.99	30.3	25	65.8	1			783.887	1'565.758886	1'566.764846	2	0.001316	0.84	2'276.32	331222	56	68
180104-Oechslin-10039-42	B10-10042	171222_Oechslin_B10-10042.raw (F002858)	Peptidase family M1 OS=Streptococcus dysgalactiae subsp. equisimilis SK1249 GN=pepN PE=4 SV=1	F5U8H5_STREQ	Streptococcus_dysg_equi_SK1249_082016.fasta	95'547.0	1	38	48	48	0.00475	0.399	possibly correct	true	171222_Oechslin_B10-10042.8208.8208.2	NDLTVALSK	R	T	0.997	54.6	25	68.3	2			604.777	1'207.538670	1'208.546546	2	-0.0005999	-0.4964	1'648.58	13306300	361	371
180104-Oechslin-10039-42	B10-10042	171222_Oechslin_B10-10042.raw (F002858)	Peptidase family M1 OS=Streptococcus dysgalactiae subsp. equisimilis SK1249 GN=pepN PE=4 SV=1	F5U8H5_STREQ	Streptococcus_dysg_equi_SK1249_082016.fasta	95'547.0	1	38	48	48	0.00475	0.399	possibly correct	true	171222_Oechslin_B10-10042.7078.7078.2	NDQLILSQK	A	Q	0.997	54.3	25	81.1	2		m5: Oxidation (+15.99)	612.774	1'223.534154	1'224.541461	2	-3.095e-05	-0.02528	1'467.34	11034800	361	371
180104-Oechslin-10039-42	B10-10042	171222_Oechslin_B10-10042.raw (F002858)	Peptidase family M1 OS=Streptococcus dysgalactiae subsp. equisimilis SK1249 GN=pepN PE=4 SV=1	F5U8H5_STREQ	Streptococcus_dysg_equi_SK1249_082016.fasta	95'547.0	1	38	48	48	0.00475	0.399	possibly correct	true	171222_Oechslin_B10-10042.8900.8900.2	NIAmGINEIEAR	R	V	0.997	56.1	25	55.6	2			597.628	1'789.862877	1'790.870346	3	-0.0001929	-0.1077	1'974.51	4362990	361	377
180104-Oechslin-10039-42	B10-10042	171222_Oechslin_B10-10042.raw (F002858)	Peptidase family M1 OS=Streptococcus dysgalactiae subsp. equisimilis SK1249 GN=pepN PE=4 SV=1	F5U8H5_STREQ	Streptococcus_dysg_equi_SK1249_082016.fasta	95'547.0	1	38	48	48	0.00475	0.399	possibly correct	true	171222_Oechslin_B10-10042.10565.10565.2	NIAMGINEIEAR	R	V	0.997	67.7	25	59.8	2		m5: Oxidation (+15.99)	602.96	1'805.858421	1'806.865261	3	0.000436	0.2413	1'802.69	3050640	361	377
180104-Oechslin-10039-42	B10-10042	171222_Oechslin_B10-10042.raw (F002858)	Peptidase family M1 OS=Streptococcus dysgalactiae subsp. equisimilis SK1249 GN=pepN PE=4 SV=1	F5U8H5_STREQ	Streptococcus_dysg_equi_SK1249_082016.fasta	95'547.0	1	38	48	48	0.00475	0.399	possibly correct	true	171222_Oechslin_B10-10042.9247.9247.2	QFFIGEGK	K	D	0.99	33.3	25	40.3	2			497.24	1'984.929516	1'985.935446	4	0.001346	0.6778	2'186.25	5643090	182	197
180104-Oechslin-10039-42	B10-10042	171222_Oechslin_B10-10042.raw (F002858)	Peptidase family M1 OS=Streptococcus dysgalactiae subsp. equisimilis SK1249 GN=pepN PE=4 SV=1	F5U8H5_STREQ	Streptococcus_dysg_equi_SK1249_082016.fasta	95'547.0	1	38	48	48	0.00475	0.399	possibly correct	true	171222_Oechslin_B10-10042.7244.7244.3	QFFIGEGKDQGR	K	L	0.997	39.7	25	51.5	2			662.651	1'984.930626	1'985.935446	3	0.002456	1.237	2'186.75	3594460	182	197
180104-Oechslin-10039-42	B10-10042	171222_Oechslin_B10-10042.raw (F002858)	Peptidase family M1 OS=Streptococcus dysgalactiae subsp. equisimilis SK1249 GN=pepN PE=4 SV=1	F5U8H5_STREQ	Streptococcus_dysg_equi_SK1249_082016.fasta	95'547.0	1	38	48	48	0.00475	0.399	possibly correct	true	171222_Oechslin_B10-10042.7248.7248.2	QFFIGEGKDQGR	K	L	0.997	73.8	25	57.4	1			396.559	1'186.654959	1'187.663246	3	-0.001011	-0.8512	1'623.40	23626700	288	298
180104-Oechslin-10039-42	B10-10042	171222_Oechslin_B10-10042.raw (F002858)	Peptidase family M1 OS=Streptococcus dysgalactiae subsp. equisimilis SK1249 GN=pepN PE=4 SV=1	F5U8H5_STREQ	Streptococcus_dysg_equi_SK1249_082016.fasta	95'547.0	1	38	48	48	0.00475	0.399	possibly correct	true	171222_Oechslin_B10-10042.13241.13241.2	QVALGQLWSADNQAVIDGAK	R	A	0.997	53	25	76.4	1			594.335	1'186.656102	1'187.663246	2	0.0001321	0.1112	1'622.90	11568700	288	298
180104-Oechslin-10039-42	B10-10042	171222_Oechslin_B10-10042.raw (F002858)	Peptidase family M1 OS=Streptococcus dysgalactiae subsp. equisimilis SK1249 GN=pepN PE=4 SV=1	F5U8H5_STREQ	Streptococcus_dysg_equi_SK1249_082016.fasta	95'547.0	1	38	48	48	0.00475	0.399	possibly correct	true	171222_Oechslin_B10-10042.3859.3859.2	QVDNDNEVVR	Y	V	0.997	76.9	25	25.9	2			480.262	958.509	959.516	2	0.0003761	0.3919	1'440.07	6085330	71	78
180104-Oechslin-10039-42	B10-10042	171222_Oechslin_B10-10042.raw (F002858)	Peptidase family M1 OS=Streptococcus dysgalactiae subsp. equisimilis SK1249 GN=pepN PE=4 SV=1	F5U8H5_STREQ	Streptococcus_dysg_equi_SK1249_082016.fasta	95'547.0	1	38	48	48	0.00475	0.399	possibly correct	true	171222_Oechslin_B10-10042.10960.10960.3	REETGLWTFDTTPR	R	M	0.993	30.2	25	35.2	1			395.899	1'184.675223	1'185.684046	3	-0.001547	-1.305	2'128.52	4492880	71	80
180104-Oechslin-10039-42	B10-10042	171222_Oechslin_B10-10042.raw (F002858)	Peptidase family M1 OS=Streptococcus dysgalactiae subsp. equisimilis SK1249 GN=pepN PE=4 SV=1	F5U8H5_STREQ	Streptococcus_dysg_equi_SK1249_082016.fasta	95'547.0	1	38	48	48	0.00475	0.399	possibly correct	true	171222_Oechslin_B10-10042.5513.5513.2	RFVDEGSLAEK	K	S	0.997	58.8	25	41.3	1			593.345	1'184.676122	1'185.684046	2	-0.0006479	-0.5465	2'128.77	2327210	71	80
180104-Oechslin-10039-42	B10-10042	171222_Oechslin_B10-10042.raw (F002858)	Peptidase family M1 OS=Streptococcus dysgalactiae subsp. equisimilis SK1249 GN=pepN PE=4 SV=1	F5U8H5_STREQ	Streptococcus_dysg_equi_SK1249_082016.fasta	95'547.0	1	38	48	48	0.00475	0.399	possibly correct	true	171222_Oechslin_B10-10042.4382.4382.2	SADNQAVIDGAK	W	A	0.997	81	25	45.9	2			644.861	1'287.707616	1'288.714846	2	4.606e-05	0.03574	2'540.84	2055700	79	89
180104-Oechslin-10039-42	B10-10042	171222_Oechslin_B10-10042.raw (F002858)	Peptidase family M1 OS=Streptococcus dysgalactiae subsp. equisimilis SK1249 GN=pepN PE=4 SV=1	F5U8H5_STREQ	Streptococcus_dysg_equi_SK1249_082016.fasta	95'547.0	1	38	48	48	0.00475	0.399	possibly correct	true	171222_Oechslin_B10-10042.13646.13646.2	SILLDNEAVVY	K	Q	0.973	18	25	49.5	2			501.747	1'001.479040	1'002.485146	2	0.00117	1.167	1'439.41	1943450	307	315
180104-Oechslin-10039-42	B10-10042	171222_Oechslin_B10-10042.raw (F002858)	Peptidase family M1 OS=Streptococcus dysgalactiae subsp. equisimilis SK1249 GN=pepN PE=4 SV=1	F5U8H5_STREQ	Streptococcus_dysg_equi_SK1249_082016.fasta	95'547.0	1	38	48	48	0.00475	0.399	possibly correct	true	171222_Oechslin_B10-10042.5218.5218.2	TQERLDEFK	K	A	0.997	47.5	25	22	1			531.777	1'061.539526	1'062.546646	2	0.0001561	0.1469	1'915.32	9701460	81	89
180104-Oechslin-10039-42	B10-10042	171222_Oechslin_B10-10042.raw (F002858)	Peptidase family M1 OS=Streptococcus dysgalactiae subsp. equisimilis SK1249 GN=pepN PE=4 SV=1	F5U8H5_STREQ	Streptococcus_dysg_equi_SK1249_082016.fasta	95'547.0	1	38	48	48	0.00475	0.399	possibly correct	true	171222_Oechslin_B10-10042.3989.3989.2	VDEGSLAEK	F	S	0.997	65.5	25.5	35.4	1			431.898	1'292.672844	1'293.679846	3	0.0002741	0.2118	1'707.21	17936200	262	273
180104-Oechslin-10039-42	B10-10042	171222_Oechslin_B10-10042.raw (F002858)	Peptidase family M1 OS=Streptococcus dysgalactiae subsp. equisimilis SK1249 GN=pepN PE=4 SV=1	F5U8H5_STREQ	Streptococcus_dysg_equi_SK1249_082016.fasta	95'547.0	1	38	48	48	0.00475	0.399	possibly correct	true	171222_Oechslin_B10-10042.2938.2938.2	VDESDQDEmAR	K	Q	0.997	72.7	25.5	46.4	1			647.344	1'292.672826	1'293.679846	2	0.0002561	0.1979	1'703.36	4757040	262	273
180104-Oechslin-10039-42	B10-10042	171222_Oechslin_B10-10042.raw (F002858)	Peptidase family M1 OS=Streptococcus dysgalactiae subsp. equisimilis SK1249 GN=pepN PE=4 SV=1	F5U8H5_STREQ	Streptococcus_dysg_equi_SK1249_082016.fasta	95'547.0	1	38	48	48	0.00475	0.399	possibly correct	true	171222_Oechslin_B10-10042.3626.3626.2	VDESDQDEMAR	K	Q	0.997	76.7	25	41.2	2			386.867	1'157.578635	1'158.586246	3	-0.0003349	-0.2891	1'426.44	23502300	306	315
180104-Oechslin-10039-42	B10-10042	171222_Oechslin_B10-10042.raw (F002858)	Peptidase family M1 OS=Streptococcus dysgalactiae subsp. equisimilis SK1249 GN=pepN PE=4 SV=1	F5U8H5_STREQ	Streptococcus_dysg_equi_SK1249_082016.fasta	95'547.0	1	38	48	48	0.00475	0.399	possibly correct	true	171222_Oechslin_B10-10042.10857.10857.2	VDLVAQLDAPK	L	S	0.997	50	25	57.7	2			579.797	1'157.579686	1'158.586246	2	0.0007161	0.618	1'426.05	11687400	306	315
180104-Oechslin-10039-42	B10-10042	171222_Oechslin_B10-10042.raw (F002858)	Peptidase family M1 OS=Streptococcus dysgalactiae subsp. equisimilis SK1249 GN=pepN PE=4 SV=1	F5U8H5_STREQ	Streptococcus_dysg_equi_SK1249_082016.fasta	95'547.0	1	38	48	48	0.00475	0.399	possibly correct	true	171222_Oechslin_B10-10042.8256.8256.2	VIYPAGNFK	F	T	0.981	27.5	25	44.6	2			409.232	816.449	817.457	2	-0.0003979	-0.4868	1'671.95	11222400	90	96
180104-Oechslin-10039-42	B10-10042	171222_Oechslin_B10-10042.raw (F002858)	Peptidase family M1 OS=Streptococcus dysgalactiae subsp. equisimilis SK1249 GN=pepN PE=4 SV=1	F5U8H5_STREQ	Streptococcus_dysg_equi_SK1249_082016.fasta	95'547.0	1	38	48	48	0.00475	0.399	possibly correct	true	171222_Oechslin_B10-10042.4061.4061.2	VVTTDNNLR	Y	N	0.997	31.6	25	4.96	1			472.78	943.545	944.552	2	-0.0003959	-0.4192	1'555.38	2134180	127	134
180104-Oechslin-10039-42	B8-10041	171222_Oechslin_B8-10041.raw (F002857)	Thermophilic metalloprotease (M29) OS=Streptococcus dysgalactiae subsp. equisimilis SK1249 GN=pepS PE=4 SV=1	F5U774_STREQ	Streptococcus_dysg_equi_SK1249_082016.fasta	45'721.4	0.993	1	1	1	0.000111	0.0194	possibly correct	true	171222_Oechslin_B8-10041.5503.5503.2	ATSIALEK	R	Q	0.99	43.2	25	44.3	1			512.924	1'535.749656	1'536.757646	3	-0.0007139	-0.4646	1'644.18	5910610	358	371
180104-Oechslin-10039-42	B10-10042	171222_Oechslin_B10-10042.raw (F002858)	Thermophilic metalloprotease (M29) OS=Streptococcus dysgalactiae subsp. equisimilis SK1249 GN=pepS PE=4 SV=1	F5U774_STREQ	Streptococcus_dysg_equi_SK1249_082016.fasta	45'721.4	1	32	46	46	0.00455	0.477	possibly correct	true	171222_Oechslin_B10-10042.5954.5954.2	AAASPEWAAR	V	V	0.997	55.2	25	71.7	1			768.883	1'535.750828	1'536.757646	2	0.0004581	0.2981	1'647.26	1589290	358	371
180104-Oechslin-10039-42	B10-10042	171222_Oechslin_B10-10042.raw (F002858)	Thermophilic metalloprotease (M29) OS=Streptococcus dysgalactiae subsp. equisimilis SK1249 GN=pepS PE=4 SV=1	F5U774_STREQ	Streptococcus_dysg_equi_SK1249_082016.fasta	45'721.4	1	32	46	46	0.00455	0.477	possibly correct	true	171222_Oechslin_B10-10042.6516.6516.2	AATQANKVSW	R	N	0.997	50.4	25	80.2	2			733.332	1'464.649998	1'465.655446	2	0.001828	1.247	2'166.51	2786830	105	118
180104-Oechslin-10039-42	B10-10042	171222_Oechslin_B10-10042.raw (F002858)	Thermophilic metalloprotease (M29) OS=Streptococcus dysgalactiae subsp. equisimilis SK1249 GN=pepS PE=4 SV=1	F5U774_STREQ	Streptococcus_dysg_equi_SK1249_082016.fasta	45'721.4	1	32	46	46	0.00455	0.477	possibly correct	true	171222_Oechslin_B10-10042.11350.11350.2	AATQANKVSWNLV	R	A	0.983	28.8	25	49.6	2			1'033.992065	2'065.969578	2'066.973846	2	0.003008	1.455	2'198.20	1398210	105	124
180104-Oechslin-10039-42	B10-10042	171222_Oechslin_B10-10042.raw (F002858)	Thermophilic metalloprotease (M29) OS=Streptococcus dysgalactiae subsp. equisimilis SK1249 GN=pepS PE=4 SV=1	F5U774_STREQ	Streptococcus_dysg_equi_SK1249_082016.fasta	45'721.4	1	32	46	46	0.00455	0.477	possibly correct	true	171222_Oechslin_B10-10042.7331.7331.2	ADEDRLL	K	N	0.9	25.5	25	49.9	2			689.664	2'065.969443	2'066.973846	3	0.002873	1.39	2'196.46	18001400	105	124
180104-Oechslin-10039-42	B10-10042	171222_Oechslin_B10-10042.raw (F002858)	Thermophilic metalloprotease (M29) OS=Streptococcus dysgalactiae subsp. equisimilis SK1249 GN=pepS PE=4 SV=1	F5U774_STREQ	Streptococcus_dysg_equi_SK1249_082016.fasta	45'721.4	1	32	46	46	0.00455	0.477	possibly correct	true	171222_Oechslin_B10-10042.11415.11415.3	ADEDRLLNVPDYVVEK	K	S	0.997	37.8	25	109	1			718.394	1'434.773412	1'435.779346	2	0.001342	0.9347	1'936.09	4060640	286	298
180104-Oechslin-10039-42	B10-10042	171222_Oechslin_B10-10042.raw (F002858)	Thermophilic metalloprotease (M29) OS=Streptococcus dysgalactiae subsp. equisimilis SK1249 GN=pepS PE=4 SV=1	F5U774_STREQ	Streptococcus_dysg_equi_SK1249_082016.fasta	45'721.4	1	32	46	46	0.00455	0.477	possibly correct	true	171222_Oechslin_B10-10042.11412.11412.2	ADEDRLLNVPDYVVEK	K	S	0.997	45.3	25	63.8	1			479.265	1'434.772485	1'435.779346	3	0.0004151	0.2891	1'934.77	13569600	286	298
180104-Oechslin-10039-42	B10-10042	171222_Oechslin_B10-10042.raw (F002858)	Thermophilic metalloprotease (M29) OS=Streptococcus dysgalactiae subsp. equisimilis SK1249 GN=pepS PE=4 SV=1	F5U774_STREQ	Streptococcus_dysg_equi_SK1249_082016.fasta	45'721.4	1	32	46	46	0.00455	0.477	possibly correct	true	171222_Oechslin_B10-10042.6542.6542.2	ADGYVSSTKPL	R	S	0.997	33.7	25	13	2			417.759	833.503	834.508	2	0.00149	1.786	2'249.13	3476490	13	19
180104-Oechslin-10039-42	B10-10042	171222_Oechslin_B10-10042.raw (F002858)	Thermophilic metalloprotease (M29) OS=Streptococcus dysgalactiae subsp. equisimilis SK1249 GN=pepS PE=4 SV=1	F5U774_STREQ	Streptococcus_dysg_equi_SK1249_082016.fasta	45'721.4	1	32	46	46	0.00455	0.477	possibly correct	true	171222_Oechslin_B10-10042.3602.3602.3	AGVDSDRLSGSTR	F	A	0.997	45.4	25	52.1	1			946.796	2'837.366049	2'838.368246	3	0.005079	1.789	2'673.59	319873	136	160
180104-Oechslin-10039-42	B10-10042	171222_Oechslin_B10-10042.raw (F002858)	Thermophilic metalloprotease (M29) OS=Streptococcus dysgalactiae subsp. equisimilis SK1249 GN=pepS PE=4 SV=1	F5U774_STREQ	Streptococcus_dysg_equi_SK1249_082016.fasta	45'721.4	1	32	46	46	0.00455	0.477	possibly correct	true	171222_Oechslin_B10-10042.3605.3605.2	AGVDSDRLSGSTR	F	A	0.997	54.7	25	54	1			437.902	1'310.684013	1'311.690546	3	0.0007431	0.5665	1'657.81	5682320	17	28
180104-Oechslin-10039-42	B10-10042	171222_Oechslin_B10-10042.raw (F002858)	Thermophilic metalloprotease (M29) OS=Streptococcus dysgalactiae subsp. equisimilis SK1249 GN=pepS PE=4 SV=1	F5U774_STREQ	Streptococcus_dysg_equi_SK1249_082016.fasta	45'721.4	1	32	46	46	0.00455	0.477	possibly correct	true	171222_Oechslin_B10-10042.8177.8177.2	ALGEVALVPHK	R	T	0.997	43.2	25	64.2	1			762.353	1'522.691746	1'523.697246	2	0.001776	1.166	1'920.87	194362	550	563
180104-Oechslin-10039-42	B10-10042	171222_Oechslin_B10-10042.raw (F002858)	Thermophilic metalloprotease (M29) OS=Streptococcus dysgalactiae subsp. equisimilis SK1249 GN=pepS PE=4 SV=1	F5U774_STREQ	Streptococcus_dysg_equi_SK1249_082016.fasta	45'721.4	1	32	46	46	0.00455	0.477	possibly correct	true	171222_Oechslin_B10-10042.8165.8165.3	ALGEVALVPHK	R	T	0.997	46.5	25	46.4	2			556.293	1'110.571752	1'111.578246	2	0.0007821	0.7036	2'516.38	1705010	95	105
180104-Oechslin-10039-42	B10-10042	171222_Oechslin_B10-10042.raw (F002858)	Thermophilic metalloprotease (M29) OS=Streptococcus dysgalactiae subsp. equisimilis SK1249 GN=pepS PE=4 SV=1	F5U774_STREQ	Streptococcus_dysg_equi_SK1249_082016.fasta	45'721.4	1	32	46	46	0.00455	0.477	possibly correct	true	171222_Oechslin_B10-10042.5502.5502.2	ATSIALEK	R	Q	0.99	43.3	25	35	2		m9: Oxidation (+15.99)	567.777	1'133.538792	1'134.546161	2	-9.295e-05	-0.08193	1'472.83	1485490	298	308
180104-Oechslin-10039-42	B10-10042	171222_Oechslin_B10-10042.raw (F002858)	Thermophilic metalloprotease (M29) OS=Streptococcus dysgalactiae subsp. equisimilis SK1249 GN=pepS PE=4 SV=1	F5U774_STREQ	Streptococcus_dysg_equi_SK1249_082016.fasta	45'721.4	1	32	46	46	0.00455	0.477	possibly correct	true	171222_Oechslin_B10-10042.4139.4139.2	ATSIALEKQR	R	A	0.997	45.1	25	81.4	2			559.78	1'117.545018	1'118.551246	2	0.001048	0.937	1'656.07	20664100	298	308
180104-Oechslin-10039-42	B10-10042	171222_Oechslin_B10-10042.raw (F002858)	Thermophilic metalloprotease (M29) OS=Streptococcus dysgalactiae subsp. equisimilis SK1249 GN=pepS PE=4 SV=1	F5U774_STREQ	Streptococcus_dysg_equi_SK1249_082016.fasta	45'721.4	1	32	46	46	0.00455	0.477	possibly correct	true	171222_Oechslin_B10-10042.4142.4142.3	ATSIALEKQR	R	A	0.997	68.4	25.1	43.7	2		m9: Oxidation (+15.99)	464.238	1'389.691002	1'390.699761	3	-0.001483	-1.066	1'414.46	23490000	298	310
180104-Oechslin-10039-42	B10-10042	171222_Oechslin_B10-10042.raw (F002858)	Thermophilic metalloprotease (M29) OS=Streptococcus dysgalactiae subsp. equisimilis SK1249 GN=pepS PE=4 SV=1	F5U774_STREQ	Streptococcus_dysg_equi_SK1249_082016.fasta	45'721.4	1	32	46	46	0.00455	0.477	possibly correct	true	171222_Oechslin_B10-10042.13155.13155.2	AYEAGAAEVIVDYTDDQITR	K	E	0.997	85.8	25	58	2			458.906	1'373.696829	1'374.704846	3	-0.0007409	-0.539	1'512.29	37865000	298	310
180104-Oechslin-10039-42	B10-10042	171222_Oechslin_B10-10042.raw (F002858)	Thermophilic metalloprotease (M29) OS=Streptococcus dysgalactiae subsp. equisimilis SK1249 GN=pepS PE=4 SV=1	F5U774_STREQ	Streptococcus_dysg_equi_SK1249_082016.fasta	45'721.4	1	32	46	46	0.00455	0.477	possibly correct	true	171222_Oechslin_B10-10042.6424.6424.2	DGQIVEVTAK	K	K	0.997	45.8	25	61.7	2			687.857	1'373.698948	1'374.704846	2	0.001378	1.002	1'511.49	9885050	298	310
180104-Oechslin-10039-42	B10-10042	171222_Oechslin_B10-10042.raw (F002858)	Thermophilic metalloprotease (M29) OS=Streptococcus dysgalactiae subsp. equisimilis SK1249 GN=pepS PE=4 SV=1	F5U774_STREQ	Streptococcus_dysg_equi_SK1249_082016.fasta	45'721.4	1	32	46	46	0.00455	0.477	possibly correct	true	171222_Oechslin_B10-10042.12679.12679.2	DGQIVPIFR	K	G	0.997	41.2	25	73.9	2		m9: Oxidation (+15.99)	695.853	1'389.691502	1'390.699761	2	-0.000983	-0.7068	1'414.85	8819330	298	310
180104-Oechslin-10039-42	B10-10042	171222_Oechslin_B10-10042.raw (F002858)	Thermophilic metalloprotease (M29) OS=Streptococcus dysgalactiae subsp. equisimilis SK1249 GN=pepS PE=4 SV=1	F5U774_STREQ	Streptococcus_dysg_equi_SK1249_082016.fasta	45'721.4	1	32	46	46	0.00455	0.477	possibly correct	true	171222_Oechslin_B10-10042.9574.9574.2	EVIVDYTDDQITR	A	E	0.997	66.2	25	47.8	1			420.539	1'258.593804	1'259.601646	3	-0.0005659	-0.4493	1'685.07	4175660	519	530
180104-Oechslin-10039-42	B10-10042	171222_Oechslin_B10-10042.raw (F002858)	Thermophilic metalloprotease (M29) OS=Streptococcus dysgalactiae subsp. equisimilis SK1249 GN=pepS PE=4 SV=1	F5U774_STREQ	Streptococcus_dysg_equi_SK1249_082016.fasta	45'721.4	1	32	46	46	0.00455	0.477	possibly correct	true	171222_Oechslin_B10-10042.4859.4859.2	GGTEMTNEELK	K	A	0.997	68.3	25	33.4	1		m8: Oxidation (+15.99)	593.764	1'185.514378	1'186.523161	2	-0.001507	-1.27	2'048.73	2004800	577	585
180104-Oechslin-10039-42	B10-10042	171222_Oechslin_B10-10042.raw (F002858)	Thermophilic metalloprotease (M29) OS=Streptococcus dysgalactiae subsp. equisimilis SK1249 GN=pepS PE=4 SV=1	F5U774_STREQ	Streptococcus_dysg_equi_SK1249_082016.fasta	45'721.4	1	32	46	46	0.00455	0.477	possibly correct	true	171222_Oechslin_B10-10042.3493.3493.2	GGTEmTNEELK	K	A	0.997	81.1	25	42.1	1		m6: Oxidation (+15.99), m8: Oxidation (+15.99)	601.763	1'201.511326	1'202.518076	2	0.000526	0.4374	1'725.75	2442440	577	585
180104-Oechslin-10039-42	B10-10042	171222_Oechslin_B10-10042.raw (F002858)	Thermophilic metalloprotease (M29) OS=Streptococcus dysgalactiae subsp. equisimilis SK1249 GN=pepS PE=4 SV=1	F5U774_STREQ	Streptococcus_dysg_equi_SK1249_082016.fasta	45'721.4	1	32	46	46	0.00455	0.477	possibly correct	true	171222_Oechslin_B10-10042.7307.7307.3	GGTEMTNEELKAAGLNR	K	S	0.997	55.6	25	84.2	1			632.836	1'263.657446	1'264.664546	2	0.0001761	0.1392	1'941.38	1820720	586	597
180104-Oechslin-10039-42	B10-10042	171222_Oechslin_B10-10042.raw (F002858)	Thermophilic metalloprotease (M29) OS=Streptococcus dysgalactiae subsp. equisimilis SK1249 GN=pepS PE=4 SV=1	F5U774_STREQ	Streptococcus_dysg_equi_SK1249_082016.fasta	45'721.4	1	32	46	46	0.00455	0.477	possibly correct	true	171222_Oechslin_B10-10042.6014.6014.3	GGTEmTNEELKAAGLNR	K	S	0.997	59.8	25	24.6	1			419.709	837.403	838.409	2	0.0007581	0.9042	2'170.59	7084770	216	222
180104-Oechslin-10039-42	B10-10042	171222_Oechslin_B10-10042.raw (F002858)	Thermophilic metalloprotease (M29) OS=Streptococcus dysgalactiae subsp. equisimilis SK1249 GN=pepS PE=4 SV=1	F5U774_STREQ	Streptococcus_dysg_equi_SK1249_082016.fasta	45'721.4	1	32	46	46	0.00455	0.477	possibly correct	true	171222_Oechslin_B10-10042.8903.8903.4	IYEEDPIKAWDDHQAR	R	L	0.997	40.3	25	52.7	1	c1: Carbamidomethyl (+57.02)		842.37	1'682.725682	1'683.727911	2	0.005047	2.997	2'026.76	349846	549	563
180104-Oechslin-10039-42	B10-10042	171222_Oechslin_B10-10042.raw (F002858)	Thermophilic metalloprotease (M29) OS=Streptococcus dysgalactiae subsp. equisimilis SK1249 GN=pepS PE=4 SV=1	F5U774_STREQ	Streptococcus_dysg_equi_SK1249_082016.fasta	45'721.4	1	32	46	46	0.00455	0.477	possibly correct	true	171222_Oechslin_B10-10042.8907.8907.3	IYEEDPIKAWDDHQAR	R	L	0.997	51.5	25	24.2	1		m8: Oxidation (+15.99)	412.861	1'235.561331	1'236.567961	3	0.000646	0.5225	1'741.43	1399700	613	622
180104-Oechslin-10039-42	B10-10042	171222_Oechslin_B10-10042.raw (F002858)	Thermophilic metalloprotease (M29) OS=Streptococcus dysgalactiae subsp. equisimilis SK1249 GN=pepS PE=4 SV=1	F5U774_STREQ	Streptococcus_dysg_equi_SK1249_082016.fasta	45'721.4	1	32	46	46	0.00455	0.477	possibly correct	true	171222_Oechslin_B10-10042.4666.4666.3	KDGQIVEVTAK	F	K	0.997	57.4	25	74.7	1			670.292	1'338.569432	1'339.576046	2	0.0006621	0.4942	1'623.27	4019150	552	563
180104-Oechslin-10039-42	B10-10042	171222_Oechslin_B10-10042.raw (F002858)	Thermophilic metalloprotease (M29) OS=Streptococcus dysgalactiae subsp. equisimilis SK1249 GN=pepS PE=4 SV=1	F5U774_STREQ	Streptococcus_dysg_equi_SK1249_082016.fasta	45'721.4	1	32	46	46	0.00455	0.477	possibly correct	true	171222_Oechslin_B10-10042.4662.4662.2	KDGQIVEVTAK	F	K	0.997	83.2	25	40.4	1			513.243	1'024.471288	1'025.478646	2	-8.194e-05	-0.07991	1'858.83	3231040	203	211
180104-Oechslin-10039-42	B10-10042	171222_Oechslin_B10-10042.raw (F002858)	Thermophilic metalloprotease (M29) OS=Streptococcus dysgalactiae subsp. equisimilis SK1249 GN=pepS PE=4 SV=1	F5U774_STREQ	Streptococcus_dysg_equi_SK1249_082016.fasta	45'721.4	1	32	46	46	0.00455	0.477	possibly correct	true	171222_Oechslin_B10-10042.3286.3286.2	LLKADEDR	K	L	0.99	40.5	25	1.67	1			401.755	801.495	802.503	2	-0.0008959	-1.116	1'560.26	6748910	368	374
180104-Oechslin-10039-42	B10-10042	171222_Oechslin_B10-10042.raw (F002858)	Thermophilic metalloprotease (M29) OS=Streptococcus dysgalactiae subsp. equisimilis SK1249 GN=pepS PE=4 SV=1	F5U774_STREQ	Streptococcus_dysg_equi_SK1249_082016.fasta	45'721.4	1	32	46	46	0.00455	0.477	possibly correct	true	171222_Oechslin_B10-10042.8466.8466.3	LLKADEDRLL	K	N	0.997	35.2	25	26.9	2			436.554	1'306.639029	1'307.647846	3	-0.001541	-1.178	1'551.71	2120950	333	344
180104-Oechslin-10039-42	B10-10042	171222_Oechslin_B10-10042.raw (F002858)	Thermophilic metalloprotease (M29) OS=Streptococcus dysgalactiae subsp. equisimilis SK1249 GN=pepS PE=4 SV=1	F5U774_STREQ	Streptococcus_dysg_equi_SK1249_082016.fasta	45'721.4	1	32	46	46	0.00455	0.477	possibly correct	true	171222_Oechslin_B10-10042.8468.8468.2	LLKADEDRLL	K	N	0.997	52.3	25	36.1	1			464.233	926.451	927.457	2	0.0009481	1.022	2'091.08	7654710	97	105
180104-Oechslin-10039-42	B10-10042	171222_Oechslin_B10-10042.raw (F002858)	Thermophilic metalloprotease (M29) OS=Streptococcus dysgalactiae subsp. equisimilis SK1249 GN=pepS PE=4 SV=1	F5U774_STREQ	Streptococcus_dysg_equi_SK1249_082016.fasta	45'721.4	1	32	46	46	0.00455	0.477	possibly correct	true	171222_Oechslin_B10-10042.11547.11547.2	LLNVPDYVVEK	R	S	0.997	45.9	25	59.5	2			564.661	1'690.961754	1'691.969346	3	-0.0003159	-0.1867	2'295.21	5545230	236	250
180104-Oechslin-10039-42	B10-10042	171222_Oechslin_B10-10042.raw (F002858)	Thermophilic metalloprotease (M29) OS=Streptococcus dysgalactiae subsp. equisimilis SK1249 GN=pepS PE=4 SV=1	F5U774_STREQ	Streptococcus_dysg_equi_SK1249_082016.fasta	45'721.4	1	32	46	46	0.00455	0.477	possibly correct	true	171222_Oechslin_B10-10042.3281.3281.2	LVEENDGAR	R	A	0.997	49.5	25	87.1	2			846.489	1'690.963354	1'691.969346	2	0.001284	0.7589	2'296.67	820779	236	250
180104-Oechslin-10039-42	B10-10042	171222_Oechslin_B10-10042.raw (F002858)	Thermophilic metalloprotease (M29) OS=Streptococcus dysgalactiae subsp. equisimilis SK1249 GN=pepS PE=4 SV=1	F5U774_STREQ	Streptococcus_dysg_equi_SK1249_082016.fasta	45'721.4	1	32	46	46	0.00455	0.477	possibly correct	true	171222_Oechslin_B10-10042.6861.6861.2	NVPDYVVEK	L	S	0.974	22	25	54.1	2			352.866	1'055.575248	1'056.583746	3	-0.001222	-1.157	1'848.12	3667640	412	420
180104-Oechslin-10039-42	B10-10042	171222_Oechslin_B10-10042.raw (F002858)	Thermophilic metalloprotease (M29) OS=Streptococcus dysgalactiae subsp. equisimilis SK1249 GN=pepS PE=4 SV=1	F5U774_STREQ	Streptococcus_dysg_equi_SK1249_082016.fasta	45'721.4	1	32	46	46	0.00455	0.477	possibly correct	true	171222_Oechslin_B10-10042.5300.5300.3	RADGYVSSTKPL	R	S	0.997	35.4	25	20.8	1			409.237	816.459	817.467	2	-0.0001459	-0.1785	1'923.94	9135540	394	400
180104-Oechslin-10039-42	B10-10042	171222_Oechslin_B10-10042.raw (F002858)	Thermophilic metalloprotease (M29) OS=Streptococcus dysgalactiae subsp. equisimilis SK1249 GN=pepS PE=4 SV=1	F5U774_STREQ	Streptococcus_dysg_equi_SK1249_082016.fasta	45'721.4	1	32	46	46	0.00455	0.477	possibly correct	true	171222_Oechslin_B10-10042.5271.5271.2	RADGYVSSTKPL	R	S	0.997	49.1	25	39.1	2			736.406	1'470.797582	1'471.804546	2	0.0003121	0.212	3'028.69	2152720	223	235
180104-Oechslin-10039-42	B10-10042	171222_Oechslin_B10-10042.raw (F002858)	Thermophilic metalloprotease (M29) OS=Streptococcus dysgalactiae subsp. equisimilis SK1249 GN=pepS PE=4 SV=1	F5U774_STREQ	Streptococcus_dysg_equi_SK1249_082016.fasta	45'721.4	1	32	46	46	0.00455	0.477	possibly correct	true	171222_Oechslin_B10-10042.3182.3182.3	RLVEENDGAR	K	A	0.997	41.2	25	69.7	2			672.352	1'342.689916	1'343.695546	2	0.001646	1.225	2'585.19	3603230	356	367
180104-Oechslin-10039-42	B10-10042	171222_Oechslin_B10-10042.raw (F002858)	Thermophilic metalloprotease (M29) OS=Streptococcus dysgalactiae subsp. equisimilis SK1249 GN=pepS PE=4 SV=1	F5U774_STREQ	Streptococcus_dysg_equi_SK1249_082016.fasta	45'721.4	1	32	46	46	0.00455	0.477	possibly correct	true	171222_Oechslin_B10-10042.3180.3180.2	RLVEENDGAR	K	A	0.997	57.7	25	15.8	2			411.224	820.433	821.44	2	-0.0002119	-0.258	1'598.88	972149	387	393
180104-Oechslin-10039-42	B10-10042	171222_Oechslin_B10-10042.raw (F002858)	Thermophilic metalloprotease (M29) OS=Streptococcus dysgalactiae subsp. equisimilis SK1249 GN=pepS PE=4 SV=1	F5U774_STREQ	Streptococcus_dysg_equi_SK1249_082016.fasta	45'721.4	1	32	46	46	0.00455	0.477	possibly correct	true	171222_Oechslin_B10-10042.5035.5035.2	SHYLLGK	K	K	0.9	47.3	25	22.8	2			490.264	978.513	979.521	2	-0.0004119	-0.4206	1'502.23	709415	71	78
180104-Oechslin-10039-42	B10-10042	171222_Oechslin_B10-10042.raw (F002858)	Thermophilic metalloprotease (M29) OS=Streptococcus dysgalactiae subsp. equisimilis SK1249 GN=pepS PE=4 SV=1	F5U774_STREQ	Streptococcus_dysg_equi_SK1249_082016.fasta	45'721.4	1	32	46	46	0.00455	0.477	possibly correct	true	171222_Oechslin_B10-10042.4147.4147.2	SIALEKQR	T	A	0.899	16	25	68.5	1			642.797	1'283.578588	1'284.585646	2	0.0002181	0.1697	1'994.86	556499	5	15
180104-Oechslin-10039-42	B10-10042	171222_Oechslin_B10-10042.raw (F002858)	Thermophilic metalloprotease (M29) OS=Streptococcus dysgalactiae subsp. equisimilis SK1249 GN=pepS PE=4 SV=1	F5U774_STREQ	Streptococcus_dysg_equi_SK1249_082016.fasta	45'721.4	1	32	46	46	0.00455	0.477	possibly correct	true	171222_Oechslin_B10-10042.4824.4824.3	SIKGGTEMTNEELK	F	A	0.997	44.3	25	62.8	1			538.275	1'074.535740	1'075.541946	2	0.00107	0.9949	2'495.20	1070000	261	269
180104-Oechslin-10039-42	B10-10042	171222_Oechslin_B10-10042.raw (F002858)	Thermophilic metalloprotease (M29) OS=Streptococcus dysgalactiae subsp. equisimilis SK1249 GN=pepS PE=4 SV=1	F5U774_STREQ	Streptococcus_dysg_equi_SK1249_082016.fasta	45'721.4	1	32	46	46	0.00455	0.477	possibly correct	true	171222_Oechslin_B10-10042.4848.4848.2	SIKGGTEMTNEELK	F	A	0.997	71.7	25	31.5	1			595.795	1'189.574926	1'190.583646	2	-0.001444	-1.213	1'513.67	2377190	300	310
180104-Oechslin-10039-42	B10-10042	171222_Oechslin_B10-10042.raw (F002858)	Thermophilic metalloprotease (M29) OS=Streptococcus dysgalactiae subsp. equisimilis SK1249 GN=pepS PE=4 SV=1	F5U774_STREQ	Streptococcus_dysg_equi_SK1249_082016.fasta	45'721.4	1	32	46	46	0.00455	0.477	possibly correct	true	171222_Oechslin_B10-10042.8753.8753.2	SSDPNVFAGVDSDR	R	L	0.997	80.2	25	50.3	1			593.825	1'185.635716	1'186.642646	2	0.0003461	0.2916	1'995.95	5405410	401	411
180104-Oechslin-10039-42	B10-10042	171222_Oechslin_B10-10042.raw (F002858)	Thermophilic metalloprotease (M29) OS=Streptococcus dysgalactiae subsp. equisimilis SK1249 GN=pepS PE=4 SV=1	F5U774_STREQ	Streptococcus_dysg_equi_SK1249_082016.fasta	45'721.4	1	32	46	46	0.00455	0.477	possibly correct	true	171222_Oechslin_B10-10042.8993.8993.2	SSDPNVFAGVDSDRLSGSTR	R	A	0.997	49.6	25	36.3	2			529.615	1'585.822593	1'586.828646	3	0.001223	0.7708	2'339.22	4982870	354	367
180104-Oechslin-10039-42	B10-10042	171222_Oechslin_B10-10042.raw (F002858)	Thermophilic metalloprotease (M29) OS=Streptococcus dysgalactiae subsp. equisimilis SK1249 GN=pepS PE=4 SV=1	F5U774_STREQ	Streptococcus_dysg_equi_SK1249_082016.fasta	45'721.4	1	32	46	46	0.00455	0.477	possibly correct	true	171222_Oechslin_B10-10042.8980.8980.3	SSDPNVFAGVDSDRLSGSTR	R	A	0.997	49.9	25	71.4	2			793.919	1'585.822606	1'586.828646	2	0.001236	0.7789	2'340.81	540704	354	367
180104-Oechslin-10039-42	B10-10042	171222_Oechslin_B10-10042.raw (F002858)	Thermophilic metalloprotease (M29) OS=Streptococcus dysgalactiae subsp. equisimilis SK1249 GN=pepS PE=4 SV=1	F5U774_STREQ	Streptococcus_dysg_equi_SK1249_082016.fasta	45'721.4	1	32	46	46	0.00455	0.477	possibly correct	true	171222_Oechslin_B10-10042.7017.7017.2	TFKDGQIVEVTAK	F	K	0.994	109	25	36.8	2			454.737	1'814.917308	1'815.923846	4	0.0007381	0.4064	2'084.16	6116160	514	530
180104-Oechslin-10039-42	B10-10042	171222_Oechslin_B10-10042.raw (F002858)	Thermophilic metalloprotease (M29) OS=Streptococcus dysgalactiae subsp. equisimilis SK1249 GN=pepS PE=4 SV=1	F5U774_STREQ	Streptococcus_dysg_equi_SK1249_082016.fasta	45'721.4	1	32	46	46	0.00455	0.477	possibly correct	true	171222_Oechslin_B10-10042.7006.7006.3	TFKDGQIVEVTAK	F	K	0.997	63.8	25	59.7	2			605.979	1'814.916282	1'815.923846	3	-0.0002879	-0.1586	2'084.03	3737340	514	530
180104-Oechslin-10039-42	B10-10042	171222_Oechslin_B10-10042.raw (F002858)	Thermophilic metalloprotease (M29) OS=Streptococcus dysgalactiae subsp. equisimilis SK1249 GN=pepS PE=4 SV=1	F5U774_STREQ	Streptococcus_dysg_equi_SK1249_082016.fasta	45'721.4	1	32	46	46	0.00455	0.477	possibly correct	true	171222_Oechslin_B10-10042.9377.9377.2	YANLLIK	K	K	0.9	20.5	25	74.1	1			825.377	1'648.738622	1'649.744346	2	0.001552	0.9408	2'317.01	2391480	2	15
180104-Oechslin-10039-42	B10-10042	171222_Oechslin_B10-10042.raw (F002858)	Peptidase family M13 OS=Streptococcus dysgalactiae subsp. equisimilis SK1249 GN=pepO PE=4 SV=1	F5U9K1_STREQ	Streptococcus_dysg_equi_SK1249_082016.fasta	71'075.8	1	36	46	46	0.00455	0.444	possibly correct	true	171222_Oechslin_B10-10042.12400.12400.3	AEAPSILLPDTTYYEEGNEKAEELR	W	G	0.997	52.1	25	56.8	2			499.929	1'496.765769	1'497.769846	3	0.003199	2.136	2'050.99	42886500	16	28
180104-Oechslin-10039-42	B10-10042	171222_Oechslin_B10-10042.raw (F002858)	Peptidase family M13 OS=Streptococcus dysgalactiae subsp. equisimilis SK1249 GN=pepO PE=4 SV=1	F5U9K1_STREQ	Streptococcus_dysg_equi_SK1249_082016.fasta	71'075.8	1	36	46	46	0.00455	0.444	possibly correct	true	171222_Oechslin_B10-10042.4928.4928.3	AETAVIPDDKPR	W	T	0.997	54	25	18.5	2			457.746	913.478	914.484	2	0.0005041	0.5512	1'458.42	13531300	421	427
180104-Oechslin-10039-42	B10-10042	171222_Oechslin_B10-10042.raw (F002858)	Peptidase family M13 OS=Streptococcus dysgalactiae subsp. equisimilis SK1249 GN=pepO PE=4 SV=1	F5U9K1_STREQ	Streptococcus_dysg_equi_SK1249_082016.fasta	71'075.8	1	36	46	46	0.00455	0.444	possibly correct	true	171222_Oechslin_B10-10042.6902.6902.2	ALEAAQSEEDFSAR	C	D	0.997	64.2	25	23.4	1			733.842	1'465.669286	1'466.675846	2	0.0007161	0.4882	1'499.44	689850	149	160
180104-Oechslin-10039-42	B10-10042	171222_Oechslin_B10-10042.raw (F002858)	Peptidase family M13 OS=Streptococcus dysgalactiae subsp. equisimilis SK1249 GN=pepO PE=4 SV=1	F5U9K1_STREQ	Streptococcus_dysg_equi_SK1249_082016.fasta	71'075.8	1	36	46	46	0.00455	0.444	possibly correct	true	171222_Oechslin_B10-10042.11367.11367.2	ALGSFAEFAAK	K	V	0.997	46.4	25	51.7	1			489.564	1'465.669335	1'466.675846	3	0.0007651	0.5216	1'498.43	3571870	149	160
180104-Oechslin-10039-42	B10-10042	171222_Oechslin_B10-10042.raw (F002858)	Peptidase family M13 OS=Streptococcus dysgalactiae subsp. equisimilis SK1249 GN=pepO PE=4 SV=1	F5U9K1_STREQ	Streptococcus_dysg_equi_SK1249_082016.fasta	71'075.8	1	36	46	46	0.00455	0.444	possibly correct	true	171222_Oechslin_B10-10042.3535.3535.2	ALSGTPQAmDK	R	Q	0.997	35	25	33	1			619.807	1'237.599218	1'238.605246	2	0.001248	1.008	2'608.04	1015260	260	269
180104-Oechslin-10039-42	B10-10042	171222_Oechslin_B10-10042.raw (F002858)	Peptidase family M13 OS=Streptococcus dysgalactiae subsp. equisimilis SK1249 GN=pepO PE=4 SV=1	F5U9K1_STREQ	Streptococcus_dysg_equi_SK1249_082016.fasta	71'075.8	1	36	46	46	0.00455	0.444	possibly correct	true	171222_Oechslin_B10-10042.4916.4916.2	ALSGTPQAMDK	R	Q	0.997	83.2	25	17.4	2			510.92	1'529.737113	1'530.743446	3	0.0009431	0.6161	1'687.34	11381800	198	210
180104-Oechslin-10039-42	B10-10042	171222_Oechslin_B10-10042.raw (F002858)	Peptidase family M13 OS=Streptococcus dysgalactiae subsp. equisimilis SK1249 GN=pepO PE=4 SV=1	F5U9K1_STREQ	Streptococcus_dysg_equi_SK1249_082016.fasta	71'075.8	1	36	46	46	0.00455	0.444	possibly correct	true	171222_Oechslin_B10-10042.3092.3092.3	ALSGTPQAmDKQK	R	A	0.997	43.7	25	67	2		m6: Oxidation (+15.99)	788.811	1'575.606542	1'576.611161	2	0.002657	1.685	2'233.44	147802	128	141
180104-Oechslin-10039-42	B10-10042	171222_Oechslin_B10-10042.raw (F002858)	Peptidase family M13 OS=Streptococcus dysgalactiae subsp. equisimilis SK1249 GN=pepO PE=4 SV=1	F5U9K1_STREQ	Streptococcus_dysg_equi_SK1249_082016.fasta	71'075.8	1	36	46	46	0.00455	0.444	possibly correct	true	171222_Oechslin_B10-10042.3832.3832.3	ALSGTPQAMDKQK	R	A	0.997	58	25	62.8	1			675.832	1'349.650364	1'350.653746	2	0.003894	2.883	2'318.24	787085	206	216
180104-Oechslin-10039-42	B10-10042	171222_Oechslin_B10-10042.raw (F002858)	Peptidase family M13 OS=Streptococcus dysgalactiae subsp. equisimilis SK1249 GN=pepO PE=4 SV=1	F5U9K1_STREQ	Streptococcus_dysg_equi_SK1249_082016.fasta	71'075.8	1	36	46	46	0.00455	0.444	possibly correct	true	171222_Oechslin_B10-10042.3825.3825.2	ALSGTPQAMDKQK	R	A	0.997	61.7	25	38.1	2			389.54	1'165.597923	1'166.605346	3	-0.0001469	-0.126	1'781.49	6192560	98	107
180104-Oechslin-10039-42	B10-10042	171222_Oechslin_B10-10042.raw (F002858)	Peptidase family M13 OS=Streptococcus dysgalactiae subsp. equisimilis SK1249 GN=pepO PE=4 SV=1	F5U9K1_STREQ	Streptococcus_dysg_equi_SK1249_082016.fasta	71'075.8	1	36	46	46	0.00455	0.444	possibly correct	true	171222_Oechslin_B10-10042.3095.3095.2	ALSGTPQAmDKQK	R	A	0.997	73.9	25	49.7	2			713.367	1'424.719212	1'425.726146	2	0.0003421	0.2399	2'412.54	2827280	114	125
180104-Oechslin-10039-42	B10-10042	171222_Oechslin_B10-10042.raw (F002858)	Peptidase family M13 OS=Streptococcus dysgalactiae subsp. equisimilis SK1249 GN=pepO PE=4 SV=1	F5U9K1_STREQ	Streptococcus_dysg_equi_SK1249_082016.fasta	71'075.8	1	36	46	46	0.00455	0.444	possibly correct	true	171222_Oechslin_B10-10042.5133.5133.3	AQFDGLESHGAK	V	V	0.997	47.8	25	88.6	2			629.831	1'257.646702	1'258.653846	2	0.0001321	0.1049	1'648.92	3550330	177	188
180104-Oechslin-10039-42	B10-10042	171222_Oechslin_B10-10042.raw (F002858)	Peptidase family M13 OS=Streptococcus dysgalactiae subsp. equisimilis SK1249 GN=pepO PE=4 SV=1	F5U9K1_STREQ	Streptococcus_dysg_equi_SK1249_082016.fasta	71'075.8	1	36	46	46	0.00455	0.444	possibly correct	true	171222_Oechslin_B10-10042.7865.7865.2	AREEYMQmL	K	A	0.997	38.8	25	77.5	2			547.801	1'093.587742	1'094.595346	2	-0.0003279	-0.2996	1'508.09	11053500	240	249
180104-Oechslin-10039-42	B10-10042	171222_Oechslin_B10-10042.raw (F002858)	Peptidase family M13 OS=Streptococcus dysgalactiae subsp. equisimilis SK1249 GN=pepO PE=4 SV=1	F5U9K1_STREQ	Streptococcus_dysg_equi_SK1249_082016.fasta	71'075.8	1	36	46	46	0.00455	0.444	possibly correct	true	171222_Oechslin_B10-10042.5441.5441.2	AREEYmQmL	K	A	0.997	42.1	25	51.3	2			512.619	1'534.835961	1'535.843046	3	0.0001911	0.1244	1'711.91	1771790	95	107
180104-Oechslin-10039-42	B10-10042	171222_Oechslin_B10-10042.raw (F002858)	Peptidase family M13 OS=Streptococcus dysgalactiae subsp. equisimilis SK1249 GN=pepO PE=4 SV=1	F5U9K1_STREQ	Streptococcus_dysg_equi_SK1249_082016.fasta	71'075.8	1	36	46	46	0.00455	0.444	possibly correct	true	171222_Oechslin_B10-10042.7056.7056.2	ASIDVHAPGELR	L	T	0.997	87.8	25	48.9	2			462.921	1'385.741325	1'386.748846	3	-0.0002449	-0.1766	1'517.05	4941710	176	188
180104-Oechslin-10039-42	B10-10042	171222_Oechslin_B10-10042.raw (F002858)	Peptidase family M13 OS=Streptococcus dysgalactiae subsp. equisimilis SK1249 GN=pepO PE=4 SV=1	F5U9K1_STREQ	Streptococcus_dysg_equi_SK1249_082016.fasta	71'075.8	1	36	46	46	0.00455	0.444	possibly correct	true	171222_Oechslin_B10-10042.8784.8784.2	AWADFTK	Y	L	0.9	29.4	25	22.2	2			449.71	897.406	898.413	2	4.406e-05	0.04904	2'422.66	2180750	250	256
180104-Oechslin-10039-42	B10-10042	171222_Oechslin_B10-10042.raw (F002858)	Peptidase family M13 OS=Streptococcus dysgalactiae subsp. equisimilis SK1249 GN=pepO PE=4 SV=1	F5U9K1_STREQ	Streptococcus_dysg_equi_SK1249_082016.fasta	71'075.8	1	36	46	46	0.00455	0.444	possibly correct	true	171222_Oechslin_B10-10042.7700.7700.2	cALEAAQSEEDFSAR	A	D	0.997	52.7	25	33	2		m1: Oxidation (+15.99)	457.708	913.401	914.408	2	0.000125	0.1368	2'122.59	1943420	250	256
180104-Oechslin-10039-42	B10-10042	171222_Oechslin_B10-10042.raw (F002858)	Peptidase family M13 OS=Streptococcus dysgalactiae subsp. equisimilis SK1249 GN=pepO PE=4 SV=1	F5U9K1_STREQ	Streptococcus_dysg_equi_SK1249_082016.fasta	71'075.8	1	36	46	46	0.00455	0.444	possibly correct	true	171222_Oechslin_B10-10042.5560.5560.3	DIKEGDAmWR	F	A	0.982	24.2	25	25.8	2			519.772	1'037.529882	1'038.536646	2	0.0005121	0.4931	2'237.19	933569	83	91
180104-Oechslin-10039-42	B10-10042	171222_Oechslin_B10-10042.raw (F002858)	Peptidase family M13 OS=Streptococcus dysgalactiae subsp. equisimilis SK1249 GN=pepO PE=4 SV=1	F5U9K1_STREQ	Streptococcus_dysg_equi_SK1249_082016.fasta	71'075.8	1	36	46	46	0.00455	0.444	possibly correct	true	171222_Oechslin_B10-10042.4665.4665.2	EAAQSEEDFSAR	L	D	0.997	74.7	25	50.1	1			506.724	1'011.433446	1'012.440646	2	7.606e-05	0.07512	1'776.32	1884720	49	57
180104-Oechslin-10039-42	B10-10042	171222_Oechslin_B10-10042.raw (F002858)	Peptidase family M13 OS=Streptococcus dysgalactiae subsp. equisimilis SK1249 GN=pepO PE=4 SV=1	F5U9K1_STREQ	Streptococcus_dysg_equi_SK1249_082016.fasta	71'075.8	1	36	46	46	0.00455	0.444	possibly correct	true	171222_Oechslin_B10-10042.6437.6437.2	EEGSEYAKL	R	Y	0.997	40.4	25	28.7	1		m6: Oxidation (+15.99)	581.255	1'160.495580	1'161.503361	2	-0.000505	-0.4347	2'127.24	920439	465	473
180104-Oechslin-10039-42	B10-10042	171222_Oechslin_B10-10042.raw (F002858)	Peptidase family M13 OS=Streptococcus dysgalactiae subsp. equisimilis SK1249 GN=pepO PE=4 SV=1	F5U9K1_STREQ	Streptococcus_dysg_equi_SK1249_082016.fasta	71'075.8	1	36	46	46	0.00455	0.444	possibly correct	true	171222_Oechslin_B10-10042.4185.4185.2	EKAITKL	R	N	0.9	26	25.1	42.3	2		m6: Oxidation (+15.99)	853.444	1'704.873266	1'705.883261	2	-0.002719	-1.594	2'780.19	257303	222	236
180104-Oechslin-10039-42	B10-10042	171222_Oechslin_B10-10042.raw (F002858)	Peptidase family M13 OS=Streptococcus dysgalactiae subsp. equisimilis SK1249 GN=pepO PE=4 SV=1	F5U9K1_STREQ	Streptococcus_dysg_equi_SK1249_082016.fasta	71'075.8	1	36	46	46	0.00455	0.444	possibly correct	true	171222_Oechslin_B10-10042.4119.4119.3	FSPEAKADVESK	K	V	0.958	26.9	25.2	46.1	2			603.822	1'205.629490	1'206.636646	2	0.0001201	0.0995	2'091.41	3379330	279	289
180104-Oechslin-10039-42	B10-10042	171222_Oechslin_B10-10042.raw (F002858)	Peptidase family M13 OS=Streptococcus dysgalactiae subsp. equisimilis SK1249 GN=pepO PE=4 SV=1	F5U9K1_STREQ	Streptococcus_dysg_equi_SK1249_082016.fasta	71'075.8	1	36	46	46	0.00455	0.444	possibly correct	true	171222_Oechslin_B10-10042.8185.8185.2	GSFAEFAAK	L	V	0.997	36.1	25	94.1	2			867.459	1'732.903782	1'733.907046	2	0.004012	2.314	2'241.70	577909	279	293
180104-Oechslin-10039-42	B10-10042	171222_Oechslin_B10-10042.raw (F002858)	Peptidase family M13 OS=Streptococcus dysgalactiae subsp. equisimilis SK1249 GN=pepO PE=4 SV=1	F5U9K1_STREQ	Streptococcus_dysg_equi_SK1249_082016.fasta	71'075.8	1	36	46	46	0.00455	0.444	possibly correct	true	171222_Oechslin_B10-10042.9716.9716.3	ILGQVPDKVIVPEER	K	F	0.997	59.5	25	41	2			578.641	1'732.899864	1'733.907046	3	9.406e-05	0.05425	2'242.25	6988190	279	293
180104-Oechslin-10039-42	B10-10042	171222_Oechslin_B10-10042.raw (F002858)	Peptidase family M13 OS=Streptococcus dysgalactiae subsp. equisimilis SK1249 GN=pepO PE=4 SV=1	F5U9K1_STREQ	Streptococcus_dysg_equi_SK1249_082016.fasta	71'075.8	1	36	46	46	0.00455	0.444	possibly correct	true	171222_Oechslin_B10-10042.9727.9727.2	ILGQVPDKVIVPEER	K	F	0.997	87.1	25	47.7	2			568.28	1'134.545262	1'135.553046	2	-0.0005079	-0.4473	2'221.01	2741040	299	308
180104-Oechslin-10039-42	B10-10042	171222_Oechslin_B10-10042.raw (F002858)	Peptidase family M13 OS=Streptococcus dysgalactiae subsp. equisimilis SK1249 GN=pepO PE=4 SV=1	F5U9K1_STREQ	Streptococcus_dysg_equi_SK1249_082016.fasta	71'075.8	1	36	46	46	0.00455	0.444	possibly correct	true	171222_Oechslin_B10-10042.6356.6356.3	ITIAHTWSK	K	W	0.997	54.1	25	35.8	1			506.243	1'515.706839	1'516.713946	3	0.0001691	0.1115	1'402.62	1179130	154	165
180104-Oechslin-10039-42	B10-10042	171222_Oechslin_B10-10042.raw (F002858)	Peptidase family M13 OS=Streptococcus dysgalactiae subsp. equisimilis SK1249 GN=pepO PE=4 SV=1	F5U9K1_STREQ	Streptococcus_dysg_equi_SK1249_082016.fasta	71'075.8	1	36	46	46	0.00455	0.444	possibly correct	true	171222_Oechslin_B10-10042.6925.6925.2	KVIDETL	K	S	0.9	41.4	25	32	2		m6: Oxidation (+15.99)	788.81	1'575.605198	1'576.611161	2	0.001313	0.8328	2'359.05	122395	128	141
180104-Oechslin-10039-42	B10-10042	171222_Oechslin_B10-10042.raw (F002858)	Peptidase family M13 OS=Streptococcus dysgalactiae subsp. equisimilis SK1249 GN=pepO PE=4 SV=1	F5U9K1_STREQ	Streptococcus_dysg_equi_SK1249_082016.fasta	71'075.8	1	36	46	46	0.00455	0.444	possibly correct	true	171222_Oechslin_B10-10042.13833.13833.2	LAPELPLDSIFEK	K	I	0.997	39.1	25	37.6	2		m6: Oxidation (+15.99)	788.809	1'575.602514	1'576.611161	2	-0.001371	-0.8696	2'291.71	296634	128	141
180104-Oechslin-10039-42	B10-10042	171222_Oechslin_B10-10042.raw (F002858)	Peptidase family M13 OS=Streptococcus dysgalactiae subsp. equisimilis SK1249 GN=pepO PE=4 SV=1	F5U9K1_STREQ	Streptococcus_dysg_equi_SK1249_082016.fasta	71'075.8	1	36	46	46	0.00455	0.444	possibly correct	true	171222_Oechslin_B10-10042.11861.11861.2	LETADWLAPATR	R	E	0.997	69.7	25	46.6	2			780.812	1'559.608616	1'560.616246	2	-0.0003539	-0.2268	2'656.45	305437	128	141
180104-Oechslin-10039-42	B10-10042	171222_Oechslin_B10-10042.raw (F002858)	Peptidase family M13 OS=Streptococcus dysgalactiae subsp. equisimilis SK1249 GN=pepO PE=4 SV=1	F5U9K1_STREQ	Streptococcus_dysg_equi_SK1249_082016.fasta	71'075.8	1	36	46	46	0.00455	0.444	possibly correct	true	171222_Oechslin_B10-10042.4480.4480.2	LPETYAK	K	K	0.9	15.8	25	64.9	2		m6: Oxidation (+15.99)	788.809	1'575.604222	1'576.611161	2	0.000337	0.2138	2'227.83	1462150	128	141
180104-Oechslin-10039-42	B10-10042	171222_Oechslin_B10-10042.raw (F002858)	Peptidase family M13 OS=Streptococcus dysgalactiae subsp. equisimilis SK1249 GN=pepO PE=4 SV=1	F5U9K1_STREQ	Streptococcus_dysg_equi_SK1249_082016.fasta	71'075.8	1	36	46	46	0.00455	0.444	possibly correct	true	171222_Oechslin_B10-10042.3755.3755.2	LVADYDKR	R	D	0.974	22.8	25	69.9	2			780.811	1'559.607518	1'560.616246	2	-0.001452	-0.9304	2'596.18	475969	128	141
180104-Oechslin-10039-42	B10-10042	171222_Oechslin_B10-10042.raw (F002858)	Peptidase family M13 OS=Streptococcus dysgalactiae subsp. equisimilis SK1249 GN=pepO PE=4 SV=1	F5U9K1_STREQ	Streptococcus_dysg_equi_SK1249_082016.fasta	71'075.8	1	36	46	46	0.00455	0.444	possibly correct	true	171222_Oechslin_B10-10042.7460.7460.2	QDDFYQAVNGK	Y	W	0.997	68.5	25	50.5	2		m6: Oxidation (+15.99)	656.944	1'967.810448	1'968.817161	3	0.000563	0.286	2'149.56	535831	128	144
180104-Oechslin-10039-42	B10-10042	171222_Oechslin_B10-10042.raw (F002858)	Peptidase family M13 OS=Streptococcus dysgalactiae subsp. equisimilis SK1249 GN=pepO PE=4 SV=1	F5U9K1_STREQ	Streptococcus_dysg_equi_SK1249_082016.fasta	71'075.8	1	36	46	46	0.00455	0.444	possibly correct	true	171222_Oechslin_B10-10042.11209.11209.2	SEANWDLLK	Y	A	0.997	62.8	25	32.8	1			547.252	1'638.734031	1'639.738846	3	0.002461	1.501	2'045.69	1764510	309	323
180104-Oechslin-10039-42	B10-10042	171222_Oechslin_B10-10042.raw (F002858)	Peptidase family M13 OS=Streptococcus dysgalactiae subsp. equisimilis SK1249 GN=pepO PE=4 SV=1	F5U9K1_STREQ	Streptococcus_dysg_equi_SK1249_082016.fasta	71'075.8	1	36	46	46	0.00455	0.444	possibly correct	true	171222_Oechslin_B10-10042.3842.3842.2	SGTPQAMDKQK	L	A	0.995	31.5	25	73.2	1			675.832	1'349.649632	1'350.653746	2	0.003162	2.341	2'315.75	2386790	206	216
180104-Oechslin-10039-42	B10-10042	171222_Oechslin_B10-10042.raw (F002858)	Peptidase family M13 OS=Streptococcus dysgalactiae subsp. equisimilis SK1249 GN=pepO PE=4 SV=1	F5U9K1_STREQ	Streptococcus_dysg_equi_SK1249_082016.fasta	71'075.8	1	36	46	46	0.00455	0.444	possibly correct	true	171222_Oechslin_B10-10042.7468.7468.2	SLVENAQNLAK	L	I	0.997	62.3	25	25.7	2			583.807	1'165.599584	1'166.605346	2	0.001514	1.298	1'783.46	742371	98	107
180104-Oechslin-10039-42	B10-10042	171222_Oechslin_B10-10042.raw (F002858)	Peptidase family M13 OS=Streptococcus dysgalactiae subsp. equisimilis SK1249 GN=pepO PE=4 SV=1	F5U9K1_STREQ	Streptococcus_dysg_equi_SK1249_082016.fasta	71'075.8	1	36	46	46	0.00455	0.444	possibly correct	true	171222_Oechslin_B10-10042.10044.10044.3	SRLETADWLAPATR	K	E	0.997	36.3	25	36.1	2			389.54	1'165.597830	1'166.605346	3	-0.0002399	-0.2057	1'776.15	11710800	98	107
180104-Oechslin-10039-42	B10-10042	171222_Oechslin_B10-10042.raw (F002858)	Peptidase family M13 OS=Streptococcus dysgalactiae subsp. equisimilis SK1249 GN=pepO PE=4 SV=1	F5U9K1_STREQ	Streptococcus_dysg_equi_SK1249_082016.fasta	71'075.8	1	36	46	46	0.00455	0.444	possibly correct	true	171222_Oechslin_B10-10042.10056.10056.2	SRLETADWLAPATR	K	E	0.997	71.4	25	20	1			598.795	1'195.576024	1'196.583446	2	-0.0001459	-0.122	2'848.69	1532860	114	123
180104-Oechslin-10039-42	B10-10042	171222_Oechslin_B10-10042.raw (F002858)	Peptidase family M13 OS=Streptococcus dysgalactiae subsp. equisimilis SK1249 GN=pepO PE=4 SV=1	F5U9K1_STREQ	Streptococcus_dysg_equi_SK1249_082016.fasta	71'075.8	1	36	46	46	0.00455	0.444	possibly correct	true	171222_Oechslin_B10-10042.8132.8132.4	TDKIVAQFDGLESHGAK	R	V	0.997	36.8	25	55.8	2			713.366	1'424.718114	1'425.726146	2	-0.0007559	-0.5302	2'407.75	3590560	114	125
180104-Oechslin-10039-42	B10-10042	171222_Oechslin_B10-10042.raw (F002858)	Peptidase family M13 OS=Streptococcus dysgalactiae subsp. equisimilis SK1249 GN=pepO PE=4 SV=1	F5U9K1_STREQ	Streptococcus_dysg_equi_SK1249_082016.fasta	71'075.8	1	36	46	46	0.00455	0.444	possibly correct	true	171222_Oechslin_B10-10042.8131.8131.3	TDKIVAQFDGLESHGAK	R	V	0.997	59.7	25	26.7	1			530.265	1'058.514990	1'059.521746	2	0.0005201	0.4908	1'971.16	1440080	177	186
180104-Oechslin-10039-42	B10-10042	171222_Oechslin_B10-10042.raw (F002858)	Peptidase family M13 OS=Streptococcus dysgalactiae subsp. equisimilis SK1249 GN=pepO PE=4 SV=1	F5U9K1_STREQ	Streptococcus_dysg_equi_SK1249_082016.fasta	71'075.8	1	36	46	46	0.00455	0.444	possibly correct	true	171222_Oechslin_B10-10042.9881.9881.2	TTYQDDFYQAVNGK	M	W	0.997	74.1	25	17.9	1			565.783	1'129.552098	1'130.558846	2	0.0005281	0.4671	1'914.88	981916	177	187
180104-Oechslin-10039-42	B10-10042	171222_Oechslin_B10-10042.raw (F002858)	Peptidase family M13 OS=Streptococcus dysgalactiae subsp. equisimilis SK1249 GN=pepO PE=4 SV=1	F5U9K1_STREQ	Streptococcus_dysg_equi_SK1249_082016.fasta	71'075.8	1	36	46	46	0.00455	0.444	possibly correct	true	171222_Oechslin_B10-10042.7883.7883.3	WAETAVIPDDKPR	K	T	0.997	56.8	25	42	2			420.223	1'257.646689	1'258.653846	3	0.0001191	0.09459	1'641.21	33745100	177	188
180104-Oechslin-10039-42	B10-10042	171222_Oechslin_B10-10042.raw (F002858)	Peptidase family M13 OS=Streptococcus dysgalactiae subsp. equisimilis SK1249 GN=pepO PE=4 SV=1	F5U9K1_STREQ	Streptococcus_dysg_equi_SK1249_082016.fasta	71'075.8	1	36	46	46	0.00455	0.444	possibly correct	true	171222_Oechslin_B10-10042.3425.3425.2	WNKPVDR	K	S	0.9	18.5	25	87	2			629.831	1'257.647192	1'258.653846	2	0.0006221	0.4942	1'641.08	11006700	177	188
180104-Oechslin-10039-42	B10-10042	171222_Oechslin_B10-10042.raw (F002858)	Peptidase family M13 OS=Streptococcus dysgalactiae subsp. equisimilis SK1249 GN=pepO PE=4 SV=1	F5U9K1_STREQ	Streptococcus_dysg_equi_SK1249_082016.fasta	71'075.8	1	36	46	46	0.00455	0.444	possibly correct	true	171222_Oechslin_B10-10042.3734.3734.2	YEEGNEKAEELR	Y	G	0.98	23.4	25	77.3	2			547.801	1'093.587376	1'094.595346	2	-0.0006939	-0.634	1'503.94	43858800	240	249
180104-Oechslin-10039-42	B10-10042	171222_Oechslin_B10-10042.raw (F002858)	Peptidase family M13 OS=Streptococcus dysgalactiae subsp. equisimilis SK1249 GN=pepO PE=4 SV=1	F5U9K1_STREQ	Streptococcus_dysg_equi_SK1249_082016.fasta	71'075.8	1	36	46	46	0.00455	0.444	possibly correct	true	171222_Oechslin_B10-10042.3726.3726.3	YEEGNEKAEELR	Y	G	0.997	51.7	25	65.9	2			512.619	1'534.835778	1'535.843046	3	8.058e-06	0.005247	1'703.49	8600130	95	107
180104-Oechslin-10039-42	B10-10042	171222_Oechslin_B10-10042.raw (F002858)	Peptidase family M13 OS=Streptococcus dysgalactiae subsp. equisimilis SK1249 GN=pepO PE=4 SV=1	F5U9K1_STREQ	Streptococcus_dysg_equi_SK1249_082016.fasta	71'075.8	1	36	46	46	0.00455	0.444	possibly correct	true	171222_Oechslin_B10-10042.12018.12018.2	YSEANWDLLK	Y	A	0.997	33	25	90.8	2			693.878	1'385.741918	1'386.748846	2	0.0003481	0.251	1'510.64	2973820	176	188
180104-Oechslin-10039-42	B10-10042	171222_Oechslin_B10-10042.raw (F002858)	Peptidase family M13 OS=Streptococcus dysgalactiae subsp. equisimilis SK1249 GN=pepO PE=4 SV=1	F5U9K1_STREQ	Streptococcus_dysg_equi_SK1249_082016.fasta	71'075.8	1	36	46	46	0.00455	0.444	possibly correct	true	171222_Oechslin_B10-10042.5151.5151.3	YVLSREEGSEYAK	K	L	0.965	17.4	25	51.4	2			462.921	1'385.740500	1'386.748846	3	-0.00107	-0.7715	1'509.78	11077000	176	188
180104-Oechslin-10039-42	B8-10041	171222_Oechslin_B8-10041.raw (F002857)	Oligoendopeptidase F (Fragment) OS=Streptococcus dysgalactiae subsp. equisimilis SK1249 GN=pepF PE=4 SV=1	F5U5D6_STREQ	Streptococcus_dysg_equi_SK1249_082016.fasta	63'133.3	1	17	19	19	0.00211	0.287	possibly correct	true	171222_Oechslin_B8-10041.9161.9161.2	AGDFDmDDFEVDGK	R	T	0.997	67	25	48.5	1			480.244	958.473	959.479	2	0.001232	1.284	1'485.25	9044130	209	216
180104-Oechslin-10039-42	B8-10041	171222_Oechslin_B8-10041.raw (F002857)	Oligoendopeptidase F (Fragment) OS=Streptococcus dysgalactiae subsp. equisimilis SK1249 GN=pepF PE=4 SV=1	F5U5D6_STREQ	Streptococcus_dysg_equi_SK1249_082016.fasta	63'133.3	1	17	19	19	0.00211	0.287	possibly correct	true	171222_Oechslin_B8-10041.9778.9778.2	DYLLAEQEVDR	F	S	0.997	62.8	25	38.3	1			668.391	1'334.767430	1'335.774446	2	0.0002601	0.1947	1'515.14	818304	238	249
180104-Oechslin-10039-42	B8-10041	171222_Oechslin_B8-10041.raw (F002857)	Oligoendopeptidase F (Fragment) OS=Streptococcus dysgalactiae subsp. equisimilis SK1249 GN=pepF PE=4 SV=1	F5U5D6_STREQ	Streptococcus_dysg_equi_SK1249_082016.fasta	63'133.3	1	17	19	19	0.00211	0.287	possibly correct	true	171222_Oechslin_B8-10041.5794.5794.3	EHLLSPDVEK	K	A	0.997	38.1	25	54.1	1			445.929	1'334.765679	1'335.774446	3	-0.001491	-1.116	1'513.42	8807220	238	249
180104-Oechslin-10039-42	B8-10041	171222_Oechslin_B8-10041.raw (F002857)	Oligoendopeptidase F (Fragment) OS=Streptococcus dysgalactiae subsp. equisimilis SK1249 GN=pepF PE=4 SV=1	F5U5D6_STREQ	Streptococcus_dysg_equi_SK1249_082016.fasta	63'133.3	1	17	19	19	0.00211	0.287	possibly correct	true	171222_Oechslin_B8-10041.10425.10425.2	EVINAPYDIYTK	R	M	0.997	49.7	25	29.2	2		m1: Oxidation (+15.99)	457.708	913.401	914.408	2	0.000917	1.003	2'117.23	3222080	250	256
180104-Oechslin-10039-42	B8-10041	171222_Oechslin_B8-10041.raw (F002857)	Oligoendopeptidase F (Fragment) OS=Streptococcus dysgalactiae subsp. equisimilis SK1249 GN=pepF PE=4 SV=1	F5U5D6_STREQ	Streptococcus_dysg_equi_SK1249_082016.fasta	63'133.3	1	17	19	19	0.00211	0.287	possibly correct	true	171222_Oechslin_B8-10041.4798.4798.2	HQNTAAAAYLAK	K	V	0.997	90.6	25	28.6	2			519.772	1'037.530004	1'038.536646	2	0.0006341	0.6105	2'232.09	1277790	83	91
180104-Oechslin-10039-42	B8-10041	171222_Oechslin_B8-10041.raw (F002857)	Oligoendopeptidase F (Fragment) OS=Streptococcus dysgalactiae subsp. equisimilis SK1249 GN=pepF PE=4 SV=1	F5U5D6_STREQ	Streptococcus_dysg_equi_SK1249_082016.fasta	63'133.3	1	17	19	19	0.00211	0.287	possibly correct	true	171222_Oechslin_B8-10041.3741.3741.2	HVAQVNGLEK	K	M	0.997	78.9	25	28	2			868.73	2'603.167929	2'604.174846	3	0.0003591	0.1379	2'230.88	208368	145	165
180104-Oechslin-10039-42	B8-10041	171222_Oechslin_B8-10041.raw (F002857)	Oligoendopeptidase F (Fragment) OS=Streptococcus dysgalactiae subsp. equisimilis SK1249 GN=pepF PE=4 SV=1	F5U5D6_STREQ	Streptococcus_dysg_equi_SK1249_082016.fasta	63'133.3	1	17	19	19	0.00211	0.287	possibly correct	true	171222_Oechslin_B8-10041.5273.5273.3	IQKEHLLSPDVEK	K	A	0.997	51.3	25	36	2			651.799	2'603.168404	2'604.174846	4	0.0008341	0.3203	2'229.30	1132250	145	165
180104-Oechslin-10039-42	B8-10041	171222_Oechslin_B8-10041.raw (F002857)	Oligoendopeptidase F (Fragment) OS=Streptococcus dysgalactiae subsp. equisimilis SK1249 GN=pepF PE=4 SV=1	F5U5D6_STREQ	Streptococcus_dysg_equi_SK1249_082016.fasta	63'133.3	1	17	19	19	0.00211	0.287	possibly correct	true	171222_Oechslin_B8-10041.3809.3809.3	KHQNTAAAAYLAK	R	V	0.997	48.9	25	43.7	1			506.724	1'011.433446	1'012.440646	2	7.606e-05	0.07512	1'770.87	2647040	49	57
180104-Oechslin-10039-42	B8-10041	171222_Oechslin_B8-10041.raw (F002857)	Oligoendopeptidase F (Fragment) OS=Streptococcus dysgalactiae subsp. equisimilis SK1249 GN=pepF PE=4 SV=1	F5U5D6_STREQ	Streptococcus_dysg_equi_SK1249_082016.fasta	63'133.3	1	17	19	19	0.00211	0.287	possibly correct	true	171222_Oechslin_B8-10041.10497.10497.2	MTFADWK	K	L	0.9	22.2	25	30.7	1		m6: Oxidation (+15.99)	581.255	1'160.496312	1'161.503361	2	0.000227	0.1955	2'120.00	3616680	465	473
180104-Oechslin-10039-42	B8-10041	171222_Oechslin_B8-10041.raw (F002857)	Oligoendopeptidase F (Fragment) OS=Streptococcus dysgalactiae subsp. equisimilis SK1249 GN=pepF PE=4 SV=1	F5U5D6_STREQ	Streptococcus_dysg_equi_SK1249_082016.fasta	63'133.3	1	17	19	19	0.00211	0.287	possibly correct	true	171222_Oechslin_B8-10041.8346.8346.2	mTFADWK	K	L	0.9	33	25	37.5	1			573.258	1'144.501196	1'145.508446	2	2.606e-05	0.02275	2'437.66	2368420	465	473
180104-Oechslin-10039-42	B8-10041	171222_Oechslin_B8-10041.raw (F002857)	Oligoendopeptidase F (Fragment) OS=Streptococcus dysgalactiae subsp. equisimilis SK1249 GN=pepF PE=4 SV=1	F5U5D6_STREQ	Streptococcus_dysg_equi_SK1249_082016.fasta	63'133.3	1	17	19	19	0.00211	0.287	possibly correct	true	171222_Oechslin_B8-10041.9189.9189.2	NPYFSAAIR	K	M	0.976	25.8	25.2	84.2	2		m6: Oxidation (+15.99)	853.446	1'704.878148	1'705.883261	2	0.002163	1.268	2'776.08	444023	222	236
180104-Oechslin-10039-42	B8-10041	171222_Oechslin_B8-10041.raw (F002857)	Oligoendopeptidase F (Fragment) OS=Streptococcus dysgalactiae subsp. equisimilis SK1249 GN=pepF PE=4 SV=1	F5U5D6_STREQ	Streptococcus_dysg_equi_SK1249_082016.fasta	63'133.3	1	17	19	19	0.00211	0.287	possibly correct	true	171222_Oechslin_B8-10041.5755.5755.2	QAGDDFMTK	A	A	0.997	50.1	25	48	1		m7: Oxidation (+15.99)	866.86	1'731.705784	1'732.712261	2	0.000799	0.4612	2'063.74	264924	127	141
180104-Oechslin-10039-42	B8-10041	171222_Oechslin_B8-10041.raw (F002857)	Oligoendopeptidase F (Fragment) OS=Streptococcus dysgalactiae subsp. equisimilis SK1249 GN=pepF PE=4 SV=1	F5U5D6_STREQ	Streptococcus_dysg_equi_SK1249_082016.fasta	63'133.3	1	17	19	19	0.00211	0.287	possibly correct	true	171222_Oechslin_B8-10041.8381.8381.2	QAHYYmGLY	R	S	0.986	28.7	25	59.4	1		m7: Oxidation (+15.99)	578.242	1'731.702903	1'732.712261	3	-0.002082	-1.202	2'070.02	2548140	127	141
180104-Oechslin-10039-42	B8-10041	171222_Oechslin_B8-10041.raw (F002857)	Oligoendopeptidase F (Fragment) OS=Streptococcus dysgalactiae subsp. equisimilis SK1249 GN=pepF PE=4 SV=1	F5U5D6_STREQ	Streptococcus_dysg_equi_SK1249_082016.fasta	63'133.3	1	17	19	19	0.00211	0.287	possibly correct	true	171222_Oechslin_B8-10041.12254.12254.2	QIDLImTEFGPVAQK	R	F	0.997	42.3	25	36.8	1			761.335	1'520.655126	1'521.660646	2	0.001756	1.154	1'988.39	1490050	379	390
180104-Oechslin-10039-42	B8-10041	171222_Oechslin_B8-10041.raw (F002857)	Oligoendopeptidase F (Fragment) OS=Streptococcus dysgalactiae subsp. equisimilis SK1249 GN=pepF PE=4 SV=1	F5U5D6_STREQ	Streptococcus_dysg_equi_SK1249_082016.fasta	63'133.3	1	17	19	19	0.00211	0.287	possibly correct	true	171222_Oechslin_B8-10041.8112.8112.2	SLAPLGQEYTK	K	E	0.997	52.9	25.2	47.2	2			603.822	1'205.629980	1'206.636646	2	0.0006101	0.5056	2'089.62	17598600	279	289
180104-Oechslin-10039-42	B8-10041	171222_Oechslin_B8-10041.raw (F002857)	Oligoendopeptidase F (Fragment) OS=Streptococcus dysgalactiae subsp. equisimilis SK1249 GN=pepF PE=4 SV=1	F5U5D6_STREQ	Streptococcus_dysg_equi_SK1249_082016.fasta	63'133.3	1	17	19	19	0.00211	0.287	possibly correct	true	171222_Oechslin_B8-10041.9223.9223.2	SLAPLGQEYTKEIER	K	Y	0.996	94.9	25	89.5	2			867.458	1'732.900488	1'733.907046	2	0.0007181	0.4141	2'239.27	2296520	279	293
180104-Oechslin-10039-42	B8-10041	171222_Oechslin_B8-10041.raw (F002857)	Oligoendopeptidase F (Fragment) OS=Streptococcus dysgalactiae subsp. equisimilis SK1249 GN=pepF PE=4 SV=1	F5U5D6_STREQ	Streptococcus_dysg_equi_SK1249_082016.fasta	63'133.3	1	17	19	19	0.00211	0.287	possibly correct	true	171222_Oechslin_B8-10041.9228.9228.3	SLAPLGQEYTKEIER	K	Y	0.997	41	25	56.2	2			578.641	1'732.900230	1'733.907046	3	0.0004601	0.2653	2'237.42	12244300	279	293
180104-Oechslin-10039-42	B8-10041	171222_Oechslin_B8-10041.raw (F002857)	Oligoendopeptidase F (Fragment) OS=Streptococcus dysgalactiae subsp. equisimilis SK1249 GN=pepF PE=4 SV=1	F5U5D6_STREQ	Streptococcus_dysg_equi_SK1249_082016.fasta	63'133.3	1	17	19	19	0.00211	0.287	possibly correct	true	171222_Oechslin_B8-10041.9067.9067.2	WVDFAANANK	R	D	0.997	47.7	25	27.5	1			520.703	1'039.391576	1'040.398946	2	-9.394e-05	-0.09029	1'618.47	1202070	546	554
180104-Oechslin-10039-42	B8-10041	171222_Oechslin_B8-10041.raw (F002857)	Oligoendopeptidase F (Fragment) OS=Streptococcus dysgalactiae subsp. equisimilis SK1249 GN=pepF PE=4 SV=1	F5U5D6_STREQ	Streptococcus_dysg_equi_SK1249_082016.fasta	63'133.3	1	17	19	19	0.00211	0.287	possibly correct	true	171222_Oechslin_B8-10041.2948.2948.3	YQNHENAEIRDK	F	A	0.997	35.8	25	25.5	1			488.759	975.503	976.51	2	-7.194e-05	-0.07367	1'792.11	1407750	228	236
180104-Oechslin-10039-42	B10-10042	171222_Oechslin_B10-10042.raw (F002858)	Oligoendopeptidase F (Fragment) OS=Streptococcus dysgalactiae subsp. equisimilis SK1249 GN=pepF PE=4 SV=1	F5U5D6_STREQ	Streptococcus_dysg_equi_SK1249_082016.fasta	63'133.3	1	30	39	42	0.00416	0.379	possibly correct	true	171222_Oechslin_B10-10042.10194.10194.2	AGDFDmDDFEVDGK	R	T	0.997	32	25	39.7	1			479.272	956.53	957.536	2	0.0007721	0.8063	1'622.76	2878150	241	249
180104-Oechslin-10039-42	B10-10042	171222_Oechslin_B10-10042.raw (F002858)	Oligoendopeptidase F (Fragment) OS=Streptococcus dysgalactiae subsp. equisimilis SK1249 GN=pepF PE=4 SV=1	F5U5D6_STREQ	Streptococcus_dysg_equi_SK1249_082016.fasta	63'133.3	1	30	39	42	0.00416	0.379	possibly correct	true	171222_Oechslin_B10-10042.9690.9690.2	AGDFDmDDFEVDGK	R	T	0.997	37.6	25	41.2	2			568.281	1'134.546606	1'135.553046	2	0.0008361	0.7363	2'216.95	5895030	299	308
180104-Oechslin-10039-42	B10-10042	171222_Oechslin_B10-10042.raw (F002858)	Oligoendopeptidase F (Fragment) OS=Streptococcus dysgalactiae subsp. equisimilis SK1249 GN=pepF PE=4 SV=1	F5U5D6_STREQ	Streptococcus_dysg_equi_SK1249_082016.fasta	63'133.3	1	30	39	42	0.00416	0.379	possibly correct	true	171222_Oechslin_B10-10042.12304.12304.2	AGDFDMDDFEVDGK	R	T	0.997	46.6	25	40.4	1			506.243	1'515.707115	1'516.713946	3	0.0004451	0.2934	1'397.96	3969230	154	165
180104-Oechslin-10039-42	B10-10042	171222_Oechslin_B10-10042.raw (F002858)	Oligoendopeptidase F (Fragment) OS=Streptococcus dysgalactiae subsp. equisimilis SK1249 GN=pepF PE=4 SV=1	F5U5D6_STREQ	Streptococcus_dysg_equi_SK1249_082016.fasta	63'133.3	1	30	39	42	0.00416	0.379	possibly correct	true	171222_Oechslin_B10-10042.9216.9216.2	AGDFDmDDFEVDGK	R	T	0.997	64.9	25	19.4	1			825.905	1'649.795018	1'650.801246	2	0.001048	0.6349	2'740.88	144456	171	186
180104-Oechslin-10039-42	B10-10042	171222_Oechslin_B10-10042.raw (F002858)	Oligoendopeptidase F (Fragment) OS=Streptococcus dysgalactiae subsp. equisimilis SK1249 GN=pepF PE=4 SV=1	F5U5D6_STREQ	Streptococcus_dysg_equi_SK1249_082016.fasta	63'133.3	1	30	39	42	0.00416	0.379	possibly correct	true	171222_Oechslin_B10-10042.11934.11934.2	AGDFDMDDFEVDGK	R	T	0.997	69.9	25	38.4	2			579.757	1'157.499730	1'158.506246	2	0.0007601	0.6561	2'147.52	2141280	285	294
180104-Oechslin-10039-42	B10-10042	171222_Oechslin_B10-10042.raw (F002858)	Oligoendopeptidase F (Fragment) OS=Streptococcus dysgalactiae subsp. equisimilis SK1249 GN=pepF PE=4 SV=1	F5U5D6_STREQ	Streptococcus_dysg_equi_SK1249_082016.fasta	63'133.3	1	30	39	42	0.00416	0.379	possibly correct	true	171222_Oechslin_B10-10042.8625.8625.3	AGDFDmDDFEVDGKTYK	R	N	0.997	50.5	25	35.4	2		m2: Oxidation (+15.99)	502.758	1'003.502050	1'004.508261	2	0.001065	1.06	1'810.30	1160450	332	340
180104-Oechslin-10039-42	B10-10042	171222_Oechslin_B10-10042.raw (F002858)	Oligoendopeptidase F (Fragment) OS=Streptococcus dysgalactiae subsp. equisimilis SK1249 GN=pepF PE=4 SV=1	F5U5D6_STREQ	Streptococcus_dysg_equi_SK1249_082016.fasta	63'133.3	1	30	39	42	0.00416	0.379	possibly correct	true	171222_Oechslin_B10-10042.7842.7842.3	DSGGYAADPYKVHPY	K	V	0.997	32.8	25	35.2	1			526.329	1'050.644018	1'051.651246	2	4.806e-05	0.0457	2'498.64	1036680	348	356
180104-Oechslin-10039-42	B10-10042	171222_Oechslin_B10-10042.raw (F002858)	Oligoendopeptidase F (Fragment) OS=Streptococcus dysgalactiae subsp. equisimilis SK1249 GN=pepF PE=4 SV=1	F5U5D6_STREQ	Streptococcus_dysg_equi_SK1249_082016.fasta	63'133.3	1	30	39	42	0.00416	0.379	possibly correct	true	171222_Oechslin_B10-10042.9871.9871.2	DYLLAEQEVDR	F	S	0.997	73.2	25	27	1		m11: Oxidation (+15.99)	624.338	1'246.660864	1'247.666561	2	0.001579	1.266	2'090.53	954332	295	305
180104-Oechslin-10039-42	B10-10042	171222_Oechslin_B10-10042.raw (F002858)	Oligoendopeptidase F (Fragment) OS=Streptococcus dysgalactiae subsp. equisimilis SK1249 GN=pepF PE=4 SV=1	F5U5D6_STREQ	Streptococcus_dysg_equi_SK1249_082016.fasta	63'133.3	1	30	39	42	0.00416	0.379	possibly correct	true	171222_Oechslin_B10-10042.5869.5869.2	EHLLSPDVEK	K	A	0.986	25.7	25	36.4	2			588.275	1'174.535008	1'175.540246	2	0.002038	1.734	1'882.99	1118560	318	326
180104-Oechslin-10039-42	B10-10042	171222_Oechslin_B10-10042.raw (F002858)	Oligoendopeptidase F (Fragment) OS=Streptococcus dysgalactiae subsp. equisimilis SK1249 GN=pepF PE=4 SV=1	F5U5D6_STREQ	Streptococcus_dysg_equi_SK1249_082016.fasta	63'133.3	1	30	39	42	0.00416	0.379	possibly correct	true	171222_Oechslin_B10-10042.5814.5814.3	EHLLSPDVEK	K	A	0.997	36.1	25.3	36.5	1			596.819	1'191.624364	1'192.632146	2	-0.0005059	-0.4242	2'608.30	848827	213	224
180104-Oechslin-10039-42	B10-10042	171222_Oechslin_B10-10042.raw (F002858)	Oligoendopeptidase F (Fragment) OS=Streptococcus dysgalactiae subsp. equisimilis SK1249 GN=pepF PE=4 SV=1	F5U5D6_STREQ	Streptococcus_dysg_equi_SK1249_082016.fasta	63'133.3	1	30	39	42	0.00416	0.379	possibly correct	true	171222_Oechslin_B10-10042.13171.13171.2	EVINAPYDIY	R	T	0.97	20	25	44.2	2			520.288	1'557.842796	1'558.851146	3	-0.001074	-0.6889	2'103.07	2167110	327	340
180104-Oechslin-10039-42	B10-10042	171222_Oechslin_B10-10042.raw (F002858)	Oligoendopeptidase F (Fragment) OS=Streptococcus dysgalactiae subsp. equisimilis SK1249 GN=pepF PE=4 SV=1	F5U5D6_STREQ	Streptococcus_dysg_equi_SK1249_082016.fasta	63'133.3	1	30	39	42	0.00416	0.379	possibly correct	true	171222_Oechslin_B10-10042.10561.10561.2	EVINAPYDIYTK	R	M	0.997	55.8	25	49.8	1			825.904	1'649.794408	1'650.801246	2	0.0004381	0.2654	2'731.50	235075	171	186
180104-Oechslin-10039-42	B10-10042	171222_Oechslin_B10-10042.raw (F002858)	Oligoendopeptidase F (Fragment) OS=Streptococcus dysgalactiae subsp. equisimilis SK1249 GN=pepF PE=4 SV=1	F5U5D6_STREQ	Streptococcus_dysg_equi_SK1249_082016.fasta	63'133.3	1	30	39	42	0.00416	0.379	possibly correct	true	171222_Oechslin_B10-10042.7281.7281.2	HQNTAAAAYL	K	A	0.983	26.7	25	45	2			431.198	1'290.573081	1'291.580346	3	1.106e-05	0.008562	1'497.47	11360700	231	240
180104-Oechslin-10039-42	B10-10042	171222_Oechslin_B10-10042.raw (F002858)	Oligoendopeptidase F (Fragment) OS=Streptococcus dysgalactiae subsp. equisimilis SK1249 GN=pepF PE=4 SV=1	F5U5D6_STREQ	Streptococcus_dysg_equi_SK1249_082016.fasta	63'133.3	1	30	39	42	0.00416	0.379	possibly correct	true	171222_Oechslin_B10-10042.6857.6857.2	HQNTAAAAYLA	K	K	0.961	17.9	25	50.6	2			646.294	1'290.573460	1'291.580346	2	0.0003901	0.302	1'498.15	4208620	231	240
180104-Oechslin-10039-42	B10-10042	171222_Oechslin_B10-10042.raw (F002858)	Oligoendopeptidase F (Fragment) OS=Streptococcus dysgalactiae subsp. equisimilis SK1249 GN=pepF PE=4 SV=1	F5U5D6_STREQ	Streptococcus_dysg_equi_SK1249_082016.fasta	63'133.3	1	30	39	42	0.00416	0.379	possibly correct	true	171222_Oechslin_B10-10042.4801.4801.3	HQNTAAAAYLAK	K	V	0.997	42	25	26.1	2			511.27	1'020.524450	1'021.531346	2	0.0003801	0.372	1'869.75	2812450	170	177
180104-Oechslin-10039-42	B10-10042	171222_Oechslin_B10-10042.raw (F002858)	Oligoendopeptidase F (Fragment) OS=Streptococcus dysgalactiae subsp. equisimilis SK1249 GN=pepF PE=4 SV=1	F5U5D6_STREQ	Streptococcus_dysg_equi_SK1249_082016.fasta	63'133.3	1	30	39	42	0.00416	0.379	possibly correct	true	171222_Oechslin_B10-10042.4800.4800.2	HQNTAAAAYLAK	K	V	0.997	87	25	32	2			424.766	847.518	848.524	2	0.001292	1.523	1'817.34	3771810	300	306
180104-Oechslin-10039-42	B10-10042	171222_Oechslin_B10-10042.raw (F002858)	Oligoendopeptidase F (Fragment) OS=Streptococcus dysgalactiae subsp. equisimilis SK1249 GN=pepF PE=4 SV=1	F5U5D6_STREQ	Streptococcus_dysg_equi_SK1249_082016.fasta	63'133.3	1	30	39	42	0.00416	0.379	possibly correct	true	171222_Oechslin_B10-10042.3768.3768.2	HVAQVNGLEK	K	M	0.997	78.8	25	15.6	1			402.726	803.438	804.446	2	-0.0008019	-0.9969	1'575.83	1164920	344	350
180104-Oechslin-10039-42	B10-10042	171222_Oechslin_B10-10042.raw (F002858)	Oligoendopeptidase F (Fragment) OS=Streptococcus dysgalactiae subsp. equisimilis SK1249 GN=pepF PE=4 SV=1	F5U5D6_STREQ	Streptococcus_dysg_equi_SK1249_082016.fasta	63'133.3	1	30	39	42	0.00416	0.379	possibly correct	true	171222_Oechslin_B10-10042.5272.5272.3	IQKEHLLSPDVEK	K	A	0.997	65.9	25	67.7	2			1'083.016846	2'164.019140	2'165.025946	2	0.0004701	0.2171	2'711.87	32'212.4	307	326
180104-Oechslin-10039-42	B10-10042	171222_Oechslin_B10-10042.raw (F002858)	Oligoendopeptidase F (Fragment) OS=Streptococcus dysgalactiae subsp. equisimilis SK1249 GN=pepF PE=4 SV=1	F5U5D6_STREQ	Streptococcus_dysg_equi_SK1249_082016.fasta	63'133.3	1	30	39	42	0.00416	0.379	possibly correct	true	171222_Oechslin_B10-10042.3819.3819.2	KHQNTAAAAYLAK	R	V	0.996	102	25	50.8	2			698.839	1'395.663548	1'396.670146	2	0.0006781	0.4855	1'895.54	3188040	157	169
180104-Oechslin-10039-42	B10-10042	171222_Oechslin_B10-10042.raw (F002858)	Oligoendopeptidase F (Fragment) OS=Streptococcus dysgalactiae subsp. equisimilis SK1249 GN=pepF PE=4 SV=1	F5U5D6_STREQ	Streptococcus_dysg_equi_SK1249_082016.fasta	63'133.3	1	30	39	42	0.00416	0.379	possibly correct	true	171222_Oechslin_B10-10042.3812.3812.3	KHQNTAAAAYLAK	R	V	0.997	51.4	25	72.5	2			466.228	1'395.662712	1'396.670146	3	-0.0001579	-0.1131	1'898.38	2584590	157	169
180104-Oechslin-10039-42	B10-10042	171222_Oechslin_B10-10042.raw (F002858)	Oligoendopeptidase F (Fragment) OS=Streptococcus dysgalactiae subsp. equisimilis SK1249 GN=pepF PE=4 SV=1	F5U5D6_STREQ	Streptococcus_dysg_equi_SK1249_082016.fasta	63'133.3	1	30	39	42	0.00416	0.379	possibly correct	true	171222_Oechslin_B10-10042.3627.3627.2	LAEQEVDR	L	S	0.99	48.5	25	37.7	2			467.717	933.419	934.427	2	-0.0001059	-0.1134	1'561.19	4370750	383	390
180104-Oechslin-10039-42	B10-10042	171222_Oechslin_B10-10042.raw (F002858)	Oligoendopeptidase F (Fragment) OS=Streptococcus dysgalactiae subsp. equisimilis SK1249 GN=pepF PE=4 SV=1	F5U5D6_STREQ	Streptococcus_dysg_equi_SK1249_082016.fasta	63'133.3	1	30	39	42	0.00416	0.379	possibly correct	true	171222_Oechslin_B10-10042.3853.3853.2	LKHVAQVNGLEK	F	M	0.997	38.3	25	36.5	2			445.218	1'332.630942	1'333.638446	3	-0.0002279	-0.1709	1'623.84	4971080	383	394
180104-Oechslin-10039-42	B10-10042	171222_Oechslin_B10-10042.raw (F002858)	Oligoendopeptidase F (Fragment) OS=Streptococcus dysgalactiae subsp. equisimilis SK1249 GN=pepF PE=4 SV=1	F5U5D6_STREQ	Streptococcus_dysg_equi_SK1249_082016.fasta	63'133.3	1	30	39	42	0.00416	0.379	possibly correct	true	171222_Oechslin_B10-10042.3840.3840.3	LKHVAQVNGLEK	F	M	0.997	54.1	25	83.1	2			667.323	1'332.631566	1'333.638446	2	0.0003961	0.297	1'622.91	1163000	383	394
180104-Oechslin-10039-42	B10-10042	171222_Oechslin_B10-10042.raw (F002858)	Oligoendopeptidase F (Fragment) OS=Streptococcus dysgalactiae subsp. equisimilis SK1249 GN=pepF PE=4 SV=1	F5U5D6_STREQ	Streptococcus_dysg_equi_SK1249_082016.fasta	63'133.3	1	30	39	42	0.00416	0.379	possibly correct	true	171222_Oechslin_B10-10042.8381.8381.2	mTFADWK	K	L	0.9	29.2	25	36.9	2			527.256	1'052.496800	1'053.503346	2	0.0007301	0.693	2'037.32	2804810	292	299
180104-Oechslin-10039-42	B10-10042	171222_Oechslin_B10-10042.raw (F002858)	Oligoendopeptidase F (Fragment) OS=Streptococcus dysgalactiae subsp. equisimilis SK1249 GN=pepF PE=4 SV=1	F5U5D6_STREQ	Streptococcus_dysg_equi_SK1249_082016.fasta	63'133.3	1	30	39	42	0.00416	0.379	possibly correct	true	171222_Oechslin_B10-10042.9248.9248.2	NPYFSAAIR	K	M	0.991	28.6	25	38.1	2		m6: Oxidation (+15.99)	535.253	1'068.491308	1'069.498261	2	0.000323	0.3021	1'768.88	5089000	292	299
180104-Oechslin-10039-42	B10-10042	171222_Oechslin_B10-10042.raw (F002858)	Oligoendopeptidase F (Fragment) OS=Streptococcus dysgalactiae subsp. equisimilis SK1249 GN=pepF PE=4 SV=1	F5U5D6_STREQ	Streptococcus_dysg_equi_SK1249_082016.fasta	63'133.3	1	30	39	42	0.00416	0.379	possibly correct	true	171222_Oechslin_B10-10042.9239.9239.3	NSFVSYENFYQNHENAEIRDK	K	A	0.98	28	25	38.1	1			396.722	791.429	792.436	2	-0.0001619	-0.2044	1'816.52	1037630	73	79
180104-Oechslin-10039-42	B10-10042	171222_Oechslin_B10-10042.raw (F002858)	Oligoendopeptidase F (Fragment) OS=Streptococcus dysgalactiae subsp. equisimilis SK1249 GN=pepF PE=4 SV=1	F5U5D6_STREQ	Streptococcus_dysg_equi_SK1249_082016.fasta	63'133.3	1	30	39	42	0.00416	0.379	possibly correct	true	171222_Oechslin_B10-10042.9227.9227.4	NSFVSYENFYQNHENAEIRDK	K	A	0.997	36	25	41	2			431.198	1'290.573447	1'291.580346	3	0.0003771	0.2919	1'492.00	31342400	231	240
180104-Oechslin-10039-42	B10-10042	171222_Oechslin_B10-10042.raw (F002858)	Oligoendopeptidase F (Fragment) OS=Streptococcus dysgalactiae subsp. equisimilis SK1249 GN=pepF PE=4 SV=1	F5U5D6_STREQ	Streptococcus_dysg_equi_SK1249_082016.fasta	63'133.3	1	30	39	42	0.00416	0.379	possibly correct	true	171222_Oechslin_B10-10042.5774.5774.2	QAGDDFMTK	A	A	0.997	45.7	25	53.2	2			646.294	1'290.573338	1'291.580346	2	0.0002681	0.2075	1'492.78	13271800	231	240
180104-Oechslin-10039-42	B10-10042	171222_Oechslin_B10-10042.raw (F002858)	Oligoendopeptidase F (Fragment) OS=Streptococcus dysgalactiae subsp. equisimilis SK1249 GN=pepF PE=4 SV=1	F5U5D6_STREQ	Streptococcus_dysg_equi_SK1249_082016.fasta	63'133.3	1	30	39	42	0.00416	0.379	possibly correct	true	171222_Oechslin_B10-10042.8402.8402.2	QAHYYmGLY	R	S	0.996	30.7	25	27	2			511.269	1'020.524084	1'021.531346	2	1.406e-05	0.01376	1'862.63	8035270	170	177
180104-Oechslin-10039-42	B10-10042	171222_Oechslin_B10-10042.raw (F002858)	Oligoendopeptidase F (Fragment) OS=Streptococcus dysgalactiae subsp. equisimilis SK1249 GN=pepF PE=4 SV=1	F5U5D6_STREQ	Streptococcus_dysg_equi_SK1249_082016.fasta	63'133.3	1	30	39	42	0.00416	0.379	possibly correct	true	171222_Oechslin_B10-10042.10787.10787.2	QAHYYMGLY	R	S	0.997	37.5	25	34.8	2			424.766	847.517	848.524	2	0.0003781	0.4455	1'808.95	8391630	300	306
180104-Oechslin-10039-42	B10-10042	171222_Oechslin_B10-10042.raw (F002858)	Oligoendopeptidase F (Fragment) OS=Streptococcus dysgalactiae subsp. equisimilis SK1249 GN=pepF PE=4 SV=1	F5U5D6_STREQ	Streptococcus_dysg_equi_SK1249_082016.fasta	63'133.3	1	30	39	42	0.00416	0.379	possibly correct	true	171222_Oechslin_B10-10042.12915.12915.2	QIDLImTEFGPVAQK	R	F	0.997	84.2	25	44	2			538.627	1'612.858848	1'613.864646	3	0.001478	0.9158	2'438.55	655777	22	36
180104-Oechslin-10039-42	B10-10042	171222_Oechslin_B10-10042.raw (F002858)	Oligoendopeptidase F (Fragment) OS=Streptococcus dysgalactiae subsp. equisimilis SK1249 GN=pepF PE=4 SV=1	F5U5D6_STREQ	Streptococcus_dysg_equi_SK1249_082016.fasta	63'133.3	1	30	39	42	0.00416	0.379	possibly correct	true	171222_Oechslin_B10-10042.7978.7978.2	RAGDFDmDDFEVDGK	M	T	0.997	48	25	15.7	1			402.727	803.439	804.446	2	-0.0003739	-0.4648	1'567.76	1386280	344	350
180104-Oechslin-10039-42	B10-10042	171222_Oechslin_B10-10042.raw (F002858)	Oligoendopeptidase F (Fragment) OS=Streptococcus dysgalactiae subsp. equisimilis SK1249 GN=pepF PE=4 SV=1	F5U5D6_STREQ	Streptococcus_dysg_equi_SK1249_082016.fasta	63'133.3	1	30	39	42	0.00416	0.379	possibly correct	true	171222_Oechslin_B10-10042.8026.8026.3	RAGDFDmDDFEVDGK	M	T	0.997	59.4	25	18.4	2			409.25	1'224.729636	1'225.737746	3	-0.0008339	-0.6804	1'889.74	3037580	178	187
180104-Oechslin-10039-42	B10-10042	171222_Oechslin_B10-10042.raw (F002858)	Oligoendopeptidase F (Fragment) OS=Streptococcus dysgalactiae subsp. equisimilis SK1249 GN=pepF PE=4 SV=1	F5U5D6_STREQ	Streptococcus_dysg_equi_SK1249_082016.fasta	63'133.3	1	30	39	42	0.00416	0.379	possibly correct	true	171222_Oechslin_B10-10042.7411.7411.2	SDYLEHQFDDPR	L	Q	0.997	36.8	25	33.8	2			613.372	1'224.730322	1'225.737746	2	-0.0001479	-0.1207	1'891.47	625637	178	187
180104-Oechslin-10039-42	B10-10042	171222_Oechslin_B10-10042.raw (F002858)	Oligoendopeptidase F (Fragment) OS=Streptococcus dysgalactiae subsp. equisimilis SK1249 GN=pepF PE=4 SV=1	F5U5D6_STREQ	Streptococcus_dysg_equi_SK1249_082016.fasta	63'133.3	1	30	39	42	0.00416	0.379	possibly correct	true	171222_Oechslin_B10-10042.8174.8174.2	SLAPLGQEYTK	K	E	0.997	52.4	25	22.6	2			1'019.528931	2'037.043310	2'038.049346	2	0.00124	0.6085	2'306.47	83'740.0	256	274
180104-Oechslin-10039-42	B10-10042	171222_Oechslin_B10-10042.raw (F002858)	Oligoendopeptidase F (Fragment) OS=Streptococcus dysgalactiae subsp. equisimilis SK1249 GN=pepF PE=4 SV=1	F5U5D6_STREQ	Streptococcus_dysg_equi_SK1249_082016.fasta	63'133.3	1	30	39	42	0.00416	0.379	possibly correct	true	171222_Oechslin_B10-10042.9302.9302.2	SLAPLGQEYTKEIER	K	Y	0.997	89.7	25	57	2			680.022	2'037.043542	2'038.049346	3	0.001472	0.7223	2'304.42	1248970	256	274
180104-Oechslin-10039-42	B10-10042	171222_Oechslin_B10-10042.raw (F002858)	Oligoendopeptidase F (Fragment) OS=Streptococcus dysgalactiae subsp. equisimilis SK1249 GN=pepF PE=4 SV=1	F5U5D6_STREQ	Streptococcus_dysg_equi_SK1249_082016.fasta	63'133.3	1	30	39	42	0.00416	0.379	possibly correct	true	171222_Oechslin_B10-10042.9289.9289.3	SLAPLGQEYTKEIER	K	Y	0.997	56.2	25	36	2			473.725	945.435	946.442	2	0.0001361	0.1438	2'303.89	2094180	224	230
180104-Oechslin-10039-42	B10-10042	171222_Oechslin_B10-10042.raw (F002858)	Oligoendopeptidase F (Fragment) OS=Streptococcus dysgalactiae subsp. equisimilis SK1249 GN=pepF PE=4 SV=1	F5U5D6_STREQ	Streptococcus_dysg_equi_SK1249_082016.fasta	63'133.3	1	30	39	42	0.00416	0.379	possibly correct	true	171222_Oechslin_B10-10042.4628.4628.2	SYTEDMSHA	I	-	0.98	27.5	25	95.2	2			1'083.019165	2'164.023778	2'165.025946	2	0.005108	2.359	2'707.88	128580	307	326
180104-Oechslin-10039-42	B10-10042	171222_Oechslin_B10-10042.raw (F002858)	Oligoendopeptidase F (Fragment) OS=Streptococcus dysgalactiae subsp. equisimilis SK1249 GN=pepF PE=4 SV=1	F5U5D6_STREQ	Streptococcus_dysg_equi_SK1249_082016.fasta	63'133.3	1	30	39	42	0.00416	0.379	possibly correct	true	171222_Oechslin_B10-10042.5934.5934.2	TEFGPVAQK	M	F	0.978	25.5	25	36.1	1			600.264	1'198.513158	1'199.521546	2	-0.001112	-0.927	2'956.27	682879	42	51
180104-Oechslin-10039-42	B10-10042	171222_Oechslin_B10-10042.raw (F002858)	Oligoendopeptidase F (Fragment) OS=Streptococcus dysgalactiae subsp. equisimilis SK1249 GN=pepF PE=4 SV=1	F5U5D6_STREQ	Streptococcus_dysg_equi_SK1249_082016.fasta	63'133.3	1	30	39	42	0.00416	0.379	possibly correct	true	171222_Oechslin_B10-10042.4661.4661.2	VAQVNGLEK	H	M	0.997	47.4	25	97.6	2			928.95	1'855.885106	1'856.891446	2	0.0009361	0.5041	2'991.62	136403	42	57
180104-Oechslin-10039-42	B10-10042	171222_Oechslin_B10-10042.raw (F002858)	Oligoendopeptidase F (Fragment) OS=Streptococcus dysgalactiae subsp. equisimilis SK1249 GN=pepF PE=4 SV=1	F5U5D6_STREQ	Streptococcus_dysg_equi_SK1249_082016.fasta	63'133.3	1	30	39	42	0.00416	0.379	possibly correct	true	171222_Oechslin_B10-10042.9134.9134.2	WVDFAANANK	R	D	0.997	41.2	25	18.9	1			500.289	998.563	999.57	2	0.0006921	0.6924	1'539.16	557794	180	187
180104-Oechslin-10039-42	B10-10042	171222_Oechslin_B10-10042.raw (F002858)	Oligoendopeptidase F (Fragment) OS=Streptococcus dysgalactiae subsp. equisimilis SK1249 GN=pepF PE=4 SV=1	F5U5D6_STREQ	Streptococcus_dysg_equi_SK1249_082016.fasta	63'133.3	1	30	39	42	0.00416	0.379	possibly correct	true	171222_Oechslin_B10-10042.2968.2968.3	YQNHENAEIRDK	F	A	0.997	40.4	25	40.8	1			489.604	1'465.789542	1'466.796246	3	0.0005721	0.39	2'157.96	557805	23	36
180104-Oechslin-10039-42	B8-10041	171222_Oechslin_B8-10041.raw (F002857)	Peptidase T OS=Streptococcus dysgalactiae subsp. equisimilis SK1249 GN=pepT PE=3 SV=1	F5U486_STREQ	Streptococcus_dysg_equi_SK1249_082016.fasta	44'842.9	0.62	1	1	1	0.000111	0.0393	possibly correct	true	171222_Oechslin_B8-10041.12119.12119.2	VAFGPDEEIGVGADKF	K	D	0.969	19.4	25	62.5	1			733.902	1'465.790136	1'466.796246	2	0.001166	0.795	2'156.42	216437	23	36
180104-Oechslin-10039-42	B10-10042	171222_Oechslin_B10-10042.raw (F002858)	Peptidase T OS=Streptococcus dysgalactiae subsp. equisimilis SK1249 GN=pepT PE=3 SV=1	F5U486_STREQ	Streptococcus_dysg_equi_SK1249_082016.fasta	44'842.9	1	8	8	8	0.000792	0.199	possibly correct	true	171222_Oechslin_B10-10042.8610.8610.2	DFETASFEGR	R	K	0.997	38.4	25	26.9	1			460.259	918.502	919.51	2	6.058e-06	0.006589	1'569.61	3445220	52	59
180104-Oechslin-10039-42	B10-10042	171222_Oechslin_B10-10042.raw (F002858)	Peptidase T OS=Streptococcus dysgalactiae subsp. equisimilis SK1249 GN=pepT PE=3 SV=1	F5U486_STREQ	Streptococcus_dysg_equi_SK1249_082016.fasta	44'842.9	1	8	8	8	0.000792	0.199	possibly correct	true	171222_Oechslin_B10-10042.6072.6072.2	DmTPVNLAK	K	E	0.997	35.4	25	55.1	2			698.839	1'395.663548	1'396.670146	2	0.0006781	0.4855	1'888.63	9984620	157	169
180104-Oechslin-10039-42	B10-10042	171222_Oechslin_B10-10042.raw (F002858)	Peptidase T OS=Streptococcus dysgalactiae subsp. equisimilis SK1249 GN=pepT PE=3 SV=1	F5U486_STREQ	Streptococcus_dysg_equi_SK1249_082016.fasta	44'842.9	1	8	8	8	0.000792	0.199	possibly correct	true	171222_Oechslin_B10-10042.11235.11235.2	ITPIIEPIR	Y	G	0.997	35.2	25	72.7	2			466.228	1'395.663261	1'396.670146	3	0.0003911	0.28	1'890.94	7048050	157	169
180104-Oechslin-10039-42	B10-10042	171222_Oechslin_B10-10042.raw (F002858)	Peptidase T OS=Streptococcus dysgalactiae subsp. equisimilis SK1249 GN=pepT PE=3 SV=1	F5U486_STREQ	Streptococcus_dysg_equi_SK1249_082016.fasta	44'842.9	1	8	8	8	0.000792	0.199	possibly correct	true	171222_Oechslin_B10-10042.8180.8180.2	KAVIEQLAQTm	R	N	0.987	27	25	84	2		m6: Oxidation (+15.99)	757.372	1'512.728490	1'513.731561	2	0.004205	2.778	2'324.35	847533	275	288
180104-Oechslin-10039-42	B10-10042	171222_Oechslin_B10-10042.raw (F002858)	Peptidase T OS=Streptococcus dysgalactiae subsp. equisimilis SK1249 GN=pepT PE=3 SV=1	F5U486_STREQ	Streptococcus_dysg_equi_SK1249_082016.fasta	44'842.9	1	8	8	8	0.000792	0.199	possibly correct	true	171222_Oechslin_B10-10042.6617.6617.2	LTDQYYNMK	K	T	0.997	36.4	25	34.4	2			749.373	1'496.731542	1'497.736646	2	0.002172	1.45	2'667.08	1258670	275	288
180104-Oechslin-10039-42	B10-10042	171222_Oechslin_B10-10042.raw (F002858)	Peptidase T OS=Streptococcus dysgalactiae subsp. equisimilis SK1249 GN=pepT PE=3 SV=1	F5U486_STREQ	Streptococcus_dysg_equi_SK1249_082016.fasta	44'842.9	1	8	8	8	0.000792	0.199	possibly correct	true	171222_Oechslin_B10-10042.12020.12020.2	SAAGLEATFLGR	F	N	0.997	49.5	25	45.6	1			736.357	1'470.699316	1'471.706346	2	0.0002461	0.1672	2'247.02	122345	9	21
180104-Oechslin-10039-42	B10-10042	171222_Oechslin_B10-10042.raw (F002858)	Peptidase T OS=Streptococcus dysgalactiae subsp. equisimilis SK1249 GN=pepT PE=3 SV=1	F5U486_STREQ	Streptococcus_dysg_equi_SK1249_082016.fasta	44'842.9	1	8	8	8	0.000792	0.199	possibly correct	true	171222_Oechslin_B10-10042.8274.8274.3	TVIEKDMTPVNLAK	K	E	0.997	44.2	25	37.6	1			458.249	1'371.724785	1'372.732246	3	-0.0001849	-0.1347	1'835.61	2860610	368	380
180104-Oechslin-10039-42	B10-10042	171222_Oechslin_B10-10042.raw (F002858)	Peptidase T OS=Streptococcus dysgalactiae subsp. equisimilis SK1249 GN=pepT PE=3 SV=1	F5U486_STREQ	Streptococcus_dysg_equi_SK1249_082016.fasta	44'842.9	1	8	8	8	0.000792	0.199	possibly correct	true	171222_Oechslin_B10-10042.12717.12717.2	VAFGPDEEIGVGADKF	K	D	0.997	49.8	25	73.8	1			686.869	1'371.722508	1'372.732246	2	-0.002462	-1.793	1'835.17	437160	368	380
180104-Oechslin-10039-42	B4-10039	171222_Oechslin_B4-10039.raw (F002855)	Peptidase C1-like family (Fragment) OS=Streptococcus dysgalactiae subsp. equisimilis SK1249 GN=HMPREF9964_1078 PE=4 SV=1	F5U669_STREQ	Streptococcus_dysg_equi_SK1249_082016.fasta	46'779.6	1	9	13	13	0.00163	0.207	possibly correct	true	171222_Oechslin_B4-10039.3495.3495.3	DKDDEYHLEK	R	A	0.997	45	25	35.5	2			467.717	933.419	934.427	2	-0.0003499	-0.3745	1'554.25	10232700	383	390
180104-Oechslin-10039-42	B4-10039	171222_Oechslin_B4-10039.raw (F002855)	Peptidase C1-like family (Fragment) OS=Streptococcus dysgalactiae subsp. equisimilis SK1249 GN=HMPREF9964_1078 PE=4 SV=1	F5U669_STREQ	Streptococcus_dysg_equi_SK1249_082016.fasta	46'779.6	1	9	13	13	0.00163	0.207	possibly correct	true	171222_Oechslin_B4-10039.3501.3501.2	DKDDEYHLEK	R	A	0.997	50.6	25	80.9	2			667.323	1'332.632054	1'333.638446	2	0.0008841	0.6629	1'613.59	2511370	383	394
180104-Oechslin-10039-42	B4-10039	171222_Oechslin_B4-10039.raw (F002855)	Peptidase C1-like family (Fragment) OS=Streptococcus dysgalactiae subsp. equisimilis SK1249 GN=HMPREF9964_1078 PE=4 SV=1	F5U669_STREQ	Streptococcus_dysg_equi_SK1249_082016.fasta	46'779.6	1	9	13	13	0.00163	0.207	possibly correct	true	171222_Oechslin_B4-10039.6269.6269.2	ELNQYLNK	R	L	0.99	37.6	25	47.5	2			445.217	1'332.630669	1'333.638446	3	-0.0005009	-0.3756	1'614.15	9713930	383	394
180104-Oechslin-10039-42	B4-10039	171222_Oechslin_B4-10039.raw (F002855)	Peptidase C1-like family (Fragment) OS=Streptococcus dysgalactiae subsp. equisimilis SK1249 GN=HMPREF9964_1078 PE=4 SV=1	F5U669_STREQ	Streptococcus_dysg_equi_SK1249_082016.fasta	46'779.6	1	9	13	13	0.00163	0.207	possibly correct	true	171222_Oechslin_B4-10039.5881.5881.2	FKELAIK	R	Q	0.9	36.2	25	23.3	2		m6: Oxidation (+15.99)	535.253	1'068.492284	1'069.498261	2	0.001299	1.215	1'895.36	669050	292	299
180104-Oechslin-10039-42	B4-10039	171222_Oechslin_B4-10039.raw (F002855)	Peptidase C1-like family (Fragment) OS=Streptococcus dysgalactiae subsp. equisimilis SK1249 GN=HMPREF9964_1078 PE=4 SV=1	F5U669_STREQ	Streptococcus_dysg_equi_SK1249_082016.fasta	46'779.6	1	9	13	13	0.00163	0.207	possibly correct	true	171222_Oechslin_B4-10039.4084.4084.2	ITLSQDK	D	A	0.9	28.8	25	34.2	2		m6: Oxidation (+15.99)	535.253	1'068.491430	1'069.498261	2	0.000445	0.4161	1'831.48	1175700	292	299
180104-Oechslin-10039-42	B4-10039	171222_Oechslin_B4-10039.raw (F002855)	Peptidase C1-like family (Fragment) OS=Streptococcus dysgalactiae subsp. equisimilis SK1249 GN=HMPREF9964_1078 PE=4 SV=1	F5U669_STREQ	Streptococcus_dysg_equi_SK1249_082016.fasta	46'779.6	1	9	13	13	0.00163	0.207	possibly correct	true	171222_Oechslin_B4-10039.11315.11315.2	QLQAGESVWFGSDVGQVSDR	K	Q	0.997	67.7	25	38.2	2		m6: Oxidation (+15.99)	535.253	1'068.491918	1'069.498261	2	0.000933	0.8724	1'760.98	11822000	292	299
180104-Oechslin-10039-42	B4-10039	171222_Oechslin_B4-10039.raw (F002855)	Peptidase C1-like family (Fragment) OS=Streptococcus dysgalactiae subsp. equisimilis SK1249 GN=HMPREF9964_1078 PE=4 SV=1	F5U669_STREQ	Streptococcus_dysg_equi_SK1249_082016.fasta	46'779.6	1	9	13	13	0.00163	0.207	possibly correct	true	171222_Oechslin_B4-10039.6458.6458.2	SVYPESIASSNSR	K	E	0.997	50.8	25	40.4	2			527.256	1'052.497532	1'053.503346	2	0.001462	1.388	2'030.00	2649350	292	299
180104-Oechslin-10039-42	B4-10039	171222_Oechslin_B4-10039.raw (F002855)	Peptidase C1-like family (Fragment) OS=Streptococcus dysgalactiae subsp. equisimilis SK1249 GN=HMPREF9964_1078 PE=4 SV=1	F5U669_STREQ	Streptococcus_dysg_equi_SK1249_082016.fasta	46'779.6	1	9	13	13	0.00163	0.207	possibly correct	true	171222_Oechslin_B4-10039.6478.6478.3	SVYPESIASSNSR	K	E	0.997	72.5	25	28.5	1			396.721	791.428	792.436	2	-0.0005899	-0.7445	1'818.15	2945500	73	79
180104-Oechslin-10039-42	B4-10039	171222_Oechslin_B4-10039.raw (F002855)	Peptidase C1-like family (Fragment) OS=Streptococcus dysgalactiae subsp. equisimilis SK1249 GN=HMPREF9964_1078 PE=4 SV=1	F5U669_STREQ	Streptococcus_dysg_equi_SK1249_082016.fasta	46'779.6	1	9	13	13	0.00163	0.207	possibly correct	true	171222_Oechslin_B4-10039.3974.3974.2	VENSWGDK	K	V	0.99	48.2	25	40.9	2			431.199	1'290.575553	1'291.580346	3	0.002483	1.922	1'496.60	46843900	231	240
180104-Oechslin-10039-42	B4-10039	171222_Oechslin_B4-10039.raw (F002855)	Peptidase C1-like family (Fragment) OS=Streptococcus dysgalactiae subsp. equisimilis SK1249 GN=HMPREF9964_1078 PE=4 SV=1	F5U669_STREQ	Streptococcus_dysg_equi_SK1249_082016.fasta	46'779.6	1	9	13	13	0.00163	0.207	possibly correct	true	171222_Oechslin_B4-10039.4445.4445.3	VENSWGDKVGDK	K	G	0.996	36.5	25	53.3	2			646.294	1'290.573094	1'291.580346	2	2.406e-05	0.01863	1'496.17	8133220	231	240
180104-Oechslin-10039-42	B4-10039	171222_Oechslin_B4-10039.raw (F002855)	Peptidase C1-like family (Fragment) OS=Streptococcus dysgalactiae subsp. equisimilis SK1249 GN=HMPREF9964_1078 PE=4 SV=1	F5U669_STREQ	Streptococcus_dysg_equi_SK1249_082016.fasta	46'779.6	1	9	13	13	0.00163	0.207	possibly correct	true	171222_Oechslin_B4-10039.4437.4437.2	VENSWGDKVGDK	K	G	0.997	86.1	25	125	2			808.898	1'615.781468	1'616.787646	2	0.001098	0.6792	1'945.54	2752390	188	202
180104-Oechslin-10039-42	B4-10039	171222_Oechslin_B4-10039.raw (F002855)	Peptidase C1-like family (Fragment) OS=Streptococcus dysgalactiae subsp. equisimilis SK1249 GN=HMPREF9964_1078 PE=4 SV=1	F5U669_STREQ	Streptococcus_dysg_equi_SK1249_082016.fasta	46'779.6	1	9	13	13	0.00163	0.207	possibly correct	true	171222_Oechslin_B4-10039.7461.7461.2	YLNVEMER	R	F	0.99	36.9	25	27	2			511.269	1'020.524144	1'021.531346	2	7.406e-05	0.0725	1'866.00	9670110	170	177
180104-Oechslin-10039-42	B4-10039	171222_Oechslin_B4-10039.raw (F002855)	Peptidase C1-like family (Fragment) OS=Streptococcus dysgalactiae subsp. equisimilis SK1249 GN=HMPREF9964_1078 PE=4 SV=1	F5U669_STREQ	Streptococcus_dysg_equi_SK1249_082016.fasta	46'779.6	1	9	13	13	0.00163	0.207	possibly correct	true	171222_Oechslin_B4-10039.5523.5523.2	YLNVEmER	R	F	0.99	38.1	25	33.8	2			424.767	847.519	848.524	2	0.00166	1.956	1'819.61	2793320	300	306
180104-Oechslin-10039-42	B6-10040	171222_Oechslin_B6-10040.raw (F002856)	Peptidase C1-like family (Fragment) OS=Streptococcus dysgalactiae subsp. equisimilis SK1249 GN=HMPREF9964_1078 PE=4 SV=1	F5U669_STREQ	Streptococcus_dysg_equi_SK1249_082016.fasta	46'779.6	1	22	31	33	0.00399	0.49	possibly correct	true	171222_Oechslin_B6-10040.5928.5928.2	AALNTFR	F	H	0.9	67.6	25	14.6	1			402.727	803.439	804.446	2	-0.0001299	-0.1615	1'573.18	990206	344	350
180104-Oechslin-10039-42	B6-10040	171222_Oechslin_B6-10040.raw (F002856)	Peptidase C1-like family (Fragment) OS=Streptococcus dysgalactiae subsp. equisimilis SK1249 GN=HMPREF9964_1078 PE=4 SV=1	F5U669_STREQ	Streptococcus_dysg_equi_SK1249_082016.fasta	46'779.6	1	22	31	33	0.00399	0.49	possibly correct	true	171222_Oechslin_B6-10040.3496.3496.3	DKDDEYHLEK	R	A	0.997	41	25	56.8	2			680.022	2'037.044091	2'038.049346	3	0.002021	0.9917	2'308.19	696529	256	274
180104-Oechslin-10039-42	B6-10040	171222_Oechslin_B6-10040.raw (F002856)	Peptidase C1-like family (Fragment) OS=Streptococcus dysgalactiae subsp. equisimilis SK1249 GN=HMPREF9964_1078 PE=4 SV=1	F5U669_STREQ	Streptococcus_dysg_equi_SK1249_082016.fasta	46'779.6	1	22	31	33	0.00399	0.49	possibly correct	true	171222_Oechslin_B6-10040.3501.3501.2	DKDDEYHLEK	R	A	0.997	53.2	25	40.1	2			473.724	945.434	946.442	2	-0.0002299	-0.243	2'307.33	2345360	224	230
180104-Oechslin-10039-42	B6-10040	171222_Oechslin_B6-10040.raw (F002856)	Peptidase C1-like family (Fragment) OS=Streptococcus dysgalactiae subsp. equisimilis SK1249 GN=HMPREF9964_1078 PE=4 SV=1	F5U669_STREQ	Streptococcus_dysg_equi_SK1249_082016.fasta	46'779.6	1	22	31	33	0.00399	0.49	possibly correct	true	171222_Oechslin_B6-10040.6275.6275.2	ELNQYLNK	R	L	0.99	37.8	25	45.6	2			1'083.017334	2'164.020116	2'165.025946	2	0.001446	0.6679	2'710.35	54'237.8	307	326
180104-Oechslin-10039-42	B6-10040	171222_Oechslin_B6-10040.raw (F002856)	Peptidase C1-like family (Fragment) OS=Streptococcus dysgalactiae subsp. equisimilis SK1249 GN=HMPREF9964_1078 PE=4 SV=1	F5U669_STREQ	Streptococcus_dysg_equi_SK1249_082016.fasta	46'779.6	1	22	31	33	0.00399	0.49	possibly correct	true	171222_Oechslin_B6-10040.5872.5872.2	FKELAIK	R	Q	0.9	40.7	25	36	1			600.264	1'198.512914	1'199.521546	2	-0.001356	-1.13	2'957.82	1348220	42	51
180104-Oechslin-10039-42	B6-10040	171222_Oechslin_B6-10040.raw (F002856)	Peptidase C1-like family (Fragment) OS=Streptococcus dysgalactiae subsp. equisimilis SK1249 GN=HMPREF9964_1078 PE=4 SV=1	F5U669_STREQ	Streptococcus_dysg_equi_SK1249_082016.fasta	46'779.6	1	22	31	33	0.00399	0.49	possibly correct	true	171222_Oechslin_B6-10040.10332.10332.3	FSAIENAVTHNGLLK	K	S	0.997	44	25	81.5	1			591.635	1'771.883934	1'772.888746	3	0.002464	1.39	1'722.85	3940770	187	202
180104-Oechslin-10039-42	B6-10040	171222_Oechslin_B6-10040.raw (F002856)	Peptidase C1-like family (Fragment) OS=Streptococcus dysgalactiae subsp. equisimilis SK1249 GN=HMPREF9964_1078 PE=4 SV=1	F5U669_STREQ	Streptococcus_dysg_equi_SK1249_082016.fasta	46'779.6	1	22	31	33	0.00399	0.49	possibly correct	true	171222_Oechslin_B6-10040.4067.4067.2	ITLSQDK	D	A	0.9	28.8	25	23.3	1			500.288	998.562	999.57	2	-3.994e-05	-0.03996	1'542.79	2432080	180	187
180104-Oechslin-10039-42	B6-10040	171222_Oechslin_B6-10040.raw (F002856)	Peptidase C1-like family (Fragment) OS=Streptococcus dysgalactiae subsp. equisimilis SK1249 GN=HMPREF9964_1078 PE=4 SV=1	F5U669_STREQ	Streptococcus_dysg_equi_SK1249_082016.fasta	46'779.6	1	22	31	33	0.00399	0.49	possibly correct	true	171222_Oechslin_B6-10040.6479.6479.3	LLRQDAQILR	K	D	0.957	27.2	25	65.6	1			733.903	1'465.790746	1'466.796246	2	0.001776	1.211	2'158.70	314563	23	36
180104-Oechslin-10039-42	B6-10040	171222_Oechslin_B6-10040.raw (F002856)	Peptidase C1-like family (Fragment) OS=Streptococcus dysgalactiae subsp. equisimilis SK1249 GN=HMPREF9964_1078 PE=4 SV=1	F5U669_STREQ	Streptococcus_dysg_equi_SK1249_082016.fasta	46'779.6	1	22	31	33	0.00399	0.49	possibly correct	true	171222_Oechslin_B6-10040.6492.6492.2	LLRQDAQILR	K	D	0.997	41.3	25	18.7	0			693.844	1'385.673436	1'386.678846	2	0.001866	1.346	3'073.55	1860370	2	13
180104-Oechslin-10039-42	B6-10040	171222_Oechslin_B6-10040.raw (F002856)	Peptidase C1-like family (Fragment) OS=Streptococcus dysgalactiae subsp. equisimilis SK1249 GN=HMPREF9964_1078 PE=4 SV=1	F5U669_STREQ	Streptococcus_dysg_equi_SK1249_082016.fasta	46'779.6	1	22	31	33	0.00399	0.49	possibly correct	true	171222_Oechslin_B6-10040.9479.9479.2	LSDYVSVINAPTADKPYGK	K	S	0.967	22.6	25	26.5	1			460.259	918.503	919.51	2	0.0001281	0.1393	1'574.52	3569390	52	59
180104-Oechslin-10039-42	B6-10040	171222_Oechslin_B6-10040.raw (F002856)	Peptidase C1-like family (Fragment) OS=Streptococcus dysgalactiae subsp. equisimilis SK1249 GN=HMPREF9964_1078 PE=4 SV=1	F5U669_STREQ	Streptococcus_dysg_equi_SK1249_082016.fasta	46'779.6	1	22	31	33	0.00399	0.49	possibly correct	true	171222_Oechslin_B6-10040.9464.9464.3	LSDYVSVINAPTADKPYGK	K	S	0.997	57	25	53.8	2			698.839	1'395.663304	1'396.670146	2	0.0004341	0.3108	1'892.68	6872370	157	169
180104-Oechslin-10039-42	B6-10040	171222_Oechslin_B6-10040.raw (F002856)	Peptidase C1-like family (Fragment) OS=Streptococcus dysgalactiae subsp. equisimilis SK1249 GN=HMPREF9964_1078 PE=4 SV=1	F5U669_STREQ	Streptococcus_dysg_equi_SK1249_082016.fasta	46'779.6	1	22	31	33	0.00399	0.49	possibly correct	true	171222_Oechslin_B6-10040.9461.9461.2	QFDFAYR	R	D	0.9	36	25	72.5	2			466.228	1'395.663537	1'396.670146	3	0.0006671	0.4776	1'896.12	4698210	157	169
180104-Oechslin-10039-42	B6-10040	171222_Oechslin_B6-10040.raw (F002856)	Peptidase C1-like family (Fragment) OS=Streptococcus dysgalactiae subsp. equisimilis SK1249 GN=HMPREF9964_1078 PE=4 SV=1	F5U669_STREQ	Streptococcus_dysg_equi_SK1249_082016.fasta	46'779.6	1	22	31	33	0.00399	0.49	possibly correct	true	171222_Oechslin_B6-10040.11538.11538.2	QLQAGESVWFGSDVGQVSDR	K	Q	0.992	95.2	25	74.6	2		m6: Oxidation (+15.99)	757.372	1'512.730198	1'513.731561	2	0.005913	3.906	2'329.64	657551	275	288
180104-Oechslin-10039-42	B6-10040	171222_Oechslin_B6-10040.raw (F002856)	Peptidase C1-like family (Fragment) OS=Streptococcus dysgalactiae subsp. equisimilis SK1249 GN=HMPREF9964_1078 PE=4 SV=1	F5U669_STREQ	Streptococcus_dysg_equi_SK1249_082016.fasta	46'779.6	1	22	31	33	0.00399	0.49	possibly correct	true	171222_Oechslin_B6-10040.12199.12199.2	QSEVDNDFVF	R	S	0.995	36.1	25	77.3	1			686.87	1'371.725194	1'372.732246	2	0.0002241	0.1632	1'839.19	774429	368	380
180104-Oechslin-10039-42	B6-10040	171222_Oechslin_B6-10040.raw (F002856)	Peptidase C1-like family (Fragment) OS=Streptococcus dysgalactiae subsp. equisimilis SK1249 GN=HMPREF9964_1078 PE=4 SV=1	F5U669_STREQ	Streptococcus_dysg_equi_SK1249_082016.fasta	46'779.6	1	22	31	33	0.00399	0.49	possibly correct	true	171222_Oechslin_B6-10040.12303.12303.2	QSEVDNDFVFSIDLTK	R	D	0.996	97.6	25	50.4	1			458.249	1'371.724143	1'372.732246	3	-0.0008269	-0.6024	1'837.87	3592960	368	380
180104-Oechslin-10039-42	B6-10040	171222_Oechslin_B6-10040.raw (F002856)	Peptidase C1-like family (Fragment) OS=Streptococcus dysgalactiae subsp. equisimilis SK1249 GN=HMPREF9964_1078 PE=4 SV=1	F5U669_STREQ	Streptococcus_dysg_equi_SK1249_082016.fasta	46'779.6	1	22	31	33	0.00399	0.49	possibly correct	true	171222_Oechslin_B6-10040.3850.3850.2	RQDAQILR	L	D	0.967	26.1	25	34.7	2			467.716	933.418	934.427	2	-0.0009599	-1.027	1'559.25	7508560	383	390
180104-Oechslin-10039-42	B6-10040	171222_Oechslin_B6-10040.raw (F002856)	Peptidase C1-like family (Fragment) OS=Streptococcus dysgalactiae subsp. equisimilis SK1249 GN=HMPREF9964_1078 PE=4 SV=1	F5U669_STREQ	Streptococcus_dysg_equi_SK1249_082016.fasta	46'779.6	1	22	31	33	0.00399	0.49	possibly correct	true	171222_Oechslin_B6-10040.8434.8434.3	SAIENAVTHNGLLK	F	S	0.997	40.8	25	75.8	2			667.323	1'332.632054	1'333.638446	2	0.0008841	0.6629	1'620.50	1486630	383	394
180104-Oechslin-10039-42	B6-10040	171222_Oechslin_B6-10040.raw (F002856)	Peptidase C1-like family (Fragment) OS=Streptococcus dysgalactiae subsp. equisimilis SK1249 GN=HMPREF9964_1078 PE=4 SV=1	F5U669_STREQ	Streptococcus_dysg_equi_SK1249_082016.fasta	46'779.6	1	22	31	33	0.00399	0.49	possibly correct	true	171222_Oechslin_B6-10040.8423.8423.2	SAIENAVTHNGLLK	F	S	0.997	65.8	25	39.7	2			445.218	1'332.630852	1'333.638446	3	-0.0003179	-0.2384	1'620.08	5916320	383	394
180104-Oechslin-10039-42	B6-10040	171222_Oechslin_B6-10040.raw (F002856)	Peptidase C1-like family (Fragment) OS=Streptococcus dysgalactiae subsp. equisimilis SK1249 GN=HMPREF9964_1078 PE=4 SV=1	F5U669_STREQ	Streptococcus_dysg_equi_SK1249_082016.fasta	46'779.6	1	22	31	33	0.00399	0.49	possibly correct	true	171222_Oechslin_B6-10040.4080.4080.2	SIDLTKDK	F	V	0.986	28.9	25	28.6	2		m6: Oxidation (+15.99)	535.253	1'068.491430	1'069.498261	2	0.000445	0.4161	1'836.53	640497	292	299
180104-Oechslin-10039-42	B6-10040	171222_Oechslin_B6-10040.raw (F002856)	Peptidase C1-like family (Fragment) OS=Streptococcus dysgalactiae subsp. equisimilis SK1249 GN=HMPREF9964_1078 PE=4 SV=1	F5U669_STREQ	Streptococcus_dysg_equi_SK1249_082016.fasta	46'779.6	1	22	31	33	0.00399	0.49	possibly correct	true	171222_Oechslin_B6-10040.6472.6472.2	SVYPESIASSNSR	K	E	0.997	55.1	25	34.5	2		m6: Oxidation (+15.99)	535.253	1'068.491308	1'069.498261	2	0.000323	0.3021	1'764.53	6336750	292	299
180104-Oechslin-10039-42	B6-10040	171222_Oechslin_B6-10040.raw (F002856)	Peptidase C1-like family (Fragment) OS=Streptococcus dysgalactiae subsp. equisimilis SK1249 GN=HMPREF9964_1078 PE=4 SV=1	F5U669_STREQ	Streptococcus_dysg_equi_SK1249_082016.fasta	46'779.6	1	22	31	33	0.00399	0.49	possibly correct	true	171222_Oechslin_B6-10040.6489.6489.3	SVYPESIASSNSR	K	E	0.997	72.7	25	39.7	2			527.256	1'052.497778	1'053.503346	2	0.001708	1.621	2'035.38	5581000	292	299
180104-Oechslin-10039-42	B6-10040	171222_Oechslin_B6-10040.raw (F002856)	Peptidase C1-like family (Fragment) OS=Streptococcus dysgalactiae subsp. equisimilis SK1249 GN=HMPREF9964_1078 PE=4 SV=1	F5U669_STREQ	Streptococcus_dysg_equi_SK1249_082016.fasta	46'779.6	1	22	31	33	0.00399	0.49	possibly correct	true	171222_Oechslin_B6-10040.9568.9568.2	SYTVDmLGNVVGSR	K	E	0.992	84	25	27.5	1			396.721	791.428	792.436	2	-0.0009559	-1.206	1'811.77	2979530	73	79
180104-Oechslin-10039-42	B6-10040	171222_Oechslin_B6-10040.raw (F002856)	Peptidase C1-like family (Fragment) OS=Streptococcus dysgalactiae subsp. equisimilis SK1249 GN=HMPREF9964_1078 PE=4 SV=1	F5U669_STREQ	Streptococcus_dysg_equi_SK1249_082016.fasta	46'779.6	1	22	31	33	0.00399	0.49	possibly correct	true	171222_Oechslin_B6-10040.11377.11377.2	SYTVDMLGNVVGSR	K	E	0.994	34.4	25	34.5	2			431.199	1'290.574455	1'291.580346	3	0.001385	1.072	1'492.27	32072000	231	240
180104-Oechslin-10039-42	B6-10040	171222_Oechslin_B6-10040.raw (F002856)	Peptidase C1-like family (Fragment) OS=Streptococcus dysgalactiae subsp. equisimilis SK1249 GN=HMPREF9964_1078 PE=4 SV=1	F5U669_STREQ	Streptococcus_dysg_equi_SK1249_082016.fasta	46'779.6	1	22	31	33	0.00399	0.49	possibly correct	true	171222_Oechslin_B6-10040.9057.9057.2	TEQLFANYEASAK	F	F	0.997	45.6	25	56	2			646.294	1'290.573460	1'291.580346	2	0.0003901	0.302	1'492.66	6060300	231	240
180104-Oechslin-10039-42	B6-10040	171222_Oechslin_B6-10040.raw (F002856)	Peptidase C1-like family (Fragment) OS=Streptococcus dysgalactiae subsp. equisimilis SK1249 GN=HMPREF9964_1078 PE=4 SV=1	F5U669_STREQ	Streptococcus_dysg_equi_SK1249_082016.fasta	46'779.6	1	22	31	33	0.00399	0.49	possibly correct	true	171222_Oechslin_B6-10040.6072.6072.3	TGVDLDETGKPLK	L	W	0.997	37.6	25	128	2			808.898	1'615.781956	1'616.787646	2	0.001586	0.981	1'942.83	3211130	188	202
180104-Oechslin-10039-42	B6-10040	171222_Oechslin_B6-10040.raw (F002856)	Peptidase C1-like family (Fragment) OS=Streptococcus dysgalactiae subsp. equisimilis SK1249 GN=HMPREF9964_1078 PE=4 SV=1	F5U669_STREQ	Streptococcus_dysg_equi_SK1249_082016.fasta	46'779.6	1	22	31	33	0.00399	0.49	possibly correct	true	171222_Oechslin_B6-10040.6068.6068.2	TGVDLDETGKPLK	L	W	0.997	75.1	25	26.9	2			511.269	1'020.524266	1'021.531346	2	0.0001961	0.1919	1'863.38	12499100	170	177
180104-Oechslin-10039-42	B6-10040	171222_Oechslin_B6-10040.raw (F002856)	Peptidase C1-like family (Fragment) OS=Streptococcus dysgalactiae subsp. equisimilis SK1249 GN=HMPREF9964_1078 PE=4 SV=1	F5U669_STREQ	Streptococcus_dysg_equi_SK1249_082016.fasta	46'779.6	1	22	31	33	0.00399	0.49	possibly correct	true	171222_Oechslin_B6-10040.3965.3965.2	VENSWGDK	K	V	0.99	46.2	25	32.2	2			424.766	847.518	848.524	2	0.001536	1.81	1'809.79	3903010	300	306
180104-Oechslin-10039-42	B6-10040	171222_Oechslin_B6-10040.raw (F002856)	Peptidase C1-like family (Fragment) OS=Streptococcus dysgalactiae subsp. equisimilis SK1249 GN=HMPREF9964_1078 PE=4 SV=1	F5U669_STREQ	Streptococcus_dysg_equi_SK1249_082016.fasta	46'779.6	1	22	31	33	0.00399	0.49	possibly correct	true	171222_Oechslin_B6-10040.4412.4412.2	VENSWGDKVGDK	K	G	0.997	85	25	47.8	2			1'019.529846	2'037.045140	2'038.049346	2	0.00307	1.506	2'307.42	173855	256	274
180104-Oechslin-10039-42	B6-10040	171222_Oechslin_B6-10040.raw (F002856)	Peptidase C1-like family (Fragment) OS=Streptococcus dysgalactiae subsp. equisimilis SK1249 GN=HMPREF9964_1078 PE=4 SV=1	F5U669_STREQ	Streptococcus_dysg_equi_SK1249_082016.fasta	46'779.6	1	22	31	33	0.00399	0.49	possibly correct	true	171222_Oechslin_B6-10040.4417.4417.3	VENSWGDKVGDK	K	G	0.997	47.5	25	77	2			680.021	2'037.042441	2'038.049346	3	0.0003711	0.1821	2'305.84	2343450	256	274
180104-Oechslin-10039-42	B6-10040	171222_Oechslin_B6-10040.raw (F002856)	Peptidase C1-like family (Fragment) OS=Streptococcus dysgalactiae subsp. equisimilis SK1249 GN=HMPREF9964_1078 PE=4 SV=1	F5U669_STREQ	Streptococcus_dysg_equi_SK1249_082016.fasta	46'779.6	1	22	31	33	0.00399	0.49	possibly correct	true	171222_Oechslin_B6-10040.6522.6522.2	YLNVEmER	R	F	0.967	23.3	25	57	1			962.447	1'922.879736	1'923.883246	2	0.003766	1.958	2'571.51	179281	309	326
180104-Oechslin-10039-42	B6-10040	171222_Oechslin_B6-10040.raw (F002856)	Peptidase C1-like family (Fragment) OS=Streptococcus dysgalactiae subsp. equisimilis SK1249 GN=HMPREF9964_1078 PE=4 SV=1	F5U669_STREQ	Streptococcus_dysg_equi_SK1249_082016.fasta	46'779.6	1	22	31	33	0.00399	0.49	possibly correct	true	171222_Oechslin_B6-10040.6040.6040.2	YLNVEmER	R	F	0.99	34.2	25	38.7	2			473.725	945.435	946.442	2	0.0004401	0.465	2'305.06	2877400	224	230
180104-Oechslin-10039-42	B6-10040	171222_Oechslin_B6-10040.raw (F002856)	Peptidase C1-like family (Fragment) OS=Streptococcus dysgalactiae subsp. equisimilis SK1249 GN=HMPREF9964_1078 PE=4 SV=1	F5U669_STREQ	Streptococcus_dysg_equi_SK1249_082016.fasta	46'779.6	1	22	31	33	0.00399	0.49	possibly correct	true	171222_Oechslin_B6-10040.5511.5511.2	YLNVEmER	R	F	0.99	38.2	25	30.4	1			600.264	1'198.514256	1'199.521546	2	-1.394e-05	-0.01162	2'955.59	1056840	42	51
180104-Oechslin-10039-42	B6-10040	171222_Oechslin_B6-10040.raw (F002856)	Peptidase C1-like family (Fragment) OS=Streptococcus dysgalactiae subsp. equisimilis SK1249 GN=HMPREF9964_1078 PE=4 SV=1	F5U669_STREQ	Streptococcus_dysg_equi_SK1249_082016.fasta	46'779.6	1	22	31	33	0.00399	0.49	possibly correct	true	171222_Oechslin_B6-10040.7501.7501.2	YLNVEMER	R	F	0.99	40.4	25	26.2	1			460.258	918.502	919.51	2	-0.0002979	-0.324	1'568.25	3766070	52	59
180104-Oechslin-10039-42	B8-10041	171222_Oechslin_B8-10041.raw (F002857)	Peptidase C1-like family (Fragment) OS=Streptococcus dysgalactiae subsp. equisimilis SK1249 GN=HMPREF9964_1078 PE=4 SV=1	F5U669_STREQ	Streptococcus_dysg_equi_SK1249_082016.fasta	46'779.6	1	21	26	27	0.003	0.517	possibly correct	true	171222_Oechslin_B8-10041.6071.6071.2	AALNTFR	F	H	0.9	49.2	25	25.4	1			492.607	1'474.798698	1'475.806646	3	-0.0006719	-0.4553	1'553.55	1414600	52	64
180104-Oechslin-10039-42	B8-10041	171222_Oechslin_B8-10041.raw (F002857)	Peptidase C1-like family (Fragment) OS=Streptococcus dysgalactiae subsp. equisimilis SK1249 GN=HMPREF9964_1078 PE=4 SV=1	F5U669_STREQ	Streptococcus_dysg_equi_SK1249_082016.fasta	46'779.6	1	21	26	27	0.003	0.517	possibly correct	true	171222_Oechslin_B8-10041.3656.3656.3	DKDDEYHLEK	R	A	0.997	40.9	25	36.7	2			466.227	1'395.657675	1'396.670146	3	-0.005195	-3.72	1'888.62	3668270	157	169
180104-Oechslin-10039-42	B8-10041	171222_Oechslin_B8-10041.raw (F002857)	Peptidase C1-like family (Fragment) OS=Streptococcus dysgalactiae subsp. equisimilis SK1249 GN=HMPREF9964_1078 PE=4 SV=1	F5U669_STREQ	Streptococcus_dysg_equi_SK1249_082016.fasta	46'779.6	1	21	26	27	0.003	0.517	possibly correct	true	171222_Oechslin_B8-10041.3652.3652.2	DKDDEYHLEK	R	A	0.997	53.3	25	49	2			698.838	1'395.662328	1'396.670146	2	-0.0005419	-0.388	1'887.68	6855010	157	169
180104-Oechslin-10039-42	B8-10041	171222_Oechslin_B8-10041.raw (F002857)	Peptidase C1-like family (Fragment) OS=Streptococcus dysgalactiae subsp. equisimilis SK1249 GN=HMPREF9964_1078 PE=4 SV=1	F5U669_STREQ	Streptococcus_dysg_equi_SK1249_082016.fasta	46'779.6	1	21	26	27	0.003	0.517	possibly correct	true	171222_Oechslin_B8-10041.7029.7029.2	DLIASGANTQQVEDR	R	K	0.982	125	25	86.8	2		m6: Oxidation (+15.99)	757.37	1'512.725316	1'513.731561	2	0.001031	0.6811	2'327.78	1061820	275	288
180104-Oechslin-10039-42	B8-10041	171222_Oechslin_B8-10041.raw (F002857)	Peptidase C1-like family (Fragment) OS=Streptococcus dysgalactiae subsp. equisimilis SK1249 GN=HMPREF9964_1078 PE=4 SV=1	F5U669_STREQ	Streptococcus_dysg_equi_SK1249_082016.fasta	46'779.6	1	21	26	27	0.003	0.517	possibly correct	true	171222_Oechslin_B8-10041.6430.6430.2	ELNQYLNK	R	L	0.99	38.4	25	44.6	1			686.869	1'371.722752	1'372.732246	2	-0.002218	-1.616	1'833.89	778768	368	380
180104-Oechslin-10039-42	B8-10041	171222_Oechslin_B8-10041.raw (F002857)	Peptidase C1-like family (Fragment) OS=Streptococcus dysgalactiae subsp. equisimilis SK1249 GN=HMPREF9964_1078 PE=4 SV=1	F5U669_STREQ	Streptococcus_dysg_equi_SK1249_082016.fasta	46'779.6	1	21	26	27	0.003	0.517	possibly correct	true	171222_Oechslin_B8-10041.6082.6082.2	FKELAIK	R	Q	0.9	37.5	25	34.6	2			467.717	933.419	934.427	2	-0.0006559	-0.702	1'555.14	2018500	383	390
180104-Oechslin-10039-42	B8-10041	171222_Oechslin_B8-10041.raw (F002857)	Peptidase C1-like family (Fragment) OS=Streptococcus dysgalactiae subsp. equisimilis SK1249 GN=HMPREF9964_1078 PE=4 SV=1	F5U669_STREQ	Streptococcus_dysg_equi_SK1249_082016.fasta	46'779.6	1	21	26	27	0.003	0.517	possibly correct	true	171222_Oechslin_B8-10041.4233.4233.2	ITLSQDK	D	A	0.9	25	25	35.1	2			445.218	1'332.631218	1'333.638446	3	4.806e-05	0.03604	1'615.22	1965000	383	394
180104-Oechslin-10039-42	B8-10041	171222_Oechslin_B8-10041.raw (F002857)	Peptidase C1-like family (Fragment) OS=Streptococcus dysgalactiae subsp. equisimilis SK1249 GN=HMPREF9964_1078 PE=4 SV=1	F5U669_STREQ	Streptococcus_dysg_equi_SK1249_082016.fasta	46'779.6	1	21	26	27	0.003	0.517	possibly correct	true	171222_Oechslin_B8-10041.9716.9716.3	LSDYVSVINAPTADKPYGK	K	S	0.997	56.8	25	32.8	2		m6: Oxidation (+15.99)	535.253	1'068.491918	1'069.498261	2	0.000933	0.8724	1'759.46	5282720	292	299
180104-Oechslin-10039-42	B8-10041	171222_Oechslin_B8-10041.raw (F002857)	Peptidase C1-like family (Fragment) OS=Streptococcus dysgalactiae subsp. equisimilis SK1249 GN=HMPREF9964_1078 PE=4 SV=1	F5U669_STREQ	Streptococcus_dysg_equi_SK1249_082016.fasta	46'779.6	1	21	26	27	0.003	0.517	possibly correct	true	171222_Oechslin_B8-10041.9711.9711.2	QFDFAYR	R	D	0.9	40.1	25	25.1	2			585.318	1'168.620580	1'169.627546	2	0.0003101	0.2651	1'696.24	1286980	556	565
180104-Oechslin-10039-42	B8-10041	171222_Oechslin_B8-10041.raw (F002857)	Peptidase C1-like family (Fragment) OS=Streptococcus dysgalactiae subsp. equisimilis SK1249 GN=HMPREF9964_1078 PE=4 SV=1	F5U669_STREQ	Streptococcus_dysg_equi_SK1249_082016.fasta	46'779.6	1	21	26	27	0.003	0.517	possibly correct	true	171222_Oechslin_B8-10041.12009.12009.2	QLQAGESVWFGSDVGQVSDR	K	Q	0.997	45.6	25	28.6	1			456.561	1'366.660728	1'367.666246	3	0.001758	1.285	1'399.94	2237630	213	224
180104-Oechslin-10039-42	B8-10041	171222_Oechslin_B8-10041.raw (F002857)	Peptidase C1-like family (Fragment) OS=Streptococcus dysgalactiae subsp. equisimilis SK1249 GN=HMPREF9964_1078 PE=4 SV=1	F5U669_STREQ	Streptococcus_dysg_equi_SK1249_082016.fasta	46'779.6	1	21	26	27	0.003	0.517	possibly correct	true	171222_Oechslin_B8-10041.12728.12728.2	QSEVDNDFVF	R	S	0.997	36.5	25	30	1			504.275	1'006.534704	1'007.540946	2	0.001034	1.026	1'970.11	1084330	588	595
180104-Oechslin-10039-42	B8-10041	171222_Oechslin_B8-10041.raw (F002857)	Peptidase C1-like family (Fragment) OS=Streptococcus dysgalactiae subsp. equisimilis SK1249 GN=HMPREF9964_1078 PE=4 SV=1	F5U669_STREQ	Streptococcus_dysg_equi_SK1249_082016.fasta	46'779.6	1	21	26	27	0.003	0.517	possibly correct	true	171222_Oechslin_B8-10041.5356.5356.3	RDLIASGANTQQVEDR	L	K	0.997	81.5	25	39.3	2			390.547	1'168.618248	1'169.627546	3	-0.002022	-1.729	1'698.54	5086730	556	565
180104-Oechslin-10039-42	B8-10041	171222_Oechslin_B8-10041.raw (F002857)	Peptidase C1-like family (Fragment) OS=Streptococcus dysgalactiae subsp. equisimilis SK1249 GN=HMPREF9964_1078 PE=4 SV=1	F5U669_STREQ	Streptococcus_dysg_equi_SK1249_082016.fasta	46'779.6	1	21	26	27	0.003	0.517	possibly correct	true	171222_Oechslin_B8-10041.4003.4003.2	RQDAQILR	L	D	0.99	31.9	25	38.8	2			585.318	1'168.620458	1'169.627546	2	0.0001881	0.1608	1'697.07	1650370	556	565
180104-Oechslin-10039-42	B8-10041	171222_Oechslin_B8-10041.raw (F002857)	Peptidase C1-like family (Fragment) OS=Streptococcus dysgalactiae subsp. equisimilis SK1249 GN=HMPREF9964_1078 PE=4 SV=1	F5U669_STREQ	Streptococcus_dysg_equi_SK1249_082016.fasta	46'779.6	1	21	26	27	0.003	0.517	possibly correct	true	171222_Oechslin_B8-10041.8618.8618.2	SAIENAVTHNGLLK	F	S	0.997	71.1	25	22.9	2			420.277	838.539	839.546	2	-0.0002379	-0.2834	1'608.89	2219650	192	198
180104-Oechslin-10039-42	B8-10041	171222_Oechslin_B8-10041.raw (F002857)	Peptidase C1-like family (Fragment) OS=Streptococcus dysgalactiae subsp. equisimilis SK1249 GN=HMPREF9964_1078 PE=4 SV=1	F5U669_STREQ	Streptococcus_dysg_equi_SK1249_082016.fasta	46'779.6	1	21	26	27	0.003	0.517	possibly correct	true	171222_Oechslin_B8-10041.13070.13070.2	SALTETFTEQLF	M	A	0.958	18.7	25	73.4	2			652.337	1'302.659642	1'303.664246	2	0.002672	2.05	2'351.53	1390150	336	348
180104-Oechslin-10039-42	B8-10041	171222_Oechslin_B8-10041.raw (F002857)	Peptidase C1-like family (Fragment) OS=Streptococcus dysgalactiae subsp. equisimilis SK1249 GN=HMPREF9964_1078 PE=4 SV=1	F5U669_STREQ	Streptococcus_dysg_equi_SK1249_082016.fasta	46'779.6	1	21	26	27	0.003	0.517	possibly correct	true	171222_Oechslin_B8-10041.4243.4243.2	SIDLTKDK	F	V	0.99	30.1	25	37.7	1			684.337	1'366.659154	1'367.666246	2	0.0001841	0.1346	1'396.03	227483	213	224
180104-Oechslin-10039-42	B8-10041	171222_Oechslin_B8-10041.raw (F002857)	Peptidase C1-like family (Fragment) OS=Streptococcus dysgalactiae subsp. equisimilis SK1249 GN=HMPREF9964_1078 PE=4 SV=1	F5U669_STREQ	Streptococcus_dysg_equi_SK1249_082016.fasta	46'779.6	1	21	26	27	0.003	0.517	possibly correct	true	171222_Oechslin_B8-10041.6630.6630.2	SVYPESIASSNSR	K	E	0.997	53.8	25	52.1	1			456.561	1'366.661919	1'367.666246	3	0.002949	2.156	1'394.75	5537310	213	224
180104-Oechslin-10039-42	B8-10041	171222_Oechslin_B8-10041.raw (F002857)	Peptidase C1-like family (Fragment) OS=Streptococcus dysgalactiae subsp. equisimilis SK1249 GN=HMPREF9964_1078 PE=4 SV=1	F5U669_STREQ	Streptococcus_dysg_equi_SK1249_082016.fasta	46'779.6	1	21	26	27	0.003	0.517	possibly correct	true	171222_Oechslin_B8-10041.6656.6656.3	SVYPESIASSNSR	K	E	0.997	72.5	25	34.3	1			504.274	1'006.534398	1'007.540946	2	0.0007281	0.7226	1'962.65	1472950	588	595
180104-Oechslin-10039-42	B8-10041	171222_Oechslin_B8-10041.raw (F002857)	Peptidase C1-like family (Fragment) OS=Streptococcus dysgalactiae subsp. equisimilis SK1249 GN=HMPREF9964_1078 PE=4 SV=1	F5U669_STREQ	Streptococcus_dysg_equi_SK1249_082016.fasta	46'779.6	1	21	26	27	0.003	0.517	possibly correct	true	171222_Oechslin_B8-10041.9835.9835.2	SYTVDmLGNVVGSR	K	E	0.997	74.6	25	32	2			390.547	1'168.619163	1'169.627546	3	-0.001107	-0.9464	1'692.67	7667890	556	565
180104-Oechslin-10039-42	B8-10041	171222_Oechslin_B8-10041.raw (F002857)	Peptidase C1-like family (Fragment) OS=Streptococcus dysgalactiae subsp. equisimilis SK1249 GN=HMPREF9964_1078 PE=4 SV=1	F5U669_STREQ	Streptococcus_dysg_equi_SK1249_082016.fasta	46'779.6	1	21	26	27	0.003	0.517	possibly correct	true	171222_Oechslin_B8-10041.6228.6228.2	TGVDLDETGKPLK	L	W	0.997	85.5	25	29	2			585.317	1'168.619482	1'169.627546	2	-0.0007879	-0.6737	1'692.55	3644620	556	565
180104-Oechslin-10039-42	B8-10041	171222_Oechslin_B8-10041.raw (F002857)	Peptidase C1-like family (Fragment) OS=Streptococcus dysgalactiae subsp. equisimilis SK1249 GN=HMPREF9964_1078 PE=4 SV=1	F5U669_STREQ	Streptococcus_dysg_equi_SK1249_082016.fasta	46'779.6	1	21	26	27	0.003	0.517	possibly correct	true	171222_Oechslin_B8-10041.6218.6218.3	TGVDLDETGKPLK	L	W	0.997	50.4	25	18.7	2		m4: Oxidation (+15.99)	555.282	1'108.549412	1'109.554861	2	0.001827	1.647	1'953.62	1708860	225	233
180104-Oechslin-10039-42	B8-10041	171222_Oechslin_B8-10041.raw (F002857)	Peptidase C1-like family (Fragment) OS=Streptococcus dysgalactiae subsp. equisimilis SK1249 GN=HMPREF9964_1078 PE=4 SV=1	F5U669_STREQ	Streptococcus_dysg_equi_SK1249_082016.fasta	46'779.6	1	21	26	27	0.003	0.517	possibly correct	true	171222_Oechslin_B8-10041.4127.4127.2	VENSWGDK	K	V	0.99	41.5	25.1	22.3	2			547.284	1'092.554052	1'093.559946	2	0.001382	1.264	2'316.43	2241140	225	233
180104-Oechslin-10039-42	B8-10041	171222_Oechslin_B8-10041.raw (F002857)	Peptidase C1-like family (Fragment) OS=Streptococcus dysgalactiae subsp. equisimilis SK1249 GN=HMPREF9964_1078 PE=4 SV=1	F5U669_STREQ	Streptococcus_dysg_equi_SK1249_082016.fasta	46'779.6	1	21	26	27	0.003	0.517	possibly correct	true	171222_Oechslin_B8-10041.4585.4585.2	VENSWGDKVGDK	K	G	0.997	78.9	25	25.1	1			478.264	954.514	955.521	2	0.0003201	0.335	1'689.08	2795580	482	490
180104-Oechslin-10039-42	B8-10041	171222_Oechslin_B8-10041.raw (F002857)	Peptidase C1-like family (Fragment) OS=Streptococcus dysgalactiae subsp. equisimilis SK1249 GN=HMPREF9964_1078 PE=4 SV=1	F5U669_STREQ	Streptococcus_dysg_equi_SK1249_082016.fasta	46'779.6	1	21	26	27	0.003	0.517	possibly correct	true	171222_Oechslin_B8-10041.4582.4582.3	VENSWGDKVGDK	K	G	0.997	39.7	25	26.2	2			433.225	864.435	865.441	2	0.0008021	0.9268	1'621.48	3975070	449	455
180104-Oechslin-10039-42	B8-10041	171222_Oechslin_B8-10041.raw (F002857)	Peptidase C1-like family (Fragment) OS=Streptococcus dysgalactiae subsp. equisimilis SK1249 GN=HMPREF9964_1078 PE=4 SV=1	F5U669_STREQ	Streptococcus_dysg_equi_SK1249_082016.fasta	46'779.6	1	21	26	27	0.003	0.517	possibly correct	true	171222_Oechslin_B8-10041.6208.6208.2	YLNVEmER	R	F	0.99	28.6	25	28.2	2		m12: Oxidation (+15.99)	555.253	1'662.737877	1'663.745261	3	-0.000108	-0.06488	1'433.66	662084	127	141
180104-Oechslin-10039-42	B8-10041	171222_Oechslin_B8-10041.raw (F002857)	Peptidase C1-like family (Fragment) OS=Streptococcus dysgalactiae subsp. equisimilis SK1249 GN=HMPREF9964_1078 PE=4 SV=1	F5U669_STREQ	Streptococcus_dysg_equi_SK1249_082016.fasta	46'779.6	1	21	26	27	0.003	0.517	possibly correct	true	171222_Oechslin_B8-10041.5672.5672.2	YLNVEmER	R	F	0.99	34.5	25	88.8	2			647.296	1'292.578100	1'293.585946	2	-0.0005699	-0.4406	1'878.19	985066	259	269
180104-Oechslin-10039-42	B8-10041	171222_Oechslin_B8-10041.raw (F002857)	Peptidase C1-like family (Fragment) OS=Streptococcus dysgalactiae subsp. equisimilis SK1249 GN=HMPREF9964_1078 PE=4 SV=1	F5U669_STREQ	Streptococcus_dysg_equi_SK1249_082016.fasta	46'779.6	1	21	26	27	0.003	0.517	possibly correct	true	171222_Oechslin_B8-10041.7694.7694.2	YLNVEMER	R	F	0.99	39.7	25	49.5	2			431.867	1'292.578269	1'293.585946	3	-0.0004009	-0.3099	1'878.87	5661530	259	269
180104-Oechslin-10039-42	B10-10042	171222_Oechslin_B10-10042.raw (F002858)	Peptidase C1-like family (Fragment) OS=Streptococcus dysgalactiae subsp. equisimilis SK1249 GN=HMPREF9964_1078 PE=4 SV=1	F5U669_STREQ	Streptococcus_dysg_equi_SK1249_082016.fasta	46'779.6	1	17	20	20	0.00198	0.424	possibly correct	true	171222_Oechslin_B10-10042.6083.6083.2	AALNTFR	F	H	0.9	40.6	25	47.3	2		m4: Oxidation (+15.99)	410.734	819.453	820.46	2	2.705e-05	0.03297	1'993.96	2948160	45	52
180104-Oechslin-10039-42	B10-10042	171222_Oechslin_B10-10042.raw (F002858)	Peptidase C1-like family (Fragment) OS=Streptococcus dysgalactiae subsp. equisimilis SK1249 GN=HMPREF9964_1078 PE=4 SV=1	F5U669_STREQ	Streptococcus_dysg_equi_SK1249_082016.fasta	46'779.6	1	17	20	20	0.00198	0.424	possibly correct	true	171222_Oechslin_B10-10042.3681.3681.3	DKDDEYHLEK	R	A	0.997	34.5	25	73.5	2			576.289	1'725.844077	1'726.850746	3	0.0006071	0.3515	1'819.02	664335	307	322
180104-Oechslin-10039-42	B10-10042	171222_Oechslin_B10-10042.raw (F002858)	Peptidase C1-like family (Fragment) OS=Streptococcus dysgalactiae subsp. equisimilis SK1249 GN=HMPREF9964_1078 PE=4 SV=1	F5U669_STREQ	Streptococcus_dysg_equi_SK1249_082016.fasta	46'779.6	1	17	20	20	0.00198	0.424	possibly correct	true	171222_Oechslin_B10-10042.3683.3683.2	DKDDEYHLEK	R	A	0.997	56	25	80.9	2			689.347	1'376.679174	1'377.685846	2	0.0006041	0.4385	1'512.68	9327110	142	153
180104-Oechslin-10039-42	B10-10042	171222_Oechslin_B10-10042.raw (F002858)	Peptidase C1-like family (Fragment) OS=Streptococcus dysgalactiae subsp. equisimilis SK1249 GN=HMPREF9964_1078 PE=4 SV=1	F5U669_STREQ	Streptococcus_dysg_equi_SK1249_082016.fasta	46'779.6	1	17	20	20	0.00198	0.424	possibly correct	true	171222_Oechslin_B10-10042.7067.7067.2	DLIASGANTQQVEDR	R	K	0.984	128	25	72.2	2			459.9	1'376.679618	1'377.685846	3	0.001048	0.7607	1'512.15	15435200	142	153
180104-Oechslin-10039-42	B10-10042	171222_Oechslin_B10-10042.raw (F002858)	Peptidase C1-like family (Fragment) OS=Streptococcus dysgalactiae subsp. equisimilis SK1249 GN=HMPREF9964_1078 PE=4 SV=1	F5U669_STREQ	Streptococcus_dysg_equi_SK1249_082016.fasta	46'779.6	1	17	20	20	0.00198	0.424	possibly correct	true	171222_Oechslin_B10-10042.6472.6472.2	ELNQYLNK	R	L	0.99	38.4	25	23.5	2			411.242	820.469	821.477	2	-0.0003579	-0.4357	2'039.85	5887010	334	340
180104-Oechslin-10039-42	B10-10042	171222_Oechslin_B10-10042.raw (F002858)	Peptidase C1-like family (Fragment) OS=Streptococcus dysgalactiae subsp. equisimilis SK1249 GN=HMPREF9964_1078 PE=4 SV=1	F5U669_STREQ	Streptococcus_dysg_equi_SK1249_082016.fasta	46'779.6	1	17	20	20	0.00198	0.424	possibly correct	true	171222_Oechslin_B10-10042.6068.6068.2	FKELAIK	R	Q	0.9	37.7	25	22.5	2		m1: Oxidation (+15.99)	419.888	1'256.643180	1'257.650861	3	-0.000405	-0.322	1'748.24	3263100	1	10
180104-Oechslin-10039-42	B10-10042	171222_Oechslin_B10-10042.raw (F002858)	Peptidase C1-like family (Fragment) OS=Streptococcus dysgalactiae subsp. equisimilis SK1249 GN=HMPREF9964_1078 PE=4 SV=1	F5U669_STREQ	Streptococcus_dysg_equi_SK1249_082016.fasta	46'779.6	1	17	20	20	0.00198	0.424	possibly correct	true	171222_Oechslin_B10-10042.9808.9808.2	LSDYVSVINAPTADKPYGK	K	S	0.997	47.8	25	56.7	2		m1: Oxidation (+15.99)	629.329	1'256.643284	1'257.650861	2	-0.000301	-0.2393	1'748.12	578387	1	10
180104-Oechslin-10039-42	B10-10042	171222_Oechslin_B10-10042.raw (F002858)	Peptidase C1-like family (Fragment) OS=Streptococcus dysgalactiae subsp. equisimilis SK1249 GN=HMPREF9964_1078 PE=4 SV=1	F5U669_STREQ	Streptococcus_dysg_equi_SK1249_082016.fasta	46'779.6	1	17	20	20	0.00198	0.424	possibly correct	true	171222_Oechslin_B10-10042.9796.9796.3	LSDYVSVINAPTADKPYGK	K	S	0.997	77	25	33.6	2		m5: Oxidation (+15.99)	489.227	976.44	977.447	2	0.000209	0.2139	1'379.93	403803	134	141
180104-Oechslin-10039-42	B10-10042	171222_Oechslin_B10-10042.raw (F002858)	Peptidase C1-like family (Fragment) OS=Streptococcus dysgalactiae subsp. equisimilis SK1249 GN=HMPREF9964_1078 PE=4 SV=1	F5U669_STREQ	Streptococcus_dysg_equi_SK1249_082016.fasta	46'779.6	1	17	20	20	0.00198	0.424	possibly correct	true	171222_Oechslin_B10-10042.11772.11772.2	QAGESVWFGSDVGQVSDR	L	Q	0.997	57	25	37.1	2			481.23	960.444	961.452	2	-0.0001759	-0.183	1'487.79	13529100	134	141
180104-Oechslin-10039-42	B10-10042	171222_Oechslin_B10-10042.raw (F002858)	Peptidase C1-like family (Fragment) OS=Streptococcus dysgalactiae subsp. equisimilis SK1249 GN=HMPREF9964_1078 PE=4 SV=1	F5U669_STREQ	Streptococcus_dysg_equi_SK1249_082016.fasta	46'779.6	1	17	20	20	0.00198	0.424	possibly correct	true	171222_Oechslin_B10-10042.9791.9791.2	QFDFAYR	R	D	0.9	38.7	25	23	2			482.905	1'445.692986	1'446.700646	3	-0.0003839	-0.2654	1'760.78	2174500	134	145
180104-Oechslin-10039-42	B10-10042	171222_Oechslin_B10-10042.raw (F002858)	Peptidase C1-like family (Fragment) OS=Streptococcus dysgalactiae subsp. equisimilis SK1249 GN=HMPREF9964_1078 PE=4 SV=1	F5U669_STREQ	Streptococcus_dysg_equi_SK1249_082016.fasta	46'779.6	1	17	20	20	0.00198	0.424	possibly correct	true	171222_Oechslin_B10-10042.13537.13537.2	QSEVDNDFVF	R	S	0.994	30.4	25	20.9	2		m5: Oxidation (+15.99)	488.237	1'461.688347	1'462.695561	3	6.205e-05	0.04242	1'546.80	1383620	134	145
180104-Oechslin-10039-42	B10-10042	171222_Oechslin_B10-10042.raw (F002858)	Peptidase C1-like family (Fragment) OS=Streptococcus dysgalactiae subsp. equisimilis SK1249 GN=HMPREF9964_1078 PE=4 SV=1	F5U669_STREQ	Streptococcus_dysg_equi_SK1249_082016.fasta	46'779.6	1	17	20	20	0.00198	0.424	possibly correct	true	171222_Oechslin_B10-10042.4244.4244.2	SIDLTKDK	F	V	0.986	28.4	25	36.6	2			723.854	1'445.694310	1'446.700646	2	0.0009401	0.6498	1'762.66	102291	134	145
180104-Oechslin-10039-42	B10-10042	171222_Oechslin_B10-10042.raw (F002858)	Peptidase C1-like family (Fragment) OS=Streptococcus dysgalactiae subsp. equisimilis SK1249 GN=HMPREF9964_1078 PE=4 SV=1	F5U669_STREQ	Streptococcus_dysg_equi_SK1249_082016.fasta	46'779.6	1	17	20	20	0.00198	0.424	possibly correct	true	171222_Oechslin_B10-10042.4133.4133.3	SIDLTKDKVSNQK	F	A	0.975	25.4	25	49.1	2		m5: Oxidation (+15.99)	731.852	1'461.689550	1'462.695561	2	0.001265	0.8649	1'545.85	196575	134	145
180104-Oechslin-10039-42	B10-10042	171222_Oechslin_B10-10042.raw (F002858)	Peptidase C1-like family (Fragment) OS=Streptococcus dysgalactiae subsp. equisimilis SK1249 GN=HMPREF9964_1078 PE=4 SV=1	F5U669_STREQ	Streptococcus_dysg_equi_SK1249_082016.fasta	46'779.6	1	17	20	20	0.00198	0.424	possibly correct	true	171222_Oechslin_B10-10042.6659.6659.3	SVYPESIASSNSR	K	E	0.997	36.7	25	42.7	2			420.537	1'258.590234	1'259.586346	3	0.01116	8.863	1'445.35	2681100	323	333
180104-Oechslin-10039-42	B10-10042	171222_Oechslin_B10-10042.raw (F002858)	Peptidase C1-like family (Fragment) OS=Streptococcus dysgalactiae subsp. equisimilis SK1249 GN=HMPREF9964_1078 PE=4 SV=1	F5U669_STREQ	Streptococcus_dysg_equi_SK1249_082016.fasta	46'779.6	1	17	20	20	0.00198	0.424	possibly correct	true	171222_Oechslin_B10-10042.6652.6652.2	SVYPESIASSNSR	K	E	0.997	49	25	54.9	2			491.764	981.513	982.52	2	-0.0001959	-0.1994	1'917.45	3046750	3	10
180104-Oechslin-10039-42	B10-10042	171222_Oechslin_B10-10042.raw (F002858)	Peptidase C1-like family (Fragment) OS=Streptococcus dysgalactiae subsp. equisimilis SK1249 GN=HMPREF9964_1078 PE=4 SV=1	F5U669_STREQ	Streptococcus_dysg_equi_SK1249_082016.fasta	46'779.6	1	17	20	20	0.00198	0.424	possibly correct	true	171222_Oechslin_B10-10042.9958.9958.2	SYTVDmLGNVVGSR	K	E	0.997	86.8	25	56.9	2			546.82	1'091.626072	1'092.630046	2	0.003302	3.022	2'317.64	873941	169	178
180104-Oechslin-10039-42	B10-10042	171222_Oechslin_B10-10042.raw (F002858)	Peptidase C1-like family (Fragment) OS=Streptococcus dysgalactiae subsp. equisimilis SK1249 GN=HMPREF9964_1078 PE=4 SV=1	F5U669_STREQ	Streptococcus_dysg_equi_SK1249_082016.fasta	46'779.6	1	17	20	20	0.00198	0.424	possibly correct	true	171222_Oechslin_B10-10042.6249.6249.2	TGVDLDETGKPLK	L	W	0.997	48.6	25	18.5	2		m12: Oxidation (+15.99)	555.254	1'662.738792	1'663.745261	3	0.000807	0.4851	1'430.88	525181	127	141
180104-Oechslin-10039-42	B10-10042	171222_Oechslin_B10-10042.raw (F002858)	Peptidase C1-like family (Fragment) OS=Streptococcus dysgalactiae subsp. equisimilis SK1249 GN=HMPREF9964_1078 PE=4 SV=1	F5U669_STREQ	Streptococcus_dysg_equi_SK1249_082016.fasta	46'779.6	1	17	20	20	0.00198	0.424	possibly correct	true	171222_Oechslin_B10-10042.4145.4145.2	VENSWGDK	K	V	0.99	40.7	25	80.8	2			647.296	1'292.577122	1'293.585946	2	-0.001548	-1.197	1'872.15	2282920	259	269
180104-Oechslin-10039-42	B10-10042	171222_Oechslin_B10-10042.raw (F002858)	Peptidase C1-like family (Fragment) OS=Streptococcus dysgalactiae subsp. equisimilis SK1249 GN=HMPREF9964_1078 PE=4 SV=1	F5U669_STREQ	Streptococcus_dysg_equi_SK1249_082016.fasta	46'779.6	1	17	20	20	0.00198	0.424	possibly correct	true	171222_Oechslin_B10-10042.4603.4603.3	VENSWGDKVGDK	K	G	0.997	35.1	25	49.6	2			431.867	1'292.577903	1'293.585946	3	-0.0007669	-0.5929	1'871.76	7588870	259	269
180104-Oechslin-10039-42	B10-10042	171222_Oechslin_B10-10042.raw (F002858)	Peptidase C1-like family (Fragment) OS=Streptococcus dysgalactiae subsp. equisimilis SK1249 GN=HMPREF9964_1078 PE=4 SV=1	F5U669_STREQ	Streptococcus_dysg_equi_SK1249_082016.fasta	46'779.6	1	17	20	20	0.00198	0.424	possibly correct	true	171222_Oechslin_B10-10042.5691.5691.2	YLNVEmER	R	F	0.99	32.8	25	23.3	2			402.737	803.46	804.465	2	0.002388	2.968	2'171.26	1655950	45	52
180104-Oechslin-10039-42	B6-10040	171222_Oechslin_B6-10040.raw (F002856)	Xaa-Pro dipeptidyl-peptidase OS=Streptococcus dysgalactiae subsp. equisimilis SK1249 GN=pepX PE=3 SV=1	F5U4Y0_STREQ	Streptococcus_dysg_equi_SK1249_082016.fasta	86'388.0	0.588	1	1	1	0.000121	0.0132	possibly correct	true	171222_Oechslin_B6-10040.5021.5021.2	KQELPLGNDR	K	V	0.964	25.1	25	86.2	2			576.289	1'725.843894	1'726.850746	3	0.0004241	0.2456	1'814.44	1163840	307	322
180104-Oechslin-10039-42	B8-10041	171222_Oechslin_B8-10041.raw (F002857)	Xaa-Pro dipeptidyl-peptidase OS=Streptococcus dysgalactiae subsp. equisimilis SK1249 GN=pepX PE=3 SV=1	F5U4Y0_STREQ	Streptococcus_dysg_equi_SK1249_082016.fasta	86'388.0	1	4	5	5	0.000555	0.0487	possibly correct	true	171222_Oechslin_B8-10041.2927.2927.3	HEGVNEVANDKR	Y	L	0.99	28.6	25	88.5	2			689.347	1'376.678930	1'377.685846	2	0.0003601	0.2613	1'506.40	12811800	142	153
180104-Oechslin-10039-42	B8-10041	171222_Oechslin_B8-10041.raw (F002857)	Xaa-Pro dipeptidyl-peptidase OS=Streptococcus dysgalactiae subsp. equisimilis SK1249 GN=pepX PE=3 SV=1	F5U4Y0_STREQ	Streptococcus_dysg_equi_SK1249_082016.fasta	86'388.0	1	4	5	5	0.000555	0.0487	possibly correct	true	171222_Oechslin_B8-10041.7213.7213.2	KEDLFEVK	F	A	0.99	33.8	25	72.2	2			459.9	1'376.679162	1'377.685846	3	0.0005921	0.4297	1'505.87	20405500	142	153
180104-Oechslin-10039-42	B8-10041	171222_Oechslin_B8-10041.raw (F002857)	Xaa-Pro dipeptidyl-peptidase OS=Streptococcus dysgalactiae subsp. equisimilis SK1249 GN=pepX PE=3 SV=1	F5U4Y0_STREQ	Streptococcus_dysg_equi_SK1249_082016.fasta	86'388.0	1	4	5	5	0.000555	0.0487	possibly correct	true	171222_Oechslin_B8-10041.5172.5172.3	KQELPLGNDR	K	V	0.997	39.3	25	23.5	2			411.242	820.47	821.477	2	0.0001921	0.2338	2'034.83	11791700	334	340
180104-Oechslin-10039-42	B8-10041	171222_Oechslin_B8-10041.raw (F002857)	Xaa-Pro dipeptidyl-peptidase OS=Streptococcus dysgalactiae subsp. equisimilis SK1249 GN=pepX PE=3 SV=1	F5U4Y0_STREQ	Streptococcus_dysg_equi_SK1249_082016.fasta	86'388.0	1	4	5	5	0.000555	0.0487	possibly correct	true	171222_Oechslin_B8-10041.5161.5161.2	KQELPLGNDR	K	V	0.997	39.9	25	20.8	2		m1: Oxidation (+15.99)	419.888	1'256.643090	1'257.650861	3	-0.000495	-0.3936	1'742.28	5331600	1	10
180104-Oechslin-10039-42	B8-10041	171222_Oechslin_B8-10041.raw (F002857)	Xaa-Pro dipeptidyl-peptidase OS=Streptococcus dysgalactiae subsp. equisimilis SK1249 GN=pepX PE=3 SV=1	F5U4Y0_STREQ	Streptococcus_dysg_equi_SK1249_082016.fasta	86'388.0	1	4	5	5	0.000555	0.0487	possibly correct	true	171222_Oechslin_B8-10041.4504.4504.2	VNIIRPK	K	T	0.9	31.4	25	65.5	2		m1: Oxidation (+15.99)	629.329	1'256.643406	1'257.650861	2	-0.000179	-0.1423	1'739.76	986448	1	10
180104-Oechslin-10039-42	B10-10042	171222_Oechslin_B10-10042.raw (F002858)	Xaa-Pro dipeptidyl-peptidase OS=Streptococcus dysgalactiae subsp. equisimilis SK1249 GN=pepX PE=3 SV=1	F5U4Y0_STREQ	Streptococcus_dysg_equi_SK1249_082016.fasta	86'388.0	1	7	10	10	0.00099	0.0895	possibly correct	true	171222_Oechslin_B10-10042.10137.10137.2	ADWANGLVATTGK	K	S	0.997	73.4	25	27.8	2		m5: Oxidation (+15.99)	489.227	976.44	977.447	2	-3.495e-05	-0.03576	1'374.38	315122	134	141
180104-Oechslin-10039-42	B10-10042	171222_Oechslin_B10-10042.raw (F002858)	Xaa-Pro dipeptidyl-peptidase OS=Streptococcus dysgalactiae subsp. equisimilis SK1249 GN=pepX PE=3 SV=1	F5U4Y0_STREQ	Streptococcus_dysg_equi_SK1249_082016.fasta	86'388.0	1	7	10	10	0.00099	0.0895	possibly correct	true	171222_Oechslin_B10-10042.2954.2954.2	HEGVNEVANDKR	Y	L	0.997	37.7	25	37.8	2			481.23	960.445	961.452	2	6.806e-05	0.07079	1'483.36	35349500	134	141
180104-Oechslin-10039-42	B10-10042	171222_Oechslin_B10-10042.raw (F002858)	Xaa-Pro dipeptidyl-peptidase OS=Streptococcus dysgalactiae subsp. equisimilis SK1249 GN=pepX PE=3 SV=1	F5U4Y0_STREQ	Streptococcus_dysg_equi_SK1249_082016.fasta	86'388.0	1	7	10	10	0.00099	0.0895	possibly correct	true	171222_Oechslin_B10-10042.2945.2945.3	HEGVNEVANDKR	Y	L	0.997	52.1	25	23	2			482.905	1'445.693169	1'446.700646	3	-0.0002009	-0.1389	1'752.64	2887760	134	145
180104-Oechslin-10039-42	B10-10042	171222_Oechslin_B10-10042.raw (F002858)	Xaa-Pro dipeptidyl-peptidase OS=Streptococcus dysgalactiae subsp. equisimilis SK1249 GN=pepX PE=3 SV=1	F5U4Y0_STREQ	Streptococcus_dysg_equi_SK1249_082016.fasta	86'388.0	1	7	10	10	0.00099	0.0895	possibly correct	true	171222_Oechslin_B10-10042.7217.7217.2	KEDLFEVK	F	A	0.99	41	25	25.4	2		m5: Oxidation (+15.99)	488.237	1'461.688803	1'462.695561	3	0.000518	0.3542	1'539.29	2382830	134	145
180104-Oechslin-10039-42	B10-10042	171222_Oechslin_B10-10042.raw (F002858)	Xaa-Pro dipeptidyl-peptidase OS=Streptococcus dysgalactiae subsp. equisimilis SK1249 GN=pepX PE=3 SV=1	F5U4Y0_STREQ	Streptococcus_dysg_equi_SK1249_082016.fasta	86'388.0	1	7	10	10	0.00099	0.0895	possibly correct	true	171222_Oechslin_B10-10042.5190.5190.3	KQELPLGNDR	K	V	0.997	32	25	62.8	2			723.854	1'445.694066	1'446.700646	2	0.0006961	0.4811	1'753.15	370276	134	145
180104-Oechslin-10039-42	B10-10042	171222_Oechslin_B10-10042.raw (F002858)	Xaa-Pro dipeptidyl-peptidase OS=Streptococcus dysgalactiae subsp. equisimilis SK1249 GN=pepX PE=3 SV=1	F5U4Y0_STREQ	Streptococcus_dysg_equi_SK1249_082016.fasta	86'388.0	1	7	10	10	0.00099	0.0895	possibly correct	true	171222_Oechslin_B10-10042.5189.5189.2	KQELPLGNDR	K	V	0.997	33	25	64.6	2		m5: Oxidation (+15.99)	731.852	1'461.690282	1'462.695561	2	0.001997	1.365	1'540.04	364127	134	145
180104-Oechslin-10039-42	B10-10042	171222_Oechslin_B10-10042.raw (F002858)	Xaa-Pro dipeptidyl-peptidase OS=Streptococcus dysgalactiae subsp. equisimilis SK1249 GN=pepX PE=3 SV=1	F5U4Y0_STREQ	Streptococcus_dysg_equi_SK1249_082016.fasta	86'388.0	1	7	10	10	0.00099	0.0895	possibly correct	true	171222_Oechslin_B10-10042.7149.7149.2	LYPmEAELK	R	V	0.959	18.7	25	34.8	2			630.296	1'258.576512	1'259.586346	2	-0.002558	-2.031	1'448.64	1126340	323	333
180104-Oechslin-10039-42	B10-10042	171222_Oechslin_B10-10042.raw (F002858)	Xaa-Pro dipeptidyl-peptidase OS=Streptococcus dysgalactiae subsp. equisimilis SK1249 GN=pepX PE=3 SV=1	F5U4Y0_STREQ	Streptococcus_dysg_equi_SK1249_082016.fasta	86'388.0	1	7	10	10	0.00099	0.0895	possibly correct	true	171222_Oechslin_B10-10042.9877.9877.2	LYPMEAELK	R	V	0.984	22.3	25	41	2			420.533	1'258.576134	1'259.586346	3	-0.002936	-2.331	1'448.90	1740290	323	333
180104-Oechslin-10039-42	B10-10042	171222_Oechslin_B10-10042.raw (F002858)	Xaa-Pro dipeptidyl-peptidase OS=Streptococcus dysgalactiae subsp. equisimilis SK1249 GN=pepX PE=3 SV=1	F5U4Y0_STREQ	Streptococcus_dysg_equi_SK1249_082016.fasta	86'388.0	1	7	10	10	0.00099	0.0895	possibly correct	true	171222_Oechslin_B10-10042.5163.5163.2	NQLPEAVGK	F	H	0.979	25.1	25	53.4	2			491.763	981.512	982.52	2	-0.00105	-1.069	1'910.16	3430620	3	10
180104-Oechslin-10039-42	B10-10042	171222_Oechslin_B10-10042.raw (F002858)	Xaa-Pro dipeptidyl-peptidase OS=Streptococcus dysgalactiae subsp. equisimilis SK1249 GN=pepX PE=3 SV=1	F5U4Y0_STREQ	Streptococcus_dysg_equi_SK1249_082016.fasta	86'388.0	1	7	10	10	0.00099	0.0895	possibly correct	true	171222_Oechslin_B10-10042.4651.4651.2	NYLQEAK	R	H	0.9	26.8	25	56.9	2			546.82	1'091.624852	1'092.630046	2	0.002082	1.906	2'312.94	2106020	169	178
180104-Oechslin-10039-42	B4-10039	171222_Oechslin_B4-10039.raw (F002855)	M42 glutamyl aminopeptidase OS=Streptococcus dysgalactiae subsp. equisimilis SK1249 GN=HMPREF9964_2018 PE=4 SV=1	F5U8R0_STREQ	Streptococcus_dysg_equi_SK1249_082016.fasta	38'291.3	1	12	19	19	0.00238	0.29	possibly correct	true	171222_Oechslin_B4-10039.3015.3015.3	DAGSAERNQANmEVR	K	L	0.957	28.2	25	45.9	2			431.866	1'292.577264	1'293.585946	3	-0.001406	-1.087	1'882.04	3293100	259	269
180104-Oechslin-10039-42	B4-10039	171222_Oechslin_B4-10039.raw (F002855)	M42 glutamyl aminopeptidase OS=Streptococcus dysgalactiae subsp. equisimilis SK1249 GN=HMPREF9964_2018 PE=4 SV=1	F5U8R0_STREQ	Streptococcus_dysg_equi_SK1249_082016.fasta	38'291.3	1	12	19	19	0.00238	0.29	possibly correct	true	171222_Oechslin_B4-10039.6332.6332.2	DGSGPYHYELR	K	Q	0.993	88.8	25	70.2	2			689.346	1'376.677098	1'377.685846	2	-0.001472	-1.068	1'512.97	3987410	142	153
180104-Oechslin-10039-42	B4-10039	171222_Oechslin_B4-10039.raw (F002855)	M42 glutamyl aminopeptidase OS=Streptococcus dysgalactiae subsp. equisimilis SK1249 GN=HMPREF9964_2018 PE=4 SV=1	F5U8R0_STREQ	Streptococcus_dysg_equi_SK1249_082016.fasta	38'291.3	1	12	19	19	0.00238	0.29	possibly correct	true	171222_Oechslin_B4-10039.6338.6338.3	DGSGPYHYELR	K	Q	0.997	49.5	25	50.5	2			459.9	1'376.676780	1'377.685846	3	-0.00179	-1.299	1'512.32	10113200	142	153
180104-Oechslin-10039-42	B4-10039	171222_Oechslin_B4-10039.raw (F002855)	M42 glutamyl aminopeptidase OS=Streptococcus dysgalactiae subsp. equisimilis SK1249 GN=HMPREF9964_2018 PE=4 SV=1	F5U8R0_STREQ	Streptococcus_dysg_equi_SK1249_082016.fasta	38'291.3	1	12	19	19	0.00238	0.29	possibly correct	true	171222_Oechslin_B4-10039.7165.7165.2	GGImVSIK	K	G	0.99	56.9	25	41.7	2			481.23	960.445	961.452	2	-5.394e-05	-0.0561	1'486.88	14251900	134	141
180104-Oechslin-10039-42	B4-10039	171222_Oechslin_B4-10039.raw (F002855)	M42 glutamyl aminopeptidase OS=Streptococcus dysgalactiae subsp. equisimilis SK1249 GN=HMPREF9964_2018 PE=4 SV=1	F5U8R0_STREQ	Streptococcus_dysg_equi_SK1249_082016.fasta	38'291.3	1	12	19	19	0.00238	0.29	possibly correct	true	171222_Oechslin_B4-10039.5893.5893.3	HALLGAGIESSHSYER	R	T	0.997	73.5	25	54	2			420.534	1'258.578879	1'259.586346	3	-0.0001909	-0.1516	1'446.71	19471900	323	333
180104-Oechslin-10039-42	B4-10039	171222_Oechslin_B4-10039.raw (F002855)	M42 glutamyl aminopeptidase OS=Streptococcus dysgalactiae subsp. equisimilis SK1249 GN=HMPREF9964_2018 PE=4 SV=1	F5U8R0_STREQ	Streptococcus_dysg_equi_SK1249_082016.fasta	38'291.3	1	12	19	19	0.00238	0.29	possibly correct	true	171222_Oechslin_B4-10039.3609.3609.2	LDEKVTTADETR	R	A	0.995	88.3	25	53.9	2			491.763	981.511	982.52	2	-0.001782	-1.814	1'913.92	1861570	3	10
180104-Oechslin-10039-42	B4-10039	171222_Oechslin_B4-10039.raw (F002855)	M42 glutamyl aminopeptidase OS=Streptococcus dysgalactiae subsp. equisimilis SK1249 GN=HMPREF9964_2018 PE=4 SV=1	F5U8R0_STREQ	Streptococcus_dysg_equi_SK1249_082016.fasta	38'291.3	1	12	19	19	0.00238	0.29	possibly correct	true	171222_Oechslin_B4-10039.3606.3606.3	LDEKVTTADETR	R	A	0.997	78.6	25	57.1	2			546.821	1'091.628026	1'092.630046	2	0.005256	4.81	2'317.98	1531630	169	178
180104-Oechslin-10039-42	B4-10039	171222_Oechslin_B4-10039.raw (F002855)	M42 glutamyl aminopeptidase OS=Streptococcus dysgalactiae subsp. equisimilis SK1249 GN=HMPREF9964_2018 PE=4 SV=1	F5U8R0_STREQ	Streptococcus_dysg_equi_SK1249_082016.fasta	38'291.3	1	12	19	19	0.00238	0.29	possibly correct	true	171222_Oechslin_B4-10039.7481.7481.2	LVDAYLK	R	S	0.9	37	25	30.8	2			407.245	812.475	813.483	2	-0.0006979	-0.858	1'898.11	2069860	32	38
180104-Oechslin-10039-42	B4-10039	171222_Oechslin_B4-10039.raw (F002855)	M42 glutamyl aminopeptidase OS=Streptococcus dysgalactiae subsp. equisimilis SK1249 GN=HMPREF9964_2018 PE=4 SV=1	F5U8R0_STREQ	Streptococcus_dysg_equi_SK1249_082016.fasta	38'291.3	1	12	19	19	0.00238	0.29	possibly correct	true	171222_Oechslin_B4-10039.5374.5374.3	mKTTVEYLTR	-	L	0.914	22.5	25	25.2	2			388.232	774.449	775.456	2	0.0003841	0.4953	1'976.53	16693500	347	353
180104-Oechslin-10039-42	B4-10039	171222_Oechslin_B4-10039.raw (F002855)	M42 glutamyl aminopeptidase OS=Streptococcus dysgalactiae subsp. equisimilis SK1249 GN=HMPREF9964_2018 PE=4 SV=1	F5U8R0_STREQ	Streptococcus_dysg_equi_SK1249_082016.fasta	38'291.3	1	12	19	19	0.00238	0.29	possibly correct	true	171222_Oechslin_B4-10039.5373.5373.2	mKTTVEYLTR	-	L	0.997	56.7	25	11.9	2			466.282	930.55	931.557	2	-6.794e-05	-0.07293	1'746.53	890625	347	354
180104-Oechslin-10039-42	B4-10039	171222_Oechslin_B4-10039.raw (F002855)	M42 glutamyl aminopeptidase OS=Streptococcus dysgalactiae subsp. equisimilis SK1249 GN=HMPREF9964_2018 PE=4 SV=1	F5U8R0_STREQ	Streptococcus_dysg_equi_SK1249_082016.fasta	38'291.3	1	12	19	19	0.00238	0.29	possibly correct	true	171222_Oechslin_B4-10039.2653.2653.2	NQANmEVR	R	L	0.985	33.6	25	26.2	2			547.815	1'093.615698	1'094.620546	2	0.002428	2.218	2'035.53	261857	347	355
180104-Oechslin-10039-42	B4-10039	171222_Oechslin_B4-10039.raw (F002855)	M42 glutamyl aminopeptidase OS=Streptococcus dysgalactiae subsp. equisimilis SK1249 GN=HMPREF9964_2018 PE=4 SV=1	F5U8R0_STREQ	Streptococcus_dysg_equi_SK1249_082016.fasta	38'291.3	1	12	19	19	0.00238	0.29	possibly correct	true	171222_Oechslin_B4-10039.3423.3423.2	NQANMEVR	R	L	0.99	37.1	25	92.9	1			678.369	1'354.722874	1'355.727846	2	0.002304	1.699	2'118.43	327720	207	219
180104-Oechslin-10039-42	B4-10039	171222_Oechslin_B4-10039.raw (F002855)	M42 glutamyl aminopeptidase OS=Streptococcus dysgalactiae subsp. equisimilis SK1249 GN=HMPREF9964_2018 PE=4 SV=1	F5U8R0_STREQ	Streptococcus_dysg_equi_SK1249_082016.fasta	38'291.3	1	12	19	19	0.00238	0.29	possibly correct	true	171222_Oechslin_B4-10039.5463.5463.3	NQANMEVRLDEK	R	V	0.917	23	25	25.7	2			388.232	774.449	775.456	2	0.0004461	0.5752	1'971.07	11520200	347	353
180104-Oechslin-10039-42	B4-10039	171222_Oechslin_B4-10039.raw (F002855)	M42 glutamyl aminopeptidase OS=Streptococcus dysgalactiae subsp. equisimilis SK1249 GN=HMPREF9964_2018 PE=4 SV=1	F5U8R0_STREQ	Streptococcus_dysg_equi_SK1249_082016.fasta	38'291.3	1	12	19	19	0.00238	0.29	possibly correct	true	171222_Oechslin_B4-10039.3866.3866.3	NQANmEVRLDEK	R	V	0.935	20.9	25	43.8	1			678.367	1'354.720068	1'355.727846	2	-0.0005019	-0.3702	2'123.60	116828	207	219
180104-Oechslin-10039-42	B4-10039	171222_Oechslin_B4-10039.raw (F002855)	M42 glutamyl aminopeptidase OS=Streptococcus dysgalactiae subsp. equisimilis SK1249 GN=HMPREF9964_2018 PE=4 SV=1	F5U8R0_STREQ	Streptococcus_dysg_equi_SK1249_082016.fasta	38'291.3	1	12	19	19	0.00238	0.29	possibly correct	true	171222_Oechslin_B4-10039.5477.5477.2	NQANMEVRLDEK	R	V	0.997	39.8	25	86	2			669.794	1'337.574438	1'338.581046	2	0.0006681	0.4991	1'588.38	1546840	30	41
180104-Oechslin-10039-42	B4-10039	171222_Oechslin_B4-10039.raw (F002855)	M42 glutamyl aminopeptidase OS=Streptococcus dysgalactiae subsp. equisimilis SK1249 GN=HMPREF9964_2018 PE=4 SV=1	F5U8R0_STREQ	Streptococcus_dysg_equi_SK1249_082016.fasta	38'291.3	1	12	19	19	0.00238	0.29	possibly correct	true	171222_Oechslin_B4-10039.3859.3859.2	NQANmEVRLDEK	R	V	0.997	49.1	25	25.2	2			489.564	1'465.669059	1'466.676046	3	0.0002891	0.1971	1'458.12	864744	30	42
180104-Oechslin-10039-42	B4-10039	171222_Oechslin_B4-10039.raw (F002855)	M42 glutamyl aminopeptidase OS=Streptococcus dysgalactiae subsp. equisimilis SK1249 GN=HMPREF9964_2018 PE=4 SV=1	F5U8R0_STREQ	Streptococcus_dysg_equi_SK1249_082016.fasta	38'291.3	1	12	19	19	0.00238	0.29	possibly correct	true	171222_Oechslin_B4-10039.3103.3103.3	THTDSIEATER	R	L	0.997	42.7	25	32.8	2			733.843	1'465.670506	1'466.676046	2	0.001736	1.184	1'458.76	110818	30	42
180104-Oechslin-10039-42	B4-10039	171222_Oechslin_B4-10039.raw (F002855)	M42 glutamyl aminopeptidase OS=Streptococcus dysgalactiae subsp. equisimilis SK1249 GN=HMPREF9964_2018 PE=4 SV=1	F5U8R0_STREQ	Streptococcus_dysg_equi_SK1249_082016.fasta	38'291.3	1	12	19	19	0.00238	0.29	possibly correct	true	171222_Oechslin_B4-10039.6622.6622.2	TTVEYLTR	K	L	0.99	54.9	25	23.9	2			414.703	827.392	828.4	2	-0.0003219	-0.3886	1'689.13	2528860	236	242
180104-Oechslin-10039-42	B4-10039	171222_Oechslin_B4-10039.raw (F002855)	M42 glutamyl aminopeptidase OS=Streptococcus dysgalactiae subsp. equisimilis SK1249 GN=HMPREF9964_2018 PE=4 SV=1	F5U8R0_STREQ	Streptococcus_dysg_equi_SK1249_082016.fasta	38'291.3	1	12	19	19	0.00238	0.29	possibly correct	true	171222_Oechslin_B4-10039.9346.9346.2	VIVTESGFIK	R	S	0.997	64.9	25	86.1	2			669.794	1'337.574194	1'338.581046	2	0.0004241	0.3168	1'581.64	1252600	30	41
180104-Oechslin-10039-42	B6-10040	171222_Oechslin_B6-10040.raw (F002856)	M42 glutamyl aminopeptidase OS=Streptococcus dysgalactiae subsp. equisimilis SK1249 GN=HMPREF9964_2018 PE=4 SV=1	F5U8R0_STREQ	Streptococcus_dysg_equi_SK1249_082016.fasta	38'291.3	1	12	20	20	0.00242	0.29	possibly correct	true	171222_Oechslin_B6-10040.3035.3035.3	DAGSAERNQANmEVR	K	L	0.915	18.5
180104-Oechslin-10039-42	B6-10040	171222_Oechslin_B6-10040.raw (F002856)	M42 glutamyl aminopeptidase OS=Streptococcus dysgalactiae subsp. equisimilis SK1249 GN=HMPREF9964_2018 PE=4 SV=1	F5U8R0_STREQ	Streptococcus_dysg_equi_SK1249_082016.fasta	38'291.3	1	12	20	20	0.00242	0.29	possibly correct	true	171222_Oechslin_B6-10040.6347.6347.2	DGSGPYHYELR	K	Q	0.995	80.8
180104-Oechslin-10039-42	B6-10040	171222_Oechslin_B6-10040.raw (F002856)	M42 glutamyl aminopeptidase OS=Streptococcus dysgalactiae subsp. equisimilis SK1249 GN=HMPREF9964_2018 PE=4 SV=1	F5U8R0_STREQ	Streptococcus_dysg_equi_SK1249_082016.fasta	38'291.3	1	12	20	20	0.00242	0.29	possibly correct	true	171222_Oechslin_B6-10040.6344.6344.3	DGSGPYHYELR	K	Q	0.997	49.6
180104-Oechslin-10039-42	B6-10040	171222_Oechslin_B6-10040.raw (F002856)	M42 glutamyl aminopeptidase OS=Streptococcus dysgalactiae subsp. equisimilis SK1249 GN=HMPREF9964_2018 PE=4 SV=1	F5U8R0_STREQ	Streptococcus_dysg_equi_SK1249_082016.fasta	38'291.3	1	12	20	20	0.00242	0.29	possibly correct	true	171222_Oechslin_B6-10040.8507.8507.2	GGIMVSIK	K	G	0.985	31.9
180104-Oechslin-10039-42	B6-10040	171222_Oechslin_B6-10040.raw (F002856)	M42 glutamyl aminopeptidase OS=Streptococcus dysgalactiae subsp. equisimilis SK1249 GN=HMPREF9964_2018 PE=4 SV=1	F5U8R0_STREQ	Streptococcus_dysg_equi_SK1249_082016.fasta	38'291.3	1	12	20	20	0.00242	0.29	possibly correct	true	171222_Oechslin_B6-10040.5912.5912.3	HALLGAGIESSHSYER	R	T	0.997	86.2
180104-Oechslin-10039-42	B6-10040	171222_Oechslin_B6-10040.raw (F002856)	M42 glutamyl aminopeptidase OS=Streptococcus dysgalactiae subsp. equisimilis SK1249 GN=HMPREF9964_2018 PE=4 SV=1	F5U8R0_STREQ	Streptococcus_dysg_equi_SK1249_082016.fasta	38'291.3	1	12	20	20	0.00242	0.29	possibly correct	true	171222_Oechslin_B6-10040.3603.3603.2	LDEKVTTADETR	R	A	0.997	95.1
180104-Oechslin-10039-42	B6-10040	171222_Oechslin_B6-10040.raw (F002856)	M42 glutamyl aminopeptidase OS=Streptococcus dysgalactiae subsp. equisimilis SK1249 GN=HMPREF9964_2018 PE=4 SV=1	F5U8R0_STREQ	Streptococcus_dysg_equi_SK1249_082016.fasta	38'291.3	1	12	20	20	0.00242	0.29	possibly correct	true	171222_Oechslin_B6-10040.3600.3600.3	LDEKVTTADETR	R	A	0.997	78.6
180104-Oechslin-10039-42	B6-10040	171222_Oechslin_B6-10040.raw (F002856)	M42 glutamyl aminopeptidase OS=Streptococcus dysgalactiae subsp. equisimilis SK1249 GN=HMPREF9964_2018 PE=4 SV=1	F5U8R0_STREQ	Streptococcus_dysg_equi_SK1249_082016.fasta	38'291.3	1	12	20	20	0.00242	0.29	possibly correct	true	171222_Oechslin_B6-10040.7538.7538.2	LVDAYLK	R	S	0.9	37.2
180104-Oechslin-10039-42	B6-10040	171222_Oechslin_B6-10040.raw (F002856)	M42 glutamyl aminopeptidase OS=Streptococcus dysgalactiae subsp. equisimilis SK1249 GN=HMPREF9964_2018 PE=4 SV=1	F5U8R0_STREQ	Streptococcus_dysg_equi_SK1249_082016.fasta	38'291.3	1	12	20	20	0.00242	0.29	possibly correct	true	171222_Oechslin_B6-10040.5369.5369.3	mKTTVEYLTR	-	L	0.933	20.8
180104-Oechslin-10039-42	B6-10040	171222_Oechslin_B6-10040.raw (F002856)	M42 glutamyl aminopeptidase OS=Streptococcus dysgalactiae subsp. equisimilis SK1249 GN=HMPREF9964_2018 PE=4 SV=1	F5U8R0_STREQ	Streptococcus_dysg_equi_SK1249_082016.fasta	38'291.3	1	12	20	20	0.00242	0.29	possibly correct	true	171222_Oechslin_B6-10040.5350.5350.2	mKTTVEYLTR	-	L	0.997	65.8
180104-Oechslin-10039-42	B6-10040	171222_Oechslin_B6-10040.raw (F002856)	M42 glutamyl aminopeptidase OS=Streptococcus dysgalactiae subsp. equisimilis SK1249 GN=HMPREF9964_2018 PE=4 SV=1	F5U8R0_STREQ	Streptococcus_dysg_equi_SK1249_082016.fasta	38'291.3	1	12	20	20	0.00242	0.29	possibly correct	true	171222_Oechslin_B6-10040.2654.2654.2	NQANmEVR	R	L	0.975	27.8
180104-Oechslin-10039-42	B6-10040	171222_Oechslin_B6-10040.raw (F002856)	M42 glutamyl aminopeptidase OS=Streptococcus dysgalactiae subsp. equisimilis SK1249 GN=HMPREF9964_2018 PE=4 SV=1	F5U8R0_STREQ	Streptococcus_dysg_equi_SK1249_082016.fasta	38'291.3	1	12	20	20	0.00242	0.29	possibly correct	true	171222_Oechslin_B6-10040.3430.3430.2	NQANMEVR	R	L	0.99	37.8
180104-Oechslin-10039-42	B6-10040	171222_Oechslin_B6-10040.raw (F002856)	M42 glutamyl aminopeptidase OS=Streptococcus dysgalactiae subsp. equisimilis SK1249 GN=HMPREF9964_2018 PE=4 SV=1	F5U8R0_STREQ	Streptococcus_dysg_equi_SK1249_082016.fasta	38'291.3	1	12	20	20	0.00242	0.29	possibly correct	true	171222_Oechslin_B6-10040.5447.5447.3	NQANMEVRLDEK	R	V	0.952	23
180104-Oechslin-10039-42	B6-10040	171222_Oechslin_B6-10040.raw (F002856)	M42 glutamyl aminopeptidase OS=Streptococcus dysgalactiae subsp. equisimilis SK1249 GN=HMPREF9964_2018 PE=4 SV=1	F5U8R0_STREQ	Streptococcus_dysg_equi_SK1249_082016.fasta	38'291.3	1	12	20	20	0.00242	0.29	possibly correct	true	171222_Oechslin_B6-10040.3851.3851.3	NQANmEVRLDEK	R	V	0.962	25.4
180104-Oechslin-10039-42	B6-10040	171222_Oechslin_B6-10040.raw (F002856)	M42 glutamyl aminopeptidase OS=Streptococcus dysgalactiae subsp. equisimilis SK1249 GN=HMPREF9964_2018 PE=4 SV=1	F5U8R0_STREQ	Streptococcus_dysg_equi_SK1249_082016.fasta	38'291.3	1	12	20	20	0.00242	0.29	possibly correct	true	171222_Oechslin_B6-10040.5451.5451.2	NQANMEVRLDEK	R	V	0.997	62.8
180104-Oechslin-10039-42	B6-10040	171222_Oechslin_B6-10040.raw (F002856)	M42 glutamyl aminopeptidase OS=Streptococcus dysgalactiae subsp. equisimilis SK1249 GN=HMPREF9964_2018 PE=4 SV=1	F5U8R0_STREQ	Streptococcus_dysg_equi_SK1249_082016.fasta	38'291.3	1	12	20	20	0.00242	0.29	possibly correct	true	171222_Oechslin_B6-10040.3857.3857.2	NQANmEVRLDEK	R	V	0.997	64.6
180104-Oechslin-10039-42	B6-10040	171222_Oechslin_B6-10040.raw (F002856)	M42 glutamyl aminopeptidase OS=Streptococcus dysgalactiae subsp. equisimilis SK1249 GN=HMPREF9964_2018 PE=4 SV=1	F5U8R0_STREQ	Streptococcus_dysg_equi_SK1249_082016.fasta	38'291.3	1	12	20	20	0.00242	0.29	possibly correct	true	171222_Oechslin_B6-10040.3170.3170.2	THTDSIEATER	R	L	0.99	34.8
180104-Oechslin-10039-42	B6-10040	171222_Oechslin_B6-10040.raw (F002856)	M42 glutamyl aminopeptidase OS=Streptococcus dysgalactiae subsp. equisimilis SK1249 GN=HMPREF9964_2018 PE=4 SV=1	F5U8R0_STREQ	Streptococcus_dysg_equi_SK1249_082016.fasta	38'291.3	1	12	20	20	0.00242	0.29	possibly correct	true	171222_Oechslin_B6-10040.3171.3171.3	THTDSIEATER	R	L	0.997	41
180104-Oechslin-10039-42	B6-10040	171222_Oechslin_B6-10040.raw (F002856)	M42 glutamyl aminopeptidase OS=Streptococcus dysgalactiae subsp. equisimilis SK1249 GN=HMPREF9964_2018 PE=4 SV=1	F5U8R0_STREQ	Streptococcus_dysg_equi_SK1249_082016.fasta	38'291.3	1	12	20	20	0.00242	0.29	possibly correct	true	171222_Oechslin_B6-10040.6633.6633.2	TTVEYLTR	K	L	0.99	53.4
180104-Oechslin-10039-42	B6-10040	171222_Oechslin_B6-10040.raw (F002856)	M42 glutamyl aminopeptidase OS=Streptococcus dysgalactiae subsp. equisimilis SK1249 GN=HMPREF9964_2018 PE=4 SV=1	F5U8R0_STREQ	Streptococcus_dysg_equi_SK1249_082016.fasta	38'291.3	1	12	20	20	0.00242	0.29	possibly correct	true	171222_Oechslin_B6-10040.9523.9523.2	VIVTESGFIK	R	S	0.997	65
180104-Oechslin-10039-42	B8-10041	171222_Oechslin_B8-10041.raw (F002857)	M42 glutamyl aminopeptidase OS=Streptococcus dysgalactiae subsp. equisimilis SK1249 GN=HMPREF9964_2018 PE=4 SV=1	F5U8R0_STREQ	Streptococcus_dysg_equi_SK1249_082016.fasta	38'291.3	1	6	7	7	0.000778	0.174	possibly correct	true	171222_Oechslin_B8-10041.6551.6551.3	DGSGPYHYELR	K	Q	0.997	45.9
180104-Oechslin-10039-42	B8-10041	171222_Oechslin_B8-10041.raw (F002857)	M42 glutamyl aminopeptidase OS=Streptococcus dysgalactiae subsp. equisimilis SK1249 GN=HMPREF9964_2018 PE=4 SV=1	F5U8R0_STREQ	Streptococcus_dysg_equi_SK1249_082016.fasta	38'291.3	1	6	7	7	0.000778	0.174	possibly correct	true	171222_Oechslin_B8-10041.3778.3778.2	LDEKVTTADETR	R	A	0.997	77
180104-Oechslin-10039-42	B8-10041	171222_Oechslin_B8-10041.raw (F002857)	M42 glutamyl aminopeptidase OS=Streptococcus dysgalactiae subsp. equisimilis SK1249 GN=HMPREF9964_2018 PE=4 SV=1	F5U8R0_STREQ	Streptococcus_dysg_equi_SK1249_082016.fasta	38'291.3	1	6	7	7	0.000778	0.174	possibly correct	true	171222_Oechslin_B8-10041.3774.3774.3	LDEKVTTADETR	R	A	0.997	56.3
180104-Oechslin-10039-42	B8-10041	171222_Oechslin_B8-10041.raw (F002857)	M42 glutamyl aminopeptidase OS=Streptococcus dysgalactiae subsp. equisimilis SK1249 GN=HMPREF9964_2018 PE=4 SV=1	F5U8R0_STREQ	Streptococcus_dysg_equi_SK1249_082016.fasta	38'291.3	1	6	7	7	0.000778	0.174	possibly correct	true	171222_Oechslin_B8-10041.3582.3582.2	NQANMEVR	R	L	0.99	41.7
180104-Oechslin-10039-42	B8-10041	171222_Oechslin_B8-10041.raw (F002857)	M42 glutamyl aminopeptidase OS=Streptococcus dysgalactiae subsp. equisimilis SK1249 GN=HMPREF9964_2018 PE=4 SV=1	F5U8R0_STREQ	Streptococcus_dysg_equi_SK1249_082016.fasta	38'291.3	1	6	7	7	0.000778	0.174	possibly correct	true	171222_Oechslin_B8-10041.3279.3279.3	THTDSIEATER	R	L	0.997	54
180104-Oechslin-10039-42	B8-10041	171222_Oechslin_B8-10041.raw (F002857)	M42 glutamyl aminopeptidase OS=Streptococcus dysgalactiae subsp. equisimilis SK1249 GN=HMPREF9964_2018 PE=4 SV=1	F5U8R0_STREQ	Streptococcus_dysg_equi_SK1249_082016.fasta	38'291.3	1	6	7	7	0.000778	0.174	possibly correct	true	171222_Oechslin_B8-10041.6791.6791.2	TTVEYLTR	K	L	0.99	54.9
180104-Oechslin-10039-42	B8-10041	171222_Oechslin_B8-10041.raw (F002857)	M42 glutamyl aminopeptidase OS=Streptococcus dysgalactiae subsp. equisimilis SK1249 GN=HMPREF9964_2018 PE=4 SV=1	F5U8R0_STREQ	Streptococcus_dysg_equi_SK1249_082016.fasta	38'291.3	1	6	7	7	0.000778	0.174	possibly correct	true	171222_Oechslin_B8-10041.9777.9777.2	VIVTESGFIK	R	S	0.997	64.8
180104-Oechslin-10039-42	B4-10039	171222_Oechslin_B4-10039.raw (F002855)	Glutamyl aminopeptidase OS=Streptococcus dysgalactiae subsp. equisimilis SK1249 GN=pepA PE=4 SV=1	F5U996_STREQ	Streptococcus_dysg_equi_SK1249_082016.fasta	38'526.5	1	4	4	4	0.0005	0.0451	possibly correct	true	171222_Oechslin_B4-10039.6476.6476.2	ITPLVDR	K	V	0.9	39.4
180104-Oechslin-10039-42	B4-10039	171222_Oechslin_B4-10039.raw (F002855)	Glutamyl aminopeptidase OS=Streptococcus dysgalactiae subsp. equisimilis SK1249 GN=pepA PE=4 SV=1	F5U996_STREQ	Streptococcus_dysg_equi_SK1249_082016.fasta	38'526.5	1	4	4	4	0.0005	0.0451	possibly correct	true	171222_Oechslin_B4-10039.7049.7049.2	STVDLIK	R	R	0.9	25.2
180104-Oechslin-10039-42	B4-10039	171222_Oechslin_B4-10039.raw (F002855)	Glutamyl aminopeptidase OS=Streptococcus dysgalactiae subsp. equisimilis SK1249 GN=pepA PE=4 SV=1	F5U996_STREQ	Streptococcus_dysg_equi_SK1249_082016.fasta	38'526.5	1	4	4	4	0.0005	0.0451	possibly correct	true	171222_Oechslin_B4-10039.5361.5361.2	STVDLIKR	R	-	0.99	38.5
180104-Oechslin-10039-42	B4-10039	171222_Oechslin_B4-10039.raw (F002855)	Glutamyl aminopeptidase OS=Streptococcus dysgalactiae subsp. equisimilis SK1249 GN=pepA PE=4 SV=1	F5U996_STREQ	Streptococcus_dysg_equi_SK1249_082016.fasta	38'526.5	1	4	4	4	0.0005	0.0451	possibly correct	true	171222_Oechslin_B4-10039.7448.7448.2	STVDLIKRY	R	-	0.922	26.2
180104-Oechslin-10039-42	B6-10040	171222_Oechslin_B6-10040.raw (F002856)	Glutamyl aminopeptidase OS=Streptococcus dysgalactiae subsp. equisimilis SK1249 GN=pepA PE=4 SV=1	F5U996_STREQ	Streptococcus_dysg_equi_SK1249_082016.fasta	38'526.5	1	2	2	2	0.000242	0.0563	possibly correct	true	171222_Oechslin_B6-10040.8140.8140.2	IAGANVQEEVGLR	L	G	0.995	92.9
180104-Oechslin-10039-42	B6-10040	171222_Oechslin_B6-10040.raw (F002856)	Glutamyl aminopeptidase OS=Streptococcus dysgalactiae subsp. equisimilis SK1249 GN=pepA PE=4 SV=1	F5U996_STREQ	Streptococcus_dysg_equi_SK1249_082016.fasta	38'526.5	1	2	2	2	0.000242	0.0563	possibly correct	true	171222_Oechslin_B6-10040.7091.7091.2	STVDLIK	R	R	0.9	25.7
180104-Oechslin-10039-42	B8-10041	171222_Oechslin_B8-10041.raw (F002857)	Glutamyl aminopeptidase OS=Streptococcus dysgalactiae subsp. equisimilis SK1249 GN=pepA PE=4 SV=1	F5U996_STREQ	Streptococcus_dysg_equi_SK1249_082016.fasta	38'526.5	0.999	1	1	1	0.000111	0.0366	possibly correct	true	171222_Oechslin_B8-10041.8354.8354.2	IAGANVQEEVGLR	L	G	0.997	43.8
180104-Oechslin-10039-42	B4-10039	171222_Oechslin_B4-10039.raw (F002855)	Peptidase, C69 family OS=Streptococcus dysgalactiae subsp. equisimilis SK1249 GN=HMPREF9964_0097 PE=4 SV=1	F5U6M3_STREQ	Streptococcus_dysg_equi_SK1249_082016.fasta	53'798.0	1	3	4	4	0.0005	0.0424	possibly correct	true	171222_Oechslin_B4-10039.4178.4178.2	TEDSQNGDFTPK	R	K	0.997	86
180104-Oechslin-10039-42	B4-10039	171222_Oechslin_B4-10039.raw (F002855)	Peptidase, C69 family OS=Streptococcus dysgalactiae subsp. equisimilis SK1249 GN=HMPREF9964_0097 PE=4 SV=1	F5U6M3_STREQ	Streptococcus_dysg_equi_SK1249_082016.fasta	53'798.0	1	3	4	4	0.0005	0.0424	possibly correct	true	171222_Oechslin_B4-10039.3199.3199.3	TEDSQNGDFTPKK	R	M	0.958	25.2
180104-Oechslin-10039-42	B4-10039	171222_Oechslin_B4-10039.raw (F002855)	Peptidase, C69 family OS=Streptococcus dysgalactiae subsp. equisimilis SK1249 GN=HMPREF9964_0097 PE=4 SV=1	F5U6M3_STREQ	Streptococcus_dysg_equi_SK1249_082016.fasta	53'798.0	1	3	4	4	0.0005	0.0424	possibly correct	true	171222_Oechslin_B4-10039.3204.3204.2	TEDSQNGDFTPKK	R	M	0.974	32.8
180104-Oechslin-10039-42	B4-10039	171222_Oechslin_B4-10039.raw (F002855)	Peptidase, C69 family OS=Streptococcus dysgalactiae subsp. equisimilis SK1249 GN=HMPREF9964_0097 PE=4 SV=1	F5U6M3_STREQ	Streptococcus_dysg_equi_SK1249_082016.fasta	53'798.0	1	3	4	4	0.0005	0.0424	possibly correct	true	171222_Oechslin_B4-10039.4930.4930.2	YAFGSQR	R	D	0.9	28.6
180104-Oechslin-10039-42	B6-10040	171222_Oechslin_B6-10040.raw (F002856)	Peptidase, C69 family OS=Streptococcus dysgalactiae subsp. equisimilis SK1249 GN=HMPREF9964_0097 PE=4 SV=1	F5U6M3_STREQ	Streptococcus_dysg_equi_SK1249_082016.fasta	53'798.0	0.999	1	1	1	0.000121	0.0254	possibly correct	true	171222_Oechslin_B6-10040.4171.4171.2	TEDSQNGDFTPK	R	K	0.997	86.1
