# Supplementary material for: The multidomain architecture of a bacteriophage endolysin enables intramolecular synergism and regulation of bacterial lysis
Source: J Biol Chem. 2021 Apr 8;296:100639. doi: 10.1016/j.jbc.2021.100639 (PMC8144678; doi:10.1016/j.jbc.2021.100639)
Supplement: Supplemental Data 2 [file mmc2.xlsx]

## Sheet: Feuil1
Experiment: 180821-Oechslin-10595-97-semiTry
	Peak List Generator: unknown
		Version: unknown
		Charge States Calculated: unknown
		Deisotoped: unknown
		Textual Annotation: unknown
	Database Set: 1 Database
		Database Name: the contaminants_PAF_20160504_1633.fasta; RefProt_Streptococcus_agalactia_FSL_180615 database
			Version: unknown
			Taxonomy: All Entries
			Number of Proteins: 2566
		Does database contain common contaminants?: Yes
	Search Engine Set: 1 Search Engine
		Search Engine: Mascot
			Version: 2.6.2
			Samples: All Samples
			Fragment Tolerance: 0.50 Da (Monoisotopic)
			Parent Tolerance: 15 PPM (Monoisotopic)
			Fixed Modifications: +57 on C (Carbamidomethyl)
			Variable Modifications: +16 on M (Oxidation), +42 on n (Acetyl)
			Database: the contaminants_PAF_20160504_1633.fasta; RefProt_Streptococcus_agalactia_FSL_180615 database (unknown version, 2566 entries)
			Digestion Enzyme: SemiTrypsin
			Max Missed Cleavages: 2
			Probability Model:
				180816_Oechslin_10597A.raw (F003950): LFDR Model, Classifier data: Bayes, Good (52%) m:22.0/s:19.8 m:47.5/s:19.9 m:NA m:NA m:NA, Bad (48%) m:-20.2/s:4.65 m:5.06/s:4.75 m:NA m:NA m:NA [all charge states]
				180816_Oechslin_10597B.raw (F003951): LFDR Model, Classifier data: Bayes, Good (56%) m:22.2/s:21.3 m:47.7/s:21.3 m:NA m:NA m:NA, Bad (44%) m:-20.8/s:4.34 m:4.49/s:4.42 m:NA m:NA m:NA [all charge states]
				180816_Oechslin_10597C.raw (F003952): LFDR Model, Classifier data: Bayes, Good (59%) m:20.4/s:20.7 m:45.9/s:20.7 m:NA m:NA m:NA, Bad (41%) m:-20.5/s:4.53 m:4.83/s:4.59 m:NA m:NA m:NA [all charge states]
				180816_Oechslin_10597D.raw (F003953): LFDR Model, Classifier data: Bayes, Good (50%) m:23.0/s:21.2 m:48.6/s:21.3 m:NA m:NA m:NA, Bad (50%) m:-20.4/s:4.23 m:4.92/s:4.33 m:NA m:NA m:NA [all charge states]
				180816_Oechslin_10597E.raw (F003954): LFDR Model, Classifier data: Bayes, Good (50%) m:22.4/s:20.7 m:48.0/s:20.8 m:NA m:NA m:NA, Bad (50%) m:-19.9/s:4.48 m:5.46/s:4.57 m:NA m:NA m:NA [all charge states]
				180816_Oechslin_10597F.raw (F003955): LFDR Model, Classifier data: Bayes, Good (50%) m:21.7/s:19.3 m:47.3/s:19.3 m:NA m:NA m:NA, Bad (50%) m:-19.2/s:4.94 m:6.16/s:5.03 m:NA m:NA m:NA [all charge states]
				180816_Oechslin_10595A.raw (F003956): LFDR Model, Classifier data: Bayes, Good (55%) m:20.1/s:20.4 m:45.6/s:20.4 m:NA m:NA m:NA, Bad (45%) m:-20.4/s:4.53 m:4.92/s:4.62 m:NA m:NA m:NA [all charge states]
				180816_Oechslin_10595B.raw (F003957): LFDR Model, Classifier data: Bayes, Good (56%) m:20.6/s:20.6 m:46.1/s:20.6 m:NA m:NA m:NA, Bad (44%) m:-20.3/s:4.51 m:5.02/s:4.58 m:NA m:NA m:NA [all charge states]
				180816_Oechslin_10595C.raw (F003958): LFDR Model, Classifier data: Bayes, Good (57%) m:19.8/s:20.4 m:45.3/s:20.4 m:NA m:NA m:NA, Bad (43%) m:-20.3/s:4.48 m:5.02/s:4.59 m:NA m:NA m:NA [all charge states]
				180816_Oechslin_10595D_2ul.raw (F003959): LFDR Model, Classifier data: Bayes, Good (54%) m:21.3/s:20.2 m:46.8/s:20.3 m:NA m:NA m:NA, Bad (46%) m:-20.1/s:4.70 m:5.25/s:4.77 m:NA m:NA m:NA [all charge states]
				180816_Oechslin_10595E.raw (F003960): LFDR Model, Classifier data: Bayes, Good (50%) m:20.9/s:20.4 m:46.5/s:20.5 m:NA m:NA m:NA, Bad (50%) m:-19.2/s:4.45 m:6.17/s:4.54 m:NA m:NA m:NA [all charge states]
				180816_Oechslin_10595F.raw (F003961): LFDR Model, Classifier data: Bayes, Good (50%) m:21.6/s:19.8 m:47.2/s:19.8 m:NA m:NA m:NA, Bad (50%) m:-18.3/s:4.50 m:7.06/s:4.58 m:NA m:NA m:NA [all charge states]
	Scaffold: Version: Scaffold_4.8.6
		Modification Metadata Set: 2334 modifications
			Source: C:\Program Files\Scaffold 4\parameters\unimod.xml
			Comment:
		Protein Grouping Strategy: Experiment-wide grouping with protein cluster analysis
		Peptide Thresholds: 90.0 % minimum
		Protein Thresholds: 95.0 % minimum and 2 peptides minimum
		Peptide FDR: 0.2 % (Decoy)
		Protein FDR: 2.1 % (Decoy)
		GO Annotation Source(s):
		Alternate ID Source(s): FASTA:UniProt/Swiss-Prot (UniProtKB)
Experiment name	Biological sample category	MS/MS sample name	Protein name	Protein accession numbers	Database sources	Protein molecular weight (Da)	Protein identification probability	Exclusive unique peptide count	Exclusive unique spectrum count	Total spectrum count	Percentage of total spectra	Percentage sequence coverage	Manual validation	Assigned	Spectrum name	Peptide sequence	Previous amino acid	Next amino acid	Peptide identification probability	Mascot Ion score	Mascot Identity score	Mascot Delta Ion Score	Number of enzymatic termini	Fixed modifications identified by spectrum	Variable modifications identified by spectrum	Observed m/z	Actual peptide mass (AMU)	Calculated +1H Peptide Mass (AMU)	Spectrum charge	Actual minus calculated peptide mass (AMU)	Actual minus calculated peptide mass (PPM)	Retention Time (sec)	Total Ion Current	Peptide start index	Peptide stop index
180821-Oechslin-10595-97-semiTry	10597	180816_Oechslin_10597B.raw (F003951)	Prophage LambdaSa04, DNA polymerase OS=Streptococcus agalactiae FSL S3-026 OX=876138 GN=FSLSAGS3026_03960 PE=4 SV=1	F8XZH3_STRAG	Uniprot-proteome-Streptoc-agalactiae-FSL.fasta	74'373.6	1	12	14	20	0.0011	0.338	possibly correct	true	180816_Oechslin_10597B.17946.17946.3	EIIQALVDDTIIK	K	W	0.997	32.7	25	32.1	2			490.952	1'469.833428	1'470.841746	3	-0.001042	-0.7084	4'348.81	852140	64	76
180821-Oechslin-10595-97-semiTry	10597	180816_Oechslin_10597B.raw (F003951)	Prophage LambdaSa04, DNA polymerase OS=Streptococcus agalactiae FSL S3-026 OX=876138 GN=FSLSAGS3026_03960 PE=4 SV=1	F8XZH3_STRAG	Uniprot-proteome-Streptoc-agalactiae-FSL.fasta	74'373.6	1	12	14	20	0.0011	0.338	possibly correct	true	180816_Oechslin_10597B.17918.17918.2	EIIQALVDDTIIK	K	W	0.997	61.7	25	52.5	2			735.925	1'469.835424	1'470.841746	2	0.0009541	0.6486	4'343.67	8114760	64	76
180821-Oechslin-10595-97-semiTry	10597	180816_Oechslin_10597B.raw (F003951)	Prophage LambdaSa04, DNA polymerase OS=Streptococcus agalactiae FSL S3-026 OX=876138 GN=FSLSAGS3026_03960 PE=4 SV=1	F8XZH3_STRAG	Uniprot-proteome-Streptoc-agalactiae-FSL.fasta	74'373.6	1	12	14	20	0.0011	0.338	possibly correct	true	180816_Oechslin_10597B.8944.8944.2	EQVQTETHGIQFEVTK	K	G	0.997	46.2	25.6	46.2	2			937.46	1'872.904516	1'873.929246	2	-0.01745	-9.314	2'684.77	1790160	515	530
180821-Oechslin-10595-97-semiTry	10597	180816_Oechslin_10597B.raw (F003951)	Prophage LambdaSa04, DNA polymerase OS=Streptococcus agalactiae FSL S3-026 OX=876138 GN=FSLSAGS3026_03960 PE=4 SV=1	F8XZH3_STRAG	Uniprot-proteome-Streptoc-agalactiae-FSL.fasta	74'373.6	1	12	14	20	0.0011	0.338	possibly correct	true	180816_Oechslin_10597B.14859.14859.2	FIVcDFSAIEAR	K	V	0.997	57.4	25	53.5	2	c4: Carbamidomethyl (+57.02)		714.347	1'426.679540	1'427.698811	2	-0.012	-8.402	3'772.21	4465270	395	406
180821-Oechslin-10595-97-semiTry	10597	180816_Oechslin_10597B.raw (F003951)	Prophage LambdaSa04, DNA polymerase OS=Streptococcus agalactiae FSL S3-026 OX=876138 GN=FSLSAGS3026_03960 PE=4 SV=1	F8XZH3_STRAG	Uniprot-proteome-Streptoc-agalactiae-FSL.fasta	74'373.6	1	12	14	20	0.0011	0.338	possibly correct	true	180816_Oechslin_10597B.14451.14451.2	FVENIVQAISR	K	D	0.997	70.7	26.3	44.1	2			638.351	1'274.686864	1'275.705546	2	-0.01141	-8.941	3'696.46	10659000	581	591
180821-Oechslin-10595-97-semiTry	10597	180816_Oechslin_10597B.raw (F003951)	Prophage LambdaSa04, DNA polymerase OS=Streptococcus agalactiae FSL S3-026 OX=876138 GN=FSLSAGS3026_03960 PE=4 SV=1	F8XZH3_STRAG	Uniprot-proteome-Streptoc-agalactiae-FSL.fasta	74'373.6	1	12	14	20	0.0011	0.338	possibly correct	true	180816_Oechslin_10597B.14390.14390.2	GIGIDVDFVK	R	A	0.997	27.3	26.8	23.6	2			531.79	1'061.565892	1'062.583246	2	-0.01008	-9.484	3'684.95	5398940	219	228
180821-Oechslin-10595-97-semiTry	10597	180816_Oechslin_10597B.raw (F003951)	Prophage LambdaSa04, DNA polymerase OS=Streptococcus agalactiae FSL S3-026 OX=876138 GN=FSLSAGS3026_03960 PE=4 SV=1	F8XZH3_STRAG	Uniprot-proteome-Streptoc-agalactiae-FSL.fasta	74'373.6	1	12	14	20	0.0011	0.338	possibly correct	true	180816_Oechslin_10597B.12814.12814.2	GMFQFYGANR	R	T	0.997	46.5	25	46.5	2			595.769	1'189.523778	1'190.541146	2	-0.01009	-8.477	3'393.86	6009320	323	332
180821-Oechslin-10595-97-semiTry	10597	180816_Oechslin_10597B.raw (F003951)	Prophage LambdaSa04, DNA polymerase OS=Streptococcus agalactiae FSL S3-026 OX=876138 GN=FSLSAGS3026_03960 PE=4 SV=1	F8XZH3_STRAG	Uniprot-proteome-Streptoc-agalactiae-FSL.fasta	74'373.6	1	12	14	20	0.0011	0.338	possibly correct	true	180816_Oechslin_10597B.16565.16565.2	GMLFITLPSGR	K	K	0.997	35.3	27	29.4	2			596.326	1'190.636448	1'191.655646	2	-0.01192	-10	4'090.12	6462570	531	541
180821-Oechslin-10595-97-semiTry	10597	180816_Oechslin_10597B.raw (F003951)	Prophage LambdaSa04, DNA polymerase OS=Streptococcus agalactiae FSL S3-026 OX=876138 GN=FSLSAGS3026_03960 PE=4 SV=1	F8XZH3_STRAG	Uniprot-proteome-Streptoc-agalactiae-FSL.fasta	74'373.6	1	12	14	20	0.0011	0.338	possibly correct	true	180816_Oechslin_10597B.12122.12122.2	IAELAcGYGGAVGALK	K	A	0.997	78.1	26.9	75.4	2	c6: Carbamidomethyl (+57.02)		775.398	1'548.780736	1'549.804511	2	-0.0165	-10.65	3'265.90	6217380	455	470
180821-Oechslin-10595-97-semiTry	10597	180816_Oechslin_10597B.raw (F003951)	Prophage LambdaSa04, DNA polymerase OS=Streptococcus agalactiae FSL S3-026 OX=876138 GN=FSLSAGS3026_03960 PE=4 SV=1	F8XZH3_STRAG	Uniprot-proteome-Streptoc-agalactiae-FSL.fasta	74'373.6	1	12	14	20	0.0011	0.338	possibly correct	true	180816_Oechslin_10597B.13280.13280.2	IcLSNWMK	R	K	0.99	23	25	11.6	2	c2: Carbamidomethyl (+57.02)		526.252	1'050.488622	1'051.506411	2	-0.01051	-9.998	3'479.90	2283810	86	93
180821-Oechslin-10595-97-semiTry	10597	180816_Oechslin_10597B.raw (F003951)	Prophage LambdaSa04, DNA polymerase OS=Streptococcus agalactiae FSL S3-026 OX=876138 GN=FSLSAGS3026_03960 PE=4 SV=1	F8XZH3_STRAG	Uniprot-proteome-Streptoc-agalactiae-FSL.fasta	74'373.6	1	12	14	20	0.0011	0.338	possibly correct	true	180816_Oechslin_10597B.9194.9194.2	ISENQFSGESVTYEGTGTAK	K	R	0.997	75.4	25	75.4	2			1'052.975952	2'103.937352	2'104.967046	2	-0.02242	-10.65	2'730.11	3195570	550	569
180821-Oechslin-10595-97-semiTry	10597	180816_Oechslin_10597B.raw (F003951)	Prophage LambdaSa04, DNA polymerase OS=Streptococcus agalactiae FSL S3-026 OX=876138 GN=FSLSAGS3026_03960 PE=4 SV=1	F8XZH3_STRAG	Uniprot-proteome-Streptoc-agalactiae-FSL.fasta	74'373.6	1	12	14	20	0.0011	0.338	possibly correct	true	180816_Oechslin_10597B.13306.13306.3	LVQLQNLPQNHLPDLEEAR	R	Q	0.99	23.2	26.2	23.2	2			743.059	2'226.154137	2'227.183246	3	-0.02183	-9.803	3'484.75	14246800	340	358
180821-Oechslin-10595-97-semiTry	10597	180816_Oechslin_10597B.raw (F003951)	Prophage LambdaSa04, DNA polymerase OS=Streptococcus agalactiae FSL S3-026 OX=876138 GN=FSLSAGS3026_03960 PE=4 SV=1	F8XZH3_STRAG	Uniprot-proteome-Streptoc-agalactiae-FSL.fasta	74'373.6	1	12	14	20	0.0011	0.338	possibly correct	true	180816_Oechslin_10597B.13321.13321.2	LVQLQNLPQNHLPDLEEAR	R	Q	0.997	43	26	43	2			1'114.084961	2'226.155370	2'227.183246	2	-0.0206	-9.249	3'487.35	1600190	340	358
180821-Oechslin-10595-97-semiTry	10597	180816_Oechslin_10597B.raw (F003951)	Prophage LambdaSa04, DNA polymerase OS=Streptococcus agalactiae FSL S3-026 OX=876138 GN=FSLSAGS3026_03960 PE=4 SV=1	F8XZH3_STRAG	Uniprot-proteome-Streptoc-agalactiae-FSL.fasta	74'373.6	1	12	14	20	0.0011	0.338	possibly correct	true	180816_Oechslin_10597B.8480.8480.3	VLSHLAGEAWR	R	S	0.997	41.8	25.6	30.5	2			413.556	1'237.644981	1'238.664046	3	-0.01179	-9.518	2'601.22	8498540	407	417
180821-Oechslin-10595-97-semiTry	10597	180816_Oechslin_10597B.raw (F003951)	Prophage LambdaSa04, DNA polymerase OS=Streptococcus agalactiae FSL S3-026 OX=876138 GN=FSLSAGS3026_03960 PE=4 SV=1	F8XZH3_STRAG	Uniprot-proteome-Streptoc-agalactiae-FSL.fasta	74'373.6	1	12	14	20	0.0011	0.338	possibly correct	true	180816_Oechslin_10597B.13007.13007.2	VYDLTMEELPK	R	E	0.997	81.9	25.8	68.2	2			669.331	1'336.647192	1'337.665946	2	-0.01148	-8.581	3'429.25	3284450	53	63
180821-Oechslin-10595-97-semiTry	10597	180816_Oechslin_10597B.raw (F003951)	Prophage LambdaSa04, DNA polymerase OS=Streptococcus agalactiae FSL S3-026 OX=876138 GN=FSLSAGS3026_03960 PE=4 SV=1	F8XZH3_STRAG	Uniprot-proteome-Streptoc-agalactiae-FSL.fasta	74'373.6	1	12	14	20	0.0011	0.338	possibly correct	true	180816_Oechslin_10597B.12687.12687.2	WSAFIDYNQR	K	D	0.997	48.6	25	40.6	2			650.301	1'298.587010	1'299.611646	2	-0.01736	-13.36	3'369.72	2535970	175	184
180821-Oechslin-10595-97-semiTry	10597	180816_Oechslin_10597C.raw (F003952)	Prophage LambdaSa04, DNA polymerase OS=Streptococcus agalactiae FSL S3-026 OX=876138 GN=FSLSAGS3026_03960 PE=4 SV=1	F8XZH3_STRAG	Uniprot-proteome-Streptoc-agalactiae-FSL.fasta	74'373.6	1	9	13	19	0.00104	0.248	possibly correct	true	180816_Oechslin_10597C.5939.5939.2	AAIAIDGESK	K	T	0.997	59.9	26.9	59.9	2			487.761	973.508	974.515	2	-0.0003839	-0.394	2'127.27	16684600	229	238
180821-Oechslin-10595-97-semiTry	10597	180816_Oechslin_10597C.raw (F003952)	Prophage LambdaSa04, DNA polymerase OS=Streptococcus agalactiae FSL S3-026 OX=876138 GN=FSLSAGS3026_03960 PE=4 SV=1	F8XZH3_STRAG	Uniprot-proteome-Streptoc-agalactiae-FSL.fasta	74'373.6	1	9	13	19	0.00104	0.248	possibly correct	true	180816_Oechslin_10597C.11722.11722.2	DILAYSMR	R	Q	0.99	29.9	25	20.8	2			484.747	967.48	968.487	2	-0.0002419	-0.2498	3'164.27	5596250	592	599
180821-Oechslin-10595-97-semiTry	10597	180816_Oechslin_10597C.raw (F003952)	Prophage LambdaSa04, DNA polymerase OS=Streptococcus agalactiae FSL S3-026 OX=876138 GN=FSLSAGS3026_03960 PE=4 SV=1	F8XZH3_STRAG	Uniprot-proteome-Streptoc-agalactiae-FSL.fasta	74'373.6	1	9	13	19	0.00104	0.248	possibly correct	true	180816_Oechslin_10597C.2684.2684.3	EHGVTTDSLDKK	R	A	0.997	31.7	25	25	2			443.893	1'328.656821	1'329.664746	3	-0.0006489	-0.488	1'543.69	10126400	266	277
180821-Oechslin-10595-97-semiTry	10597	180816_Oechslin_10597C.raw (F003952)	Prophage LambdaSa04, DNA polymerase OS=Streptococcus agalactiae FSL S3-026 OX=876138 GN=FSLSAGS3026_03960 PE=4 SV=1	F8XZH3_STRAG	Uniprot-proteome-Streptoc-agalactiae-FSL.fasta	74'373.6	1	9	13	19	0.00104	0.248	possibly correct	true	180816_Oechslin_10597C.2689.2689.2	EHGVTTDSLDKK	R	A	0.997	49	25	42.7	2			665.337	1'328.658666	1'329.664746	2	0.001196	0.8995	1'544.45	4182480	266	277
180821-Oechslin-10595-97-semiTry	10597	180816_Oechslin_10597C.raw (F003952)	Prophage LambdaSa04, DNA polymerase OS=Streptococcus agalactiae FSL S3-026 OX=876138 GN=FSLSAGS3026_03960 PE=4 SV=1	F8XZH3_STRAG	Uniprot-proteome-Streptoc-agalactiae-FSL.fasta	74'373.6	1	9	13	19	0.00104	0.248	possibly correct	true	180816_Oechslin_10597C.9059.9059.3	EQVQTETHGIQFEVTK	K	G	0.963	19.7	26	19.7	2			625.314	1'872.919884	1'873.929246	3	-0.002086	-1.113	2'683.76	11207900	515	530
180821-Oechslin-10595-97-semiTry	10597	180816_Oechslin_10597C.raw (F003952)	Prophage LambdaSa04, DNA polymerase OS=Streptococcus agalactiae FSL S3-026 OX=876138 GN=FSLSAGS3026_03960 PE=4 SV=1	F8XZH3_STRAG	Uniprot-proteome-Streptoc-agalactiae-FSL.fasta	74'373.6	1	9	13	19	0.00104	0.248	possibly correct	true	180816_Oechslin_10597C.9062.9062.2	EQVQTETHGIQFEVTK	K	G	0.997	59	25.9	51.2	2			937.47	1'872.924780	1'873.929246	2	0.00281	1.5	2'684.18	4299190	515	530
180821-Oechslin-10595-97-semiTry	10597	180816_Oechslin_10597C.raw (F003952)	Prophage LambdaSa04, DNA polymerase OS=Streptococcus agalactiae FSL S3-026 OX=876138 GN=FSLSAGS3026_03960 PE=4 SV=1	F8XZH3_STRAG	Uniprot-proteome-Streptoc-agalactiae-FSL.fasta	74'373.6	1	9	13	19	0.00104	0.248	possibly correct	true	180816_Oechslin_10597C.14970.14970.2	FIVcDFSAIEAR	K	V	0.997	57.3	25.2	54.9	2	c4: Carbamidomethyl (+57.02)		714.354	1'426.693212	1'427.698811	2	0.001677	1.174	3'760.62	4402610	395	406
180821-Oechslin-10595-97-semiTry	10597	180816_Oechslin_10597C.raw (F003952)	Prophage LambdaSa04, DNA polymerase OS=Streptococcus agalactiae FSL S3-026 OX=876138 GN=FSLSAGS3026_03960 PE=4 SV=1	F8XZH3_STRAG	Uniprot-proteome-Streptoc-agalactiae-FSL.fasta	74'373.6	1	9	13	19	0.00104	0.248	possibly correct	true	180816_Oechslin_10597C.14560.14560.2	FVENIVQAISR	K	D	0.997	55.8	25.8	31.8	2			638.358	1'274.700780	1'275.705546	2	0.00251	1.968	3'684.75	7326190	581	591
180821-Oechslin-10595-97-semiTry	10597	180816_Oechslin_10597C.raw (F003952)	Prophage LambdaSa04, DNA polymerase OS=Streptococcus agalactiae FSL S3-026 OX=876138 GN=FSLSAGS3026_03960 PE=4 SV=1	F8XZH3_STRAG	Uniprot-proteome-Streptoc-agalactiae-FSL.fasta	74'373.6	1	9	13	19	0.00104	0.248	possibly correct	true	180816_Oechslin_10597C.10255.10255.2	GmFQFYGANR	R	T	0.997	25.9	25	22.5	2		m2: Oxidation (+15.99)	603.772	1'205.530370	1'206.536061	2	0.001585	1.314	2'899.65	6243530	323	332
180821-Oechslin-10595-97-semiTry	10597	180816_Oechslin_10597C.raw (F003952)	Prophage LambdaSa04, DNA polymerase OS=Streptococcus agalactiae FSL S3-026 OX=876138 GN=FSLSAGS3026_03960 PE=4 SV=1	F8XZH3_STRAG	Uniprot-proteome-Streptoc-agalactiae-FSL.fasta	74'373.6	1	9	13	19	0.00104	0.248	possibly correct	true	180816_Oechslin_10597C.12978.12978.2	GMFQFYGANR	R	T	0.997	51.7	25	51.2	2			595.776	1'189.538060	1'190.541146	2	0.00419	3.519	3'393.16	4126510	323	332
180821-Oechslin-10595-97-semiTry	10597	180816_Oechslin_10597C.raw (F003952)	Prophage LambdaSa04, DNA polymerase OS=Streptococcus agalactiae FSL S3-026 OX=876138 GN=FSLSAGS3026_03960 PE=4 SV=1	F8XZH3_STRAG	Uniprot-proteome-Streptoc-agalactiae-FSL.fasta	74'373.6	1	9	13	19	0.00104	0.248	possibly correct	true	180816_Oechslin_10597C.16737.16737.2	GMLFITLPSGR	K	K	0.997	35.3	26.2	28.7	2			596.332	1'190.649144	1'191.655646	2	0.0007741	0.6496	4'090.11	6476890	531	541
180821-Oechslin-10595-97-semiTry	10597	180816_Oechslin_10597C.raw (F003952)	Prophage LambdaSa04, DNA polymerase OS=Streptococcus agalactiae FSL S3-026 OX=876138 GN=FSLSAGS3026_03960 PE=4 SV=1	F8XZH3_STRAG	Uniprot-proteome-Streptoc-agalactiae-FSL.fasta	74'373.6	1	9	13	19	0.00104	0.248	possibly correct	true	180816_Oechslin_10597C.14484.14484.2	GmLFITLPSGR	K	K	0.997	46.5	26.3	45.4	2		m2: Oxidation (+15.99)	604.33	1'206.645726	1'207.650561	2	0.002441	2.021	3'670.52	3433000	531	541
180821-Oechslin-10595-97-semiTry	10597	180816_Oechslin_10597C.raw (F003952)	Prophage LambdaSa04, DNA polymerase OS=Streptococcus agalactiae FSL S3-026 OX=876138 GN=FSLSAGS3026_03960 PE=4 SV=1	F8XZH3_STRAG	Uniprot-proteome-Streptoc-agalactiae-FSL.fasta	74'373.6	1	9	13	19	0.00104	0.248	possibly correct	true	180816_Oechslin_10597C.12231.12231.2	IAELAcGYGGAVGALK	K	A	0.997	88.8	27.1	86.7	2	c6: Carbamidomethyl (+57.02)		775.406	1'548.797948	1'549.804511	2	0.0007128	0.4599	3'256.64	8489100	455	470
180821-Oechslin-10595-97-semiTry	10597	180816_Oechslin_10597C.raw (F003952)	Prophage LambdaSa04, DNA polymerase OS=Streptococcus agalactiae FSL S3-026 OX=876138 GN=FSLSAGS3026_03960 PE=4 SV=1	F8XZH3_STRAG	Uniprot-proteome-Streptoc-agalactiae-FSL.fasta	74'373.6	1	9	13	19	0.00104	0.248	possibly correct	true	180816_Oechslin_10597C.9323.9323.2	ISENQFSGESVTYEGTGTAK	K	R	0.979	98.4	25	98.4	2			1'052.984131	2'103.953710	2'104.967046	2	-0.00606	-2.879	2'731.13	5840000	550	569
180821-Oechslin-10595-97-semiTry	10597	180816_Oechslin_10597C.raw (F003952)	Prophage LambdaSa04, DNA polymerase OS=Streptococcus agalactiae FSL S3-026 OX=876138 GN=FSLSAGS3026_03960 PE=4 SV=1	F8XZH3_STRAG	Uniprot-proteome-Streptoc-agalactiae-FSL.fasta	74'373.6	1	9	13	19	0.00104	0.248	possibly correct	true	180816_Oechslin_10597C.13428.13428.2	LVQLQNLPQNHLPDLEEAR	R	Q	0.997	66.4	25.5	66.4	2			1'114.097046	2'226.179540	2'227.183246	2	0.00357	1.603	3'476.09	2773290	340	358
180821-Oechslin-10595-97-semiTry	10597	180816_Oechslin_10597C.raw (F003952)	Prophage LambdaSa04, DNA polymerase OS=Streptococcus agalactiae FSL S3-026 OX=876138 GN=FSLSAGS3026_03960 PE=4 SV=1	F8XZH3_STRAG	Uniprot-proteome-Streptoc-agalactiae-FSL.fasta	74'373.6	1	9	13	19	0.00104	0.248	possibly correct	true	180816_Oechslin_10597C.13414.13414.3	LVQLQNLPQNHLPDLEEAR	R	Q	0.997	28.9	25.4	27.7	2			743.066	2'226.177207	2'227.183246	3	0.001237	0.5554	3'473.60	16522600	340	358
180821-Oechslin-10595-97-semiTry	10597	180816_Oechslin_10597C.raw (F003952)	Prophage LambdaSa04, DNA polymerase OS=Streptococcus agalactiae FSL S3-026 OX=876138 GN=FSLSAGS3026_03960 PE=4 SV=1	F8XZH3_STRAG	Uniprot-proteome-Streptoc-agalactiae-FSL.fasta	74'373.6	1	9	13	19	0.00104	0.248	possibly correct	true	180816_Oechslin_10597C.5318.5318.2	TAFVPSK	R	G	0.9	18.9	25	7.82	2			375.213	748.412	749.419	2	-0.0002519	-0.3362	2'017.74	12773100	385	391
180821-Oechslin-10595-97-semiTry	10597	180816_Oechslin_10597C.raw (F003952)	Prophage LambdaSa04, DNA polymerase OS=Streptococcus agalactiae FSL S3-026 OX=876138 GN=FSLSAGS3026_03960 PE=4 SV=1	F8XZH3_STRAG	Uniprot-proteome-Streptoc-agalactiae-FSL.fasta	74'373.6	1	9	13	19	0.00104	0.248	possibly correct	true	180816_Oechslin_10597C.8651.8651.2	VLSHLAGEAWR	R	S	0.997	27.2	25.2	27.2	2			619.838	1'237.660496	1'238.664046	2	0.003726	3.008	2'610.75	14336100	407	417
180821-Oechslin-10595-97-semiTry	10597	180816_Oechslin_10597C.raw (F003952)	Prophage LambdaSa04, DNA polymerase OS=Streptococcus agalactiae FSL S3-026 OX=876138 GN=FSLSAGS3026_03960 PE=4 SV=1	F8XZH3_STRAG	Uniprot-proteome-Streptoc-agalactiae-FSL.fasta	74'373.6	1	9	13	19	0.00104	0.248	possibly correct	true	180816_Oechslin_10597C.8643.8643.3	VLSHLAGEAWR	R	S	0.997	28.9	25.2	26.8	2			413.56	1'237.657158	1'238.664046	3	0.0003881	0.3133	2'609.22	14658500	407	417
180821-Oechslin-10595-97-semiTry	10597	180816_Oechslin_10597D.raw (F003953)	Prophage LambdaSa04, DNA polymerase OS=Streptococcus agalactiae FSL S3-026 OX=876138 GN=FSLSAGS3026_03960 PE=4 SV=1	F8XZH3_STRAG	Uniprot-proteome-Streptoc-agalactiae-FSL.fasta	74'373.6	1	2	2	3	0.000164	0.0457	possibly correct	true	180816_Oechslin_10597D.18238.18238.3	EIIQALVDDTIIK	K	W	0.997	33.2	25.3	25.1	2			490.945	1'469.812188	1'470.841746	3	-0.02228	-15.15	4'383.32	773004	64	76
180821-Oechslin-10595-97-semiTry	10597	180816_Oechslin_10597D.raw (F003953)	Prophage LambdaSa04, DNA polymerase OS=Streptococcus agalactiae FSL S3-026 OX=876138 GN=FSLSAGS3026_03960 PE=4 SV=1	F8XZH3_STRAG	Uniprot-proteome-Streptoc-agalactiae-FSL.fasta	74'373.6	1	2	2	3	0.000164	0.0457	possibly correct	true	180816_Oechslin_10597D.13337.13337.2	IcLSNWMK	R	K	0.93	17.2	25	7.07	2	c2: Carbamidomethyl (+57.02)		526.251	1'050.486912	1'051.506411	2	-0.01222	-11.62	3'460.25	3039380	86	93
180821-Oechslin-10595-97-semiTry	10597	180816_Oechslin_10597D.raw (F003953)	Prophage LambdaSa04, DNA polymerase OS=Streptococcus agalactiae FSL S3-026 OX=876138 GN=FSLSAGS3026_03960 PE=4 SV=1	F8XZH3_STRAG	Uniprot-proteome-Streptoc-agalactiae-FSL.fasta	74'373.6	1	2	2	3	0.000164	0.0457	possibly correct	true	180816_Oechslin_10597D.13459.13459.2	WAFNASFER	K	I	0.991	24.3	25	9.6	2			564.26	1'126.505712	1'127.526746	2	-0.01376	-12.2	3'482.80	3213680	77	85
180821-Oechslin-10595-97-semiTry	10595	180816_Oechslin_10595A.raw (F003956)	Prophage LambdaSa04, DNA polymerase OS=Streptococcus agalactiae FSL S3-026 OX=876138 GN=FSLSAGS3026_03960 PE=4 SV=1	F8XZH3_STRAG	Uniprot-proteome-Streptoc-agalactiae-FSL.fasta	74'373.6	1	16	22	33	0.00182	0.468	possibly correct	true	180816_Oechslin_10595A.6101.6101.2	AAIAIDGESK	K	T	0.997	40.2	26.9	39.1	2			487.761	973.508	974.515	2	0.0001061	0.1088	2'199.47	6105000	229	238
180821-Oechslin-10595-97-semiTry	10595	180816_Oechslin_10595A.raw (F003956)	Prophage LambdaSa04, DNA polymerase OS=Streptococcus agalactiae FSL S3-026 OX=876138 GN=FSLSAGS3026_03960 PE=4 SV=1	F8XZH3_STRAG	Uniprot-proteome-Streptoc-agalactiae-FSL.fasta	74'373.6	1	16	22	33	0.00182	0.468	possibly correct	true	180816_Oechslin_10595A.8345.8345.2	ADGYEcSFYQKD	R	-	0.997	47.4	25	47.4	2	c6: Carbamidomethyl (+57.02)		741.797	1'481.579930	1'482.584311	2	0.002895	1.953	2'614.86	1204910	645	656
180821-Oechslin-10595-97-semiTry	10595	180816_Oechslin_10595A.raw (F003956)	Prophage LambdaSa04, DNA polymerase OS=Streptococcus agalactiae FSL S3-026 OX=876138 GN=FSLSAGS3026_03960 PE=4 SV=1	F8XZH3_STRAG	Uniprot-proteome-Streptoc-agalactiae-FSL.fasta	74'373.6	1	16	22	33	0.00182	0.468	possibly correct	true	180816_Oechslin_10595A.19900.19900.3	AMGAIDMGLEEQELQPLVDSWR	K	Q	0.996	34.1	25.7	32.2	2			830.074	2'487.200829	2'488.185046	3	0.02306	9.267	4'800.18	2295000	471	492
180821-Oechslin-10595-97-semiTry	10595	180816_Oechslin_10595A.raw (F003956)	Prophage LambdaSa04, DNA polymerase OS=Streptococcus agalactiae FSL S3-026 OX=876138 GN=FSLSAGS3026_03960 PE=4 SV=1	F8XZH3_STRAG	Uniprot-proteome-Streptoc-agalactiae-FSL.fasta	74'373.6	1	16	22	33	0.00182	0.468	possibly correct	true	180816_Oechslin_10595A.19915.19915.2	AMGAIDMGLEEQELQPLVDSWR	K	Q	0.997	47.7	25.7	44.9	2			1'244.605347	2'487.196142	2'488.185046	2	0.01837	7.384	4'802.84	586572	471	492
180821-Oechslin-10595-97-semiTry	10595	180816_Oechslin_10595A.raw (F003956)	Prophage LambdaSa04, DNA polymerase OS=Streptococcus agalactiae FSL S3-026 OX=876138 GN=FSLSAGS3026_03960 PE=4 SV=1	F8XZH3_STRAG	Uniprot-proteome-Streptoc-agalactiae-FSL.fasta	74'373.6	1	16	22	33	0.00182	0.468	possibly correct	true	180816_Oechslin_10595A.11669.11669.2	DILAYSMR	R	Q	0.99	27.1	25	16.1	2			484.748	967.481	968.487	2	0.001162	1.2	3'228.59	2154570	592	599
180821-Oechslin-10595-97-semiTry	10595	180816_Oechslin_10595A.raw (F003956)	Prophage LambdaSa04, DNA polymerase OS=Streptococcus agalactiae FSL S3-026 OX=876138 GN=FSLSAGS3026_03960 PE=4 SV=1	F8XZH3_STRAG	Uniprot-proteome-Streptoc-agalactiae-FSL.fasta	74'373.6	1	16	22	33	0.00182	0.468	possibly correct	true	180816_Oechslin_10595A.16930.16930.2	DIYcISASQMFGVPVEK	K	H	0.997	47	25	35.1	2	c4: Carbamidomethyl (+57.02)		972.47	1'942.925390	1'943.924311	2	0.008355	4.298	4'224.81	887600	426	442
180821-Oechslin-10595-97-semiTry	10595	180816_Oechslin_10595A.raw (F003956)	Prophage LambdaSa04, DNA polymerase OS=Streptococcus agalactiae FSL S3-026 OX=876138 GN=FSLSAGS3026_03960 PE=4 SV=1	F8XZH3_STRAG	Uniprot-proteome-Streptoc-agalactiae-FSL.fasta	74'373.6	1	16	22	33	0.00182	0.468	possibly correct	true	180816_Oechslin_10595A.12057.12057.2	DVEVELAIK	R	D	0.997	38.9	26.5	19.2	2			508.287	1'014.560156	1'015.567146	2	0.0002861	0.2817	3'300.97	1596370	185	193
180821-Oechslin-10595-97-semiTry	10595	180816_Oechslin_10595A.raw (F003956)	Prophage LambdaSa04, DNA polymerase OS=Streptococcus agalactiae FSL S3-026 OX=876138 GN=FSLSAGS3026_03960 PE=4 SV=1	F8XZH3_STRAG	Uniprot-proteome-Streptoc-agalactiae-FSL.fasta	74'373.6	1	16	22	33	0.00182	0.468	possibly correct	true	180816_Oechslin_10595A.2896.2896.3	EHGVTTDSLDKK	R	A	0.997	30.7	25	16.5	2			443.893	1'328.657463	1'329.664746	3	-6.942e-06	-0.005221	1'555.32	1845160	266	277
180821-Oechslin-10595-97-semiTry	10595	180816_Oechslin_10595A.raw (F003956)	Prophage LambdaSa04, DNA polymerase OS=Streptococcus agalactiae FSL S3-026 OX=876138 GN=FSLSAGS3026_03960 PE=4 SV=1	F8XZH3_STRAG	Uniprot-proteome-Streptoc-agalactiae-FSL.fasta	74'373.6	1	16	22	33	0.00182	0.468	possibly correct	true	180816_Oechslin_10595A.2905.2905.2	EHGVTTDSLDKK	R	A	0.997	43.2	25	38.2	2			665.337	1'328.659276	1'329.664746	2	0.001806	1.358	1'557.56	635671	266	277
180821-Oechslin-10595-97-semiTry	10595	180816_Oechslin_10595A.raw (F003956)	Prophage LambdaSa04, DNA polymerase OS=Streptococcus agalactiae FSL S3-026 OX=876138 GN=FSLSAGS3026_03960 PE=4 SV=1	F8XZH3_STRAG	Uniprot-proteome-Streptoc-agalactiae-FSL.fasta	74'373.6	1	16	22	33	0.00182	0.468	possibly correct	true	180816_Oechslin_10595A.17868.17868.2	EIIQALVDDTIIK	K	W	0.997	64.8	25	55.2	2			735.926	1'469.837742	1'470.841746	2	0.003272	2.225	4'407.48	5144270	64	76
180821-Oechslin-10595-97-semiTry	10595	180816_Oechslin_10595A.raw (F003956)	Prophage LambdaSa04, DNA polymerase OS=Streptococcus agalactiae FSL S3-026 OX=876138 GN=FSLSAGS3026_03960 PE=4 SV=1	F8XZH3_STRAG	Uniprot-proteome-Streptoc-agalactiae-FSL.fasta	74'373.6	1	16	22	33	0.00182	0.468	possibly correct	true	180816_Oechslin_10595A.9222.9222.3	EQVQTETHGIQFEVTK	K	G	0.949	16.7	25.8	15.6	2			625.315	1'872.922812	1'873.929246	3	0.0008421	0.4494	2'775.43	13036100	515	530
180821-Oechslin-10595-97-semiTry	10595	180816_Oechslin_10595A.raw (F003956)	Prophage LambdaSa04, DNA polymerase OS=Streptococcus agalactiae FSL S3-026 OX=876138 GN=FSLSAGS3026_03960 PE=4 SV=1	F8XZH3_STRAG	Uniprot-proteome-Streptoc-agalactiae-FSL.fasta	74'373.6	1	16	22	33	0.00182	0.468	possibly correct	true	180816_Oechslin_10595A.14466.14466.2	FVENIVQAISR	K	D	0.997	84.6	25.9	59.8	2			638.356	1'274.698216	1'275.705546	2	-5.394e-05	-0.04228	3'753.02	2962840	581	591
180821-Oechslin-10595-97-semiTry	10595	180816_Oechslin_10595A.raw (F003956)	Prophage LambdaSa04, DNA polymerase OS=Streptococcus agalactiae FSL S3-026 OX=876138 GN=FSLSAGS3026_03960 PE=4 SV=1	F8XZH3_STRAG	Uniprot-proteome-Streptoc-agalactiae-FSL.fasta	74'373.6	1	16	22	33	0.00182	0.468	possibly correct	true	180816_Oechslin_10595A.14394.14394.2	GIGIDVDFVK	R	A	0.997	41	26.4	35.7	2			531.796	1'061.577122	1'062.583246	2	0.001152	1.084	3'739.57	2511500	219	228
180821-Oechslin-10595-97-semiTry	10595	180816_Oechslin_10595A.raw (F003956)	Prophage LambdaSa04, DNA polymerase OS=Streptococcus agalactiae FSL S3-026 OX=876138 GN=FSLSAGS3026_03960 PE=4 SV=1	F8XZH3_STRAG	Uniprot-proteome-Streptoc-agalactiae-FSL.fasta	74'373.6	1	16	22	33	0.00182	0.468	possibly correct	true	180816_Oechslin_10595A.12970.12970.2	GMFQFYGANR	R	T	0.992	58.7	25	58.7	2			595.772	1'189.529150	1'190.541146	2	-0.00472	-3.965	3'471.41	3437710	323	332
180821-Oechslin-10595-97-semiTry	10595	180816_Oechslin_10595A.raw (F003956)	Prophage LambdaSa04, DNA polymerase OS=Streptococcus agalactiae FSL S3-026 OX=876138 GN=FSLSAGS3026_03960 PE=4 SV=1	F8XZH3_STRAG	Uniprot-proteome-Streptoc-agalactiae-FSL.fasta	74'373.6	1	16	22	33	0.00182	0.468	possibly correct	true	180816_Oechslin_10595A.10339.10339.2	GmFQFYGANR	R	T	0.997	43.2	25	43.2	2		m2: Oxidation (+15.99)	603.771	1'205.527440	1'206.536061	2	-0.001345	-1.115	2'981.62	1301970	323	332
180821-Oechslin-10595-97-semiTry	10595	180816_Oechslin_10595A.raw (F003956)	Prophage LambdaSa04, DNA polymerase OS=Streptococcus agalactiae FSL S3-026 OX=876138 GN=FSLSAGS3026_03960 PE=4 SV=1	F8XZH3_STRAG	Uniprot-proteome-Streptoc-agalactiae-FSL.fasta	74'373.6	1	16	22	33	0.00182	0.468	possibly correct	true	180816_Oechslin_10595A.16606.16606.2	GMLFITLPSGR	K	K	0.997	50.8	26.2	38.2	2			596.332	1'190.648900	1'191.655646	2	0.0005301	0.4448	4'162.27	1930840	531	541
180821-Oechslin-10595-97-semiTry	10595	180816_Oechslin_10595A.raw (F003956)	Prophage LambdaSa04, DNA polymerase OS=Streptococcus agalactiae FSL S3-026 OX=876138 GN=FSLSAGS3026_03960 PE=4 SV=1	F8XZH3_STRAG	Uniprot-proteome-Streptoc-agalactiae-FSL.fasta	74'373.6	1	16	22	33	0.00182	0.468	possibly correct	true	180816_Oechslin_10595A.12151.12151.2	IAELAcGYGGAVGALK	K	A	0.997	77.2	27.2	76.5	2	c6: Carbamidomethyl (+57.02)		775.408	1'548.801122	1'549.804511	2	0.003887	2.508	3'318.54	2235200	455	470
180821-Oechslin-10595-97-semiTry	10595	180816_Oechslin_10595A.raw (F003956)	Prophage LambdaSa04, DNA polymerase OS=Streptococcus agalactiae FSL S3-026 OX=876138 GN=FSLSAGS3026_03960 PE=4 SV=1	F8XZH3_STRAG	Uniprot-proteome-Streptoc-agalactiae-FSL.fasta	74'373.6	1	16	22	33	0.00182	0.468	possibly correct	true	180816_Oechslin_10595A.13436.13436.2	IcLSNWMK	R	K	0.947	18.7	25.2	7.5	2	c2: Carbamidomethyl (+57.02)		526.256	1'050.498022	1'051.506411	2	-0.001113	-1.059	3'559.46	1309390	86	93
180821-Oechslin-10595-97-semiTry	10595	180816_Oechslin_10595A.raw (F003956)	Prophage LambdaSa04, DNA polymerase OS=Streptococcus agalactiae FSL S3-026 OX=876138 GN=FSLSAGS3026_03960 PE=4 SV=1	F8XZH3_STRAG	Uniprot-proteome-Streptoc-agalactiae-FSL.fasta	74'373.6	1	16	22	33	0.00182	0.468	possibly correct	true	180816_Oechslin_10595A.9311.9311.2	ISENQFSGESVTYEGTGTAK	K	R	0.997	81.8	25	81.8	2			1'052.988281	2'103.962010	2'104.967046	2	0.00224	1.064	2'791.32	1250320	550	569
180821-Oechslin-10595-97-semiTry	10595	180816_Oechslin_10595A.raw (F003956)	Prophage LambdaSa04, DNA polymerase OS=Streptococcus agalactiae FSL S3-026 OX=876138 GN=FSLSAGS3026_03960 PE=4 SV=1	F8XZH3_STRAG	Uniprot-proteome-Streptoc-agalactiae-FSL.fasta	74'373.6	1	16	22	33	0.00182	0.468	possibly correct	true	180816_Oechslin_10595A.9324.9324.3	ISENQFSGESVTYEGTGTAK	K	R	0.997	61.1	25	61.1	2			702.329	2'103.965661	2'104.967046	3	0.005891	2.799	2'793.67	2217490	550	569
180821-Oechslin-10595-97-semiTry	10595	180816_Oechslin_10595A.raw (F003956)	Prophage LambdaSa04, DNA polymerase OS=Streptococcus agalactiae FSL S3-026 OX=876138 GN=FSLSAGS3026_03960 PE=4 SV=1	F8XZH3_STRAG	Uniprot-proteome-Streptoc-agalactiae-FSL.fasta	74'373.6	1	16	22	33	0.00182	0.468	possibly correct	true	180816_Oechslin_10595A.2852.2852.2	KLSYVKPK	R	I	0.949	20.2	25	13.7	2			481.804	961.594	962.603	2	-0.001774	-1.843	1'545.11	609586	542	549
180821-Oechslin-10595-97-semiTry	10595	180816_Oechslin_10595A.raw (F003956)	Prophage LambdaSa04, DNA polymerase OS=Streptococcus agalactiae FSL S3-026 OX=876138 GN=FSLSAGS3026_03960 PE=4 SV=1	F8XZH3_STRAG	Uniprot-proteome-Streptoc-agalactiae-FSL.fasta	74'373.6	1	16	22	33	0.00182	0.468	possibly correct	true	180816_Oechslin_10595A.4210.4210.2	LESYGPK	R	F	0.9	19.8	25.1	19.4	2			397.207	792.4	793.409	2	-0.001566	-1.974	1'835.95	1578110	574	580
180821-Oechslin-10595-97-semiTry	10595	180816_Oechslin_10595A.raw (F003956)	Prophage LambdaSa04, DNA polymerase OS=Streptococcus agalactiae FSL S3-026 OX=876138 GN=FSLSAGS3026_03960 PE=4 SV=1	F8XZH3_STRAG	Uniprot-proteome-Streptoc-agalactiae-FSL.fasta	74'373.6	1	16	22	33	0.00182	0.468	possibly correct	true	180816_Oechslin_10595A.5549.5549.2	LKEGGDLIR	K	Y	0.985	22.1	26.2	4.72	2			500.793	999.572	1'000.578846	2	0.0006701	0.6697	2'096.21	2288780	140	148
180821-Oechslin-10595-97-semiTry	10595	180816_Oechslin_10595A.raw (F003956)	Prophage LambdaSa04, DNA polymerase OS=Streptococcus agalactiae FSL S3-026 OX=876138 GN=FSLSAGS3026_03960 PE=4 SV=1	F8XZH3_STRAG	Uniprot-proteome-Streptoc-agalactiae-FSL.fasta	74'373.6	1	16	22	33	0.00182	0.468	possibly correct	true	180816_Oechslin_10595A.13305.13305.3	LVQLQNLPQNHLPDLEEAR	R	Q	0.966	23.2	25	23.1	2			743.073	2'226.195885	2'227.183246	3	0.01992	8.942	3'534.56	4779360	340	358
180821-Oechslin-10595-97-semiTry	10595	180816_Oechslin_10595A.raw (F003956)	Prophage LambdaSa04, DNA polymerase OS=Streptococcus agalactiae FSL S3-026 OX=876138 GN=FSLSAGS3026_03960 PE=4 SV=1	F8XZH3_STRAG	Uniprot-proteome-Streptoc-agalactiae-FSL.fasta	74'373.6	1	16	22	33	0.00182	0.468	possibly correct	true	180816_Oechslin_10595A.13339.13339.2	LVQLQNLPQNHLPDLEEAR	R	Q	0.994	65.5	25.2	65.5	2			1'114.100952	2'226.187352	2'227.183246	2	0.01138	5.11	3'540.95	355208	340	358
180821-Oechslin-10595-97-semiTry	10595	180816_Oechslin_10595A.raw (F003956)	Prophage LambdaSa04, DNA polymerase OS=Streptococcus agalactiae FSL S3-026 OX=876138 GN=FSLSAGS3026_03960 PE=4 SV=1	F8XZH3_STRAG	Uniprot-proteome-Streptoc-agalactiae-FSL.fasta	74'373.6	1	16	22	33	0.00182	0.468	possibly correct	true	180816_Oechslin_10595A.12239.12239.4	NHPVPDFVWDEYHQDQSINDR	R	G	0.997	26.4	25	22.3	2			653.546	2'610.156688	2'611.159846	4	0.004118	1.577	3'334.98	1918020	198	218
180821-Oechslin-10595-97-semiTry	10595	180816_Oechslin_10595A.raw (F003956)	Prophage LambdaSa04, DNA polymerase OS=Streptococcus agalactiae FSL S3-026 OX=876138 GN=FSLSAGS3026_03960 PE=4 SV=1	F8XZH3_STRAG	Uniprot-proteome-Streptoc-agalactiae-FSL.fasta	74'373.6	1	16	22	33	0.00182	0.468	possibly correct	true	180816_Oechslin_10595A.12236.12236.3	NHPVPDFVWDEYHQDQSINDR	R	G	0.997	26.8	25	26.8	2			871.058	2'610.153222	2'611.159846	3	0.0006521	0.2497	3'334.49	1204790	198	218
180821-Oechslin-10595-97-semiTry	10595	180816_Oechslin_10595A.raw (F003956)	Prophage LambdaSa04, DNA polymerase OS=Streptococcus agalactiae FSL S3-026 OX=876138 GN=FSLSAGS3026_03960 PE=4 SV=1	F8XZH3_STRAG	Uniprot-proteome-Streptoc-agalactiae-FSL.fasta	74'373.6	1	16	22	33	0.00182	0.468	possibly correct	true	180816_Oechslin_10595A.5500.5500.2	TAFVPSK	R	G	0.9	21.6	26.1	15.8	2			375.214	748.413	749.419	2	0.0005401	0.7206	2'087.53	2523520	385	391
180821-Oechslin-10595-97-semiTry	10595	180816_Oechslin_10595A.raw (F003956)	Prophage LambdaSa04, DNA polymerase OS=Streptococcus agalactiae FSL S3-026 OX=876138 GN=FSLSAGS3026_03960 PE=4 SV=1	F8XZH3_STRAG	Uniprot-proteome-Streptoc-agalactiae-FSL.fasta	74'373.6	1	16	22	33	0.00182	0.468	possibly correct	true	180816_Oechslin_10595A.8823.8823.2	VLSHLAGEAWR	R	S	0.997	37.9	25.2	36.3	2			619.836	1'237.656468	1'238.664046	2	-0.0003019	-0.2438	2'701.44	2665500	407	417
180821-Oechslin-10595-97-semiTry	10595	180816_Oechslin_10595A.raw (F003956)	Prophage LambdaSa04, DNA polymerase OS=Streptococcus agalactiae FSL S3-026 OX=876138 GN=FSLSAGS3026_03960 PE=4 SV=1	F8XZH3_STRAG	Uniprot-proteome-Streptoc-agalactiae-FSL.fasta	74'373.6	1	16	22	33	0.00182	0.468	possibly correct	true	180816_Oechslin_10595A.8819.8819.3	VLSHLAGEAWR	R	S	0.997	43.2	25.2	39.9	2			413.56	1'237.657890	1'238.664046	3	0.00112	0.9042	2'700.85	3659060	407	417
180821-Oechslin-10595-97-semiTry	10595	180816_Oechslin_10595A.raw (F003956)	Prophage LambdaSa04, DNA polymerase OS=Streptococcus agalactiae FSL S3-026 OX=876138 GN=FSLSAGS3026_03960 PE=4 SV=1	F8XZH3_STRAG	Uniprot-proteome-Streptoc-agalactiae-FSL.fasta	74'373.6	1	16	22	33	0.00182	0.468	possibly correct	true	180816_Oechslin_10595A.10857.10857.2	VYDLTmEELPK	R	E	0.997	52	26.1	42.3	2		m6: Oxidation (+15.99)	677.337	1'352.660008	1'353.660861	2	0.006423	4.745	3'077.78	1340220	53	63
180821-Oechslin-10595-97-semiTry	10595	180816_Oechslin_10595A.raw (F003956)	Prophage LambdaSa04, DNA polymerase OS=Streptococcus agalactiae FSL S3-026 OX=876138 GN=FSLSAGS3026_03960 PE=4 SV=1	F8XZH3_STRAG	Uniprot-proteome-Streptoc-agalactiae-FSL.fasta	74'373.6	1	16	22	33	0.00182	0.468	possibly correct	true	180816_Oechslin_10595A.13069.13069.2	VYDLTMEELPK	R	E	0.997	84.8	26.1	69	2			669.337	1'336.659154	1'337.665946	2	0.0004841	0.3619	3'490.07	1519540	53	63
180821-Oechslin-10595-97-semiTry	10595	180816_Oechslin_10595A.raw (F003956)	Prophage LambdaSa04, DNA polymerase OS=Streptococcus agalactiae FSL S3-026 OX=876138 GN=FSLSAGS3026_03960 PE=4 SV=1	F8XZH3_STRAG	Uniprot-proteome-Streptoc-agalactiae-FSL.fasta	74'373.6	1	16	22	33	0.00182	0.468	possibly correct	true	180816_Oechslin_10595A.13435.13435.2	WAFNASFER	K	I	0.996	28.1	25	19.8	2			564.269	1'126.524022	1'127.526746	2	0.004552	4.037	3'559.32	3669060	77	85
180821-Oechslin-10595-97-semiTry	10595	180816_Oechslin_10595B.raw (F003957)	Prophage LambdaSa04, DNA polymerase OS=Streptococcus agalactiae FSL S3-026 OX=876138 GN=FSLSAGS3026_03960 PE=4 SV=1	F8XZH3_STRAG	Uniprot-proteome-Streptoc-agalactiae-FSL.fasta	74'373.6	1	20	30	45	0.00247	0.566	possibly correct	true	180816_Oechslin_10595B.6198.6198.2	AAIAIDGESK	K	T	0.997	59.1	27	58.2	2			487.762	973.509	974.515	2	0.001326	1.361	2'182.83	23988300	229	238
180821-Oechslin-10595-97-semiTry	10595	180816_Oechslin_10595B.raw (F003957)	Prophage LambdaSa04, DNA polymerase OS=Streptococcus agalactiae FSL S3-026 OX=876138 GN=FSLSAGS3026_03960 PE=4 SV=1	F8XZH3_STRAG	Uniprot-proteome-Streptoc-agalactiae-FSL.fasta	74'373.6	1	20	30	45	0.00247	0.566	possibly correct	true	180816_Oechslin_10595B.8495.8495.2	ADGYEcSFYQKD	R	-	0.997	40.8	25	40.8	2	c6: Carbamidomethyl (+57.02)		741.795	1'481.575536	1'482.584311	2	-0.001499	-1.011	2'600.74	2414850	645	656
180821-Oechslin-10595-97-semiTry	10595	180816_Oechslin_10595B.raw (F003957)	Prophage LambdaSa04, DNA polymerase OS=Streptococcus agalactiae FSL S3-026 OX=876138 GN=FSLSAGS3026_03960 PE=4 SV=1	F8XZH3_STRAG	Uniprot-proteome-Streptoc-agalactiae-FSL.fasta	74'373.6	1	20	30	45	0.00247	0.566	possibly correct	true	180816_Oechslin_10595B.18789.18789.3	AmGAIDMGLEEQELQPLVDSWR	K	Q	0.982	21.3	25	0.6	2		m2: Oxidation (+15.99)	835.399	2'503.175316	2'504.179961	3	0.002631	1.051	4'504.41	2489080	471	492
180821-Oechslin-10595-97-semiTry	10595	180816_Oechslin_10595B.raw (F003957)	Prophage LambdaSa04, DNA polymerase OS=Streptococcus agalactiae FSL S3-026 OX=876138 GN=FSLSAGS3026_03960 PE=4 SV=1	F8XZH3_STRAG	Uniprot-proteome-Streptoc-agalactiae-FSL.fasta	74'373.6	1	20	30	45	0.00247	0.566	possibly correct	true	180816_Oechslin_10595B.20304.20304.2	AMGAIDMGLEEQELQPLVDSWR	K	Q	0.997	78.2	25.4	77.1	2			1'244.598267	2'487.181982	2'488.185046	2	0.004212	1.693	4'789.22	2188480	471	492
180821-Oechslin-10595-97-semiTry	10595	180816_Oechslin_10595B.raw (F003957)	Prophage LambdaSa04, DNA polymerase OS=Streptococcus agalactiae FSL S3-026 OX=876138 GN=FSLSAGS3026_03960 PE=4 SV=1	F8XZH3_STRAG	Uniprot-proteome-Streptoc-agalactiae-FSL.fasta	74'373.6	1	20	30	45	0.00247	0.566	possibly correct	true	180816_Oechslin_10595B.20299.20299.3	AMGAIDMGLEEQELQPLVDSWR	K	Q	0.997	56.3	25.6	49.1	2			830.07	2'487.187644	2'488.185046	3	0.009874	3.968	4'788.09	3554360	471	492
180821-Oechslin-10595-97-semiTry	10595	180816_Oechslin_10595B.raw (F003957)	Prophage LambdaSa04, DNA polymerase OS=Streptococcus agalactiae FSL S3-026 OX=876138 GN=FSLSAGS3026_03960 PE=4 SV=1	F8XZH3_STRAG	Uniprot-proteome-Streptoc-agalactiae-FSL.fasta	74'373.6	1	20	30	45	0.00247	0.566	possibly correct	true	180816_Oechslin_10595B.19431.19431.3	AmGAIDMGLEEQELQPLVDSWR	K	Q	0.997	30.8	25	10.1	2		m2: Oxidation (+15.99)	835.401	2'503.180443	2'504.179961	3	0.007758	3.098	4'624.96	1840500	471	492
180821-Oechslin-10595-97-semiTry	10595	180816_Oechslin_10595B.raw (F003957)	Prophage LambdaSa04, DNA polymerase OS=Streptococcus agalactiae FSL S3-026 OX=876138 GN=FSLSAGS3026_03960 PE=4 SV=1	F8XZH3_STRAG	Uniprot-proteome-Streptoc-agalactiae-FSL.fasta	74'373.6	1	20	30	45	0.00247	0.566	possibly correct	true	180816_Oechslin_10595B.18782.18782.2	AMGAIDmGLEEQELQPLVDSWR	K	Q	0.997	62.3	25	3.81	2		m7: Oxidation (+15.99)	1'252.595093	2'503.175634	2'504.179961	2	0.002949	1.178	4'502.96	480924	471	492
180821-Oechslin-10595-97-semiTry	10595	180816_Oechslin_10595B.raw (F003957)	Prophage LambdaSa04, DNA polymerase OS=Streptococcus agalactiae FSL S3-026 OX=876138 GN=FSLSAGS3026_03960 PE=4 SV=1	F8XZH3_STRAG	Uniprot-proteome-Streptoc-agalactiae-FSL.fasta	74'373.6	1	20	30	45	0.00247	0.566	possibly correct	true	180816_Oechslin_10595B.19439.19439.2	AMGAIDmGLEEQELQPLVDSWR	K	Q	0.997	54.3	25	0	2		m7: Oxidation (+15.99)	1'252.592163	2'503.169774	2'504.179961	2	-0.002911	-1.162	4'626.59	444860	471	492
180821-Oechslin-10595-97-semiTry	10595	180816_Oechslin_10595B.raw (F003957)	Prophage LambdaSa04, DNA polymerase OS=Streptococcus agalactiae FSL S3-026 OX=876138 GN=FSLSAGS3026_03960 PE=4 SV=1	F8XZH3_STRAG	Uniprot-proteome-Streptoc-agalactiae-FSL.fasta	74'373.6	1	20	30	45	0.00247	0.566	possibly correct	true	180816_Oechslin_10595B.9387.9387.2	DILAYSmR	R	Q	0.99	29.5	25	23.9	2		m7: Oxidation (+15.99)	492.744	983.473	984.482	2	-0.001321	-1.342	2'760.23	2629650	592	599
180821-Oechslin-10595-97-semiTry	10595	180816_Oechslin_10595B.raw (F003957)	Prophage LambdaSa04, DNA polymerase OS=Streptococcus agalactiae FSL S3-026 OX=876138 GN=FSLSAGS3026_03960 PE=4 SV=1	F8XZH3_STRAG	Uniprot-proteome-Streptoc-agalactiae-FSL.fasta	74'373.6	1	20	30	45	0.00247	0.566	possibly correct	true	180816_Oechslin_10595B.17259.17259.2	DIYcISASQMFGVPVEK	K	H	0.997	46	25	32.9	2	c4: Carbamidomethyl (+57.02)		972.47	1'942.924534	1'943.924311	2	0.007499	3.858	4'215.33	1672330	426	442
180821-Oechslin-10595-97-semiTry	10595	180816_Oechslin_10595B.raw (F003957)	Prophage LambdaSa04, DNA polymerase OS=Streptococcus agalactiae FSL S3-026 OX=876138 GN=FSLSAGS3026_03960 PE=4 SV=1	F8XZH3_STRAG	Uniprot-proteome-Streptoc-agalactiae-FSL.fasta	74'373.6	1	20	30	45	0.00247	0.566	possibly correct	true	180816_Oechslin_10595B.12310.12310.2	DVEVELAIK	R	D	0.997	35.9	26.1	27.9	2			508.281	1'014.548070	1'015.567146	2	-0.0118	-11.62	3'292.84	1729840	185	193
180821-Oechslin-10595-97-semiTry	10595	180816_Oechslin_10595B.raw (F003957)	Prophage LambdaSa04, DNA polymerase OS=Streptococcus agalactiae FSL S3-026 OX=876138 GN=FSLSAGS3026_03960 PE=4 SV=1	F8XZH3_STRAG	Uniprot-proteome-Streptoc-agalactiae-FSL.fasta	74'373.6	1	20	30	45	0.00247	0.566	correct	true	180816_Oechslin_10595B.3732.3732.2	EHGVTTDSLDK	R	K	0.997	25.5	25	18.4	2			601.29	1'200.565282	1'201.569746	2	0.002812	2.34	1'716.69	698594	266	276
180821-Oechslin-10595-97-semiTry	10595	180816_Oechslin_10595B.raw (F003957)	Prophage LambdaSa04, DNA polymerase OS=Streptococcus agalactiae FSL S3-026 OX=876138 GN=FSLSAGS3026_03960 PE=4 SV=1	F8XZH3_STRAG	Uniprot-proteome-Streptoc-agalactiae-FSL.fasta	74'373.6	1	20	30	45	0.00247	0.566	possibly correct	true	180816_Oechslin_10595B.2894.2894.2	EHGVTTDSLDKK	R	A	0.997	46	25	39.5	2			665.337	1'328.659642	1'329.664746	2	0.002172	1.634	1'555.89	4100110	266	277
180821-Oechslin-10595-97-semiTry	10595	180816_Oechslin_10595B.raw (F003957)	Prophage LambdaSa04, DNA polymerase OS=Streptococcus agalactiae FSL S3-026 OX=876138 GN=FSLSAGS3026_03960 PE=4 SV=1	F8XZH3_STRAG	Uniprot-proteome-Streptoc-agalactiae-FSL.fasta	74'373.6	1	20	30	45	0.00247	0.566	possibly correct	true	180816_Oechslin_10595B.18180.18180.2	EIIQALVDDTIIK	K	W	0.997	73	25	63.8	2			735.925	1'469.834570	1'470.841746	2	0.0001001	0.06803	4'389.19	11989900	64	76
180821-Oechslin-10595-97-semiTry	10595	180816_Oechslin_10595B.raw (F003957)	Prophage LambdaSa04, DNA polymerase OS=Streptococcus agalactiae FSL S3-026 OX=876138 GN=FSLSAGS3026_03960 PE=4 SV=1	F8XZH3_STRAG	Uniprot-proteome-Streptoc-agalactiae-FSL.fasta	74'373.6	1	20	30	45	0.00247	0.566	possibly correct	true	180816_Oechslin_10595B.18193.18193.3	EIIQALVDDTIIK	K	W	0.997	41.1	25	37.8	2			490.952	1'469.833977	1'470.841746	3	-0.0004929	-0.3351	4'391.60	2557480	64	76
180821-Oechslin-10595-97-semiTry	10595	180816_Oechslin_10595B.raw (F003957)	Prophage LambdaSa04, DNA polymerase OS=Streptococcus agalactiae FSL S3-026 OX=876138 GN=FSLSAGS3026_03960 PE=4 SV=1	F8XZH3_STRAG	Uniprot-proteome-Streptoc-agalactiae-FSL.fasta	74'373.6	1	20	30	45	0.00247	0.566	possibly correct	true	180816_Oechslin_10595B.16983.16983.2	ELTGLENPNSVLQM	K	I	0.997	38.8	25.3	36.8	1			772.879	1'543.743504	1'544.762646	2	-0.01187	-7.681	4'163.56	1084900	247	260
180821-Oechslin-10595-97-semiTry	10595	180816_Oechslin_10595B.raw (F003957)	Prophage LambdaSa04, DNA polymerase OS=Streptococcus agalactiae FSL S3-026 OX=876138 GN=FSLSAGS3026_03960 PE=4 SV=1	F8XZH3_STRAG	Uniprot-proteome-Streptoc-agalactiae-FSL.fasta	74'373.6	1	20	30	45	0.00247	0.566	possibly correct	true	180816_Oechslin_10595B.9348.9348.2	EQVQTETHGIQFEVTK	K	G	0.997	65.1	25.9	51.9	2			937.467	1'872.918920	1'873.929246	2	-0.00305	-1.628	2'753.51	6194440	515	530
180821-Oechslin-10595-97-semiTry	10595	180816_Oechslin_10595B.raw (F003957)	Prophage LambdaSa04, DNA polymerase OS=Streptococcus agalactiae FSL S3-026 OX=876138 GN=FSLSAGS3026_03960 PE=4 SV=1	F8XZH3_STRAG	Uniprot-proteome-Streptoc-agalactiae-FSL.fasta	74'373.6	1	20	30	45	0.00247	0.566	possibly correct	true	180816_Oechslin_10595B.15133.15133.2	FIVcDFSAIEAR	K	V	0.997	58.7	25	54.5	2	c4: Carbamidomethyl (+57.02)		714.347	1'426.679540	1'427.698811	2	-0.012	-8.402	3'816.36	5773190	395	406
180821-Oechslin-10595-97-semiTry	10595	180816_Oechslin_10595B.raw (F003957)	Prophage LambdaSa04, DNA polymerase OS=Streptococcus agalactiae FSL S3-026 OX=876138 GN=FSLSAGS3026_03960 PE=4 SV=1	F8XZH3_STRAG	Uniprot-proteome-Streptoc-agalactiae-FSL.fasta	74'373.6	1	20	30	45	0.00247	0.566	possibly correct	true	180816_Oechslin_10595B.14754.14754.2	FVENIVQAISR	K	D	0.997	70.2	26.6	48.9	2			638.349	1'274.682958	1'275.705546	2	-0.01531	-12	3'745.02	4715170	581	591
180821-Oechslin-10595-97-semiTry	10595	180816_Oechslin_10595B.raw (F003957)	Prophage LambdaSa04, DNA polymerase OS=Streptococcus agalactiae FSL S3-026 OX=876138 GN=FSLSAGS3026_03960 PE=4 SV=1	F8XZH3_STRAG	Uniprot-proteome-Streptoc-agalactiae-FSL.fasta	74'373.6	1	20	30	45	0.00247	0.566	possibly correct	true	180816_Oechslin_10595B.14685.14685.2	GIGIDVDFVK	R	A	0.997	33.1	26.8	29.2	2			531.79	1'061.564794	1'062.583246	2	-0.01118	-10.52	3'732.23	3580920	219	228
180821-Oechslin-10595-97-semiTry	10595	180816_Oechslin_10595B.raw (F003957)	Prophage LambdaSa04, DNA polymerase OS=Streptococcus agalactiae FSL S3-026 OX=876138 GN=FSLSAGS3026_03960 PE=4 SV=1	F8XZH3_STRAG	Uniprot-proteome-Streptoc-agalactiae-FSL.fasta	74'373.6	1	20	30	45	0.00247	0.566	possibly correct	true	180816_Oechslin_10595B.13208.13208.2	GMFQFYGANR	R	T	0.997	55.9	25	55.9	2			595.768	1'189.520482	1'190.541146	2	-0.01339	-11.25	3'458.44	16148500	323	332
180821-Oechslin-10595-97-semiTry	10595	180816_Oechslin_10595B.raw (F003957)	Prophage LambdaSa04, DNA polymerase OS=Streptococcus agalactiae FSL S3-026 OX=876138 GN=FSLSAGS3026_03960 PE=4 SV=1	F8XZH3_STRAG	Uniprot-proteome-Streptoc-agalactiae-FSL.fasta	74'373.6	1	20	30	45	0.00247	0.566	possibly correct	true	180816_Oechslin_10595B.10467.10467.2	GmFQFYGANR	R	T	0.997	35.6	25	30.6	2		m2: Oxidation (+15.99)	603.771	1'205.528294	1'206.536061	2	-0.000491	-0.4069	2'956.00	2857130	323	332
180821-Oechslin-10595-97-semiTry	10595	180816_Oechslin_10595B.raw (F003957)	Prophage LambdaSa04, DNA polymerase OS=Streptococcus agalactiae FSL S3-026 OX=876138 GN=FSLSAGS3026_03960 PE=4 SV=1	F8XZH3_STRAG	Uniprot-proteome-Streptoc-agalactiae-FSL.fasta	74'373.6	1	20	30	45	0.00247	0.566	possibly correct	true	180816_Oechslin_10595B.14672.14672.2	GmLFITLPSGR	K	K	0.997	40.2	26.9	40.2	2		m2: Oxidation (+15.99)	604.323	1'206.630956	1'207.650561	2	-0.01233	-10.21	3'729.86	5777770	531	541
180821-Oechslin-10595-97-semiTry	10595	180816_Oechslin_10595B.raw (F003957)	Prophage LambdaSa04, DNA polymerase OS=Streptococcus agalactiae FSL S3-026 OX=876138 GN=FSLSAGS3026_03960 PE=4 SV=1	F8XZH3_STRAG	Uniprot-proteome-Streptoc-agalactiae-FSL.fasta	74'373.6	1	20	30	45	0.00247	0.566	possibly correct	true	180816_Oechslin_10595B.16937.16937.2	GMLFITLPSGR	K	K	0.997	42.9	26.2	35.7	2			596.332	1'190.649876	1'191.655646	2	0.001506	1.264	4'155.02	17118100	531	541
180821-Oechslin-10595-97-semiTry	10595	180816_Oechslin_10595B.raw (F003957)	Prophage LambdaSa04, DNA polymerase OS=Streptococcus agalactiae FSL S3-026 OX=876138 GN=FSLSAGS3026_03960 PE=4 SV=1	F8XZH3_STRAG	Uniprot-proteome-Streptoc-agalactiae-FSL.fasta	74'373.6	1	20	30	45	0.00247	0.566	possibly correct	true	180816_Oechslin_10595B.15863.15863.3	HHPDFLTEEFLSPNSWR	K	C	0.997	27.1	25	21	2			704.663	2'110.967796	2'111.993446	3	-0.01837	-8.7	3'953.28	4280510	95	111
180821-Oechslin-10595-97-semiTry	10595	180816_Oechslin_10595B.raw (F003957)	Prophage LambdaSa04, DNA polymerase OS=Streptococcus agalactiae FSL S3-026 OX=876138 GN=FSLSAGS3026_03960 PE=4 SV=1	F8XZH3_STRAG	Uniprot-proteome-Streptoc-agalactiae-FSL.fasta	74'373.6	1	20	30	45	0.00247	0.566	possibly correct	true	180816_Oechslin_10595B.15888.15888.4	HHPDFLTEEFLSPNSWR	K	C	0.997	27.9	25	27.7	2			528.748	2'110.961376	2'111.993446	4	-0.02479	-11.74	3'957.85	1832670	95	111
180821-Oechslin-10595-97-semiTry	10595	180816_Oechslin_10595B.raw (F003957)	Prophage LambdaSa04, DNA polymerase OS=Streptococcus agalactiae FSL S3-026 OX=876138 GN=FSLSAGS3026_03960 PE=4 SV=1	F8XZH3_STRAG	Uniprot-proteome-Streptoc-agalactiae-FSL.fasta	74'373.6	1	20	30	45	0.00247	0.566	possibly correct	true	180816_Oechslin_10595B.12362.12362.2	IAELAcGYGGAVGALK	K	A	0.997	80.6	26.9	75.7	2	c6: Carbamidomethyl (+57.02)		775.398	1'548.781590	1'549.804511	2	-0.01565	-10.1	3'302.45	3595970	455	470
180821-Oechslin-10595-97-semiTry	10595	180816_Oechslin_10595B.raw (F003957)	Prophage LambdaSa04, DNA polymerase OS=Streptococcus agalactiae FSL S3-026 OX=876138 GN=FSLSAGS3026_03960 PE=4 SV=1	F8XZH3_STRAG	Uniprot-proteome-Streptoc-agalactiae-FSL.fasta	74'373.6	1	20	30	45	0.00247	0.566	possibly correct	true	180816_Oechslin_10595B.13650.13650.2	IcLSNWMK	R	K	0.99	30.1	25	24.7	2	c2: Carbamidomethyl (+57.02)		526.25	1'050.484838	1'051.506411	2	-0.0143	-13.6	3'539.56	6399580	86	93
180821-Oechslin-10595-97-semiTry	10595	180816_Oechslin_10595B.raw (F003957)	Prophage LambdaSa04, DNA polymerase OS=Streptococcus agalactiae FSL S3-026 OX=876138 GN=FSLSAGS3026_03960 PE=4 SV=1	F8XZH3_STRAG	Uniprot-proteome-Streptoc-agalactiae-FSL.fasta	74'373.6	1	20	30	45	0.00247	0.566	possibly correct	true	180816_Oechslin_10595B.9414.9414.2	ISENQFSGESVTYEGTGTAK	K	R	0.988	112	25	112	2			1'052.987549	2'103.960546	2'104.967046	2	0.0007761	0.3687	2'765.40	4071600	550	569
180821-Oechslin-10595-97-semiTry	10595	180816_Oechslin_10595B.raw (F003957)	Prophage LambdaSa04, DNA polymerase OS=Streptococcus agalactiae FSL S3-026 OX=876138 GN=FSLSAGS3026_03960 PE=4 SV=1	F8XZH3_STRAG	Uniprot-proteome-Streptoc-agalactiae-FSL.fasta	74'373.6	1	20	30	45	0.00247	0.566	possibly correct	true	180816_Oechslin_10595B.9424.9424.3	ISENQFSGESVTYEGTGTAK	K	R	0.997	56.2	25	56.2	2			702.326	2'103.957603	2'104.967046	3	-0.002167	-1.029	2'767.24	4822960	550	569
180821-Oechslin-10595-97-semiTry	10595	180816_Oechslin_10595B.raw (F003957)	Prophage LambdaSa04, DNA polymerase OS=Streptococcus agalactiae FSL S3-026 OX=876138 GN=FSLSAGS3026_03960 PE=4 SV=1	F8XZH3_STRAG	Uniprot-proteome-Streptoc-agalactiae-FSL.fasta	74'373.6	1	20	30	45	0.00247	0.566	possibly correct	true	180816_Oechslin_10595B.2848.2848.2	KLSYVKPK	R	I	0.99	31	25	22.1	2			481.806	961.597	962.603	2	0.001216	1.263	1'546.55	1357340	542	549
180821-Oechslin-10595-97-semiTry	10595	180816_Oechslin_10595B.raw (F003957)	Prophage LambdaSa04, DNA polymerase OS=Streptococcus agalactiae FSL S3-026 OX=876138 GN=FSLSAGS3026_03960 PE=4 SV=1	F8XZH3_STRAG	Uniprot-proteome-Streptoc-agalactiae-FSL.fasta	74'373.6	1	20	30	45	0.00247	0.566	possibly correct	true	180816_Oechslin_10595B.4222.4222.2	LESYGPK	R	F	0.9	22.1	25.3	21.5	2			397.207	792.4	793.409	2	-0.002298	-2.896	1'809.59	7991100	574	580
180821-Oechslin-10595-97-semiTry	10595	180816_Oechslin_10595B.raw (F003957)	Prophage LambdaSa04, DNA polymerase OS=Streptococcus agalactiae FSL S3-026 OX=876138 GN=FSLSAGS3026_03960 PE=4 SV=1	F8XZH3_STRAG	Uniprot-proteome-Streptoc-agalactiae-FSL.fasta	74'373.6	1	20	30	45	0.00247	0.566	possibly correct	true	180816_Oechslin_10595B.5540.5540.2	LKEGGDLIR	K	Y	0.997	31.1	26	16.8	2			500.793	999.57	1'000.578846	2	-0.0011	-1.099	2'061.40	5120980	140	148
180821-Oechslin-10595-97-semiTry	10595	180816_Oechslin_10595B.raw (F003957)	Prophage LambdaSa04, DNA polymerase OS=Streptococcus agalactiae FSL S3-026 OX=876138 GN=FSLSAGS3026_03960 PE=4 SV=1	F8XZH3_STRAG	Uniprot-proteome-Streptoc-agalactiae-FSL.fasta	74'373.6	1	20	30	45	0.00247	0.566	possibly correct	true	180816_Oechslin_10595B.3772.3772.2	LSYVKPK	K	I	0.9	25.3	25	15.5	2			417.758	833.502	834.508	2	0.0006361	0.7622	1'724.58	4313050	543	549
180821-Oechslin-10595-97-semiTry	10595	180816_Oechslin_10595B.raw (F003957)	Prophage LambdaSa04, DNA polymerase OS=Streptococcus agalactiae FSL S3-026 OX=876138 GN=FSLSAGS3026_03960 PE=4 SV=1	F8XZH3_STRAG	Uniprot-proteome-Streptoc-agalactiae-FSL.fasta	74'373.6	1	20	30	45	0.00247	0.566	possibly correct	true	180816_Oechslin_10595B.13585.13585.2	LVQLQNLPQNHLPDLEEAR	R	Q	0.997	57.8	26	57.8	2			1'114.085327	2'226.156102	2'227.183246	2	-0.01987	-8.921	3'527.54	1614300	340	358
180821-Oechslin-10595-97-semiTry	10595	180816_Oechslin_10595B.raw (F003957)	Prophage LambdaSa04, DNA polymerase OS=Streptococcus agalactiae FSL S3-026 OX=876138 GN=FSLSAGS3026_03960 PE=4 SV=1	F8XZH3_STRAG	Uniprot-proteome-Streptoc-agalactiae-FSL.fasta	74'373.6	1	20	30	45	0.00247	0.566	possibly correct	true	180816_Oechslin_10595B.13582.13582.3	LVQLQNLPQNHLPDLEEAR	R	Q	0.997	29.7	26.1	24.8	2			743.057	2'226.150291	2'227.183246	3	-0.02568	-11.53	3'527.09	23950100	340	358
180821-Oechslin-10595-97-semiTry	10595	180816_Oechslin_10595B.raw (F003957)	Prophage LambdaSa04, DNA polymerase OS=Streptococcus agalactiae FSL S3-026 OX=876138 GN=FSLSAGS3026_03960 PE=4 SV=1	F8XZH3_STRAG	Uniprot-proteome-Streptoc-agalactiae-FSL.fasta	74'373.6	1	20	30	45	0.00247	0.566	possibly correct	true	180816_Oechslin_10595B.2959.2959.2	NFPSHSPDK	R	W	0.921	16	25	9.17	2			514.744	1'027.473730	1'028.479646	2	0.00136	1.322	1'567.83	1976650	166	174
180821-Oechslin-10595-97-semiTry	10595	180816_Oechslin_10595B.raw (F003957)	Prophage LambdaSa04, DNA polymerase OS=Streptococcus agalactiae FSL S3-026 OX=876138 GN=FSLSAGS3026_03960 PE=4 SV=1	F8XZH3_STRAG	Uniprot-proteome-Streptoc-agalactiae-FSL.fasta	74'373.6	1	20	30	45	0.00247	0.566	possibly correct	true	180816_Oechslin_10595B.12464.12464.3	NHPVPDFVWDEYHQDQSINDR	R	G	0.997	40.3	25	40.3	2			871.048	2'610.123009	2'611.159846	3	-0.02956	-11.32	3'320.88	3792880	198	218
180821-Oechslin-10595-97-semiTry	10595	180816_Oechslin_10595B.raw (F003957)	Prophage LambdaSa04, DNA polymerase OS=Streptococcus agalactiae FSL S3-026 OX=876138 GN=FSLSAGS3026_03960 PE=4 SV=1	F8XZH3_STRAG	Uniprot-proteome-Streptoc-agalactiae-FSL.fasta	74'373.6	1	20	30	45	0.00247	0.566	possibly correct	true	180816_Oechslin_10595B.17307.17307.2	QANPNIVLF	R	W	0.959	18	26.2	9.03	1			508.282	1'014.549230	1'015.557146	2	-0.0006399	-0.6301	4'224.19	1082960	493	501
180821-Oechslin-10595-97-semiTry	10595	180816_Oechslin_10595B.raw (F003957)	Prophage LambdaSa04, DNA polymerase OS=Streptococcus agalactiae FSL S3-026 OX=876138 GN=FSLSAGS3026_03960 PE=4 SV=1	F8XZH3_STRAG	Uniprot-proteome-Streptoc-agalactiae-FSL.fasta	74'373.6	1	20	30	45	0.00247	0.566	possibly correct	true	180816_Oechslin_10595B.8872.8872.2	VLSHLAGEAWR	R	S	0.997	37.4	25.8	34.1	2			619.834	1'237.654150	1'238.664046	2	-0.00262	-2.115	2'667.93	7099820	407	417
180821-Oechslin-10595-97-semiTry	10595	180816_Oechslin_10595B.raw (F003957)	Prophage LambdaSa04, DNA polymerase OS=Streptococcus agalactiae FSL S3-026 OX=876138 GN=FSLSAGS3026_03960 PE=4 SV=1	F8XZH3_STRAG	Uniprot-proteome-Streptoc-agalactiae-FSL.fasta	74'373.6	1	20	30	45	0.00247	0.566	possibly correct	true	180816_Oechslin_10595B.8875.8875.3	VLSHLAGEAWR	R	S	0.997	39.4	25.2	32.7	2			413.56	1'237.656975	1'238.664046	3	0.0002051	0.1655	2'668.71	17528800	407	417
180821-Oechslin-10595-97-semiTry	10595	180816_Oechslin_10595B.raw (F003957)	Prophage LambdaSa04, DNA polymerase OS=Streptococcus agalactiae FSL S3-026 OX=876138 GN=FSLSAGS3026_03960 PE=4 SV=1	F8XZH3_STRAG	Uniprot-proteome-Streptoc-agalactiae-FSL.fasta	74'373.6	1	20	30	45	0.00247	0.566	possibly correct	true	180816_Oechslin_10595B.13296.13296.2	VYDLTMEELPK	R	E	0.997	82.2	25.3	66.2	2			669.328	1'336.642064	1'337.665946	2	-0.01661	-12.41	3'474.28	8058180	53	63
180821-Oechslin-10595-97-semiTry	10595	180816_Oechslin_10595B.raw (F003957)	Prophage LambdaSa04, DNA polymerase OS=Streptococcus agalactiae FSL S3-026 OX=876138 GN=FSLSAGS3026_03960 PE=4 SV=1	F8XZH3_STRAG	Uniprot-proteome-Streptoc-agalactiae-FSL.fasta	74'373.6	1	20	30	45	0.00247	0.566	possibly correct	true	180816_Oechslin_10595B.11077.11077.2	VYDLTmEELPK	R	E	0.997	59.7	26	50.8	2		m6: Oxidation (+15.99)	677.333	1'352.652196	1'353.660861	2	-0.001389	-1.026	3'066.56	4227700	53	63
180821-Oechslin-10595-97-semiTry	10595	180816_Oechslin_10595B.raw (F003957)	Prophage LambdaSa04, DNA polymerase OS=Streptococcus agalactiae FSL S3-026 OX=876138 GN=FSLSAGS3026_03960 PE=4 SV=1	F8XZH3_STRAG	Uniprot-proteome-Streptoc-agalactiae-FSL.fasta	74'373.6	1	20	30	45	0.00247	0.566	possibly correct	true	180816_Oechslin_10595B.13651.13651.2	WAFNASFER	K	I	0.997	37.4	25	21.9	2			564.261	1'126.506810	1'127.526746	2	-0.01266	-11.23	3'539.70	3941020	77	85
180821-Oechslin-10595-97-semiTry	10595	180816_Oechslin_10595B.raw (F003957)	Prophage LambdaSa04, DNA polymerase OS=Streptococcus agalactiae FSL S3-026 OX=876138 GN=FSLSAGS3026_03960 PE=4 SV=1	F8XZH3_STRAG	Uniprot-proteome-Streptoc-agalactiae-FSL.fasta	74'373.6	1	20	30	45	0.00247	0.566	possibly correct	true	180816_Oechslin_10595B.13047.13047.2	WSAFIDYNQR	K	D	0.997	32	25	27.9	2			650.3	1'298.584936	1'299.611646	2	-0.01943	-14.95	3'428.82	5117490	175	184
180821-Oechslin-10595-97-semiTry	10595	180816_Oechslin_10595C.raw (F003958)	Prophage LambdaSa04, DNA polymerase OS=Streptococcus agalactiae FSL S3-026 OX=876138 GN=FSLSAGS3026_03960 PE=4 SV=1	F8XZH3_STRAG	Uniprot-proteome-Streptoc-agalactiae-FSL.fasta	74'373.6	1	8	9	13	0.000725	0.203	possibly correct	true	180816_Oechslin_10595C.6030.6030.2	AAIAIDGESK	K	T	0.997	52.7	26.9	52.7	2			487.76	973.506	974.515	2	-0.002092	-2.147	2'163.95	4076090	229	238
180821-Oechslin-10595-97-semiTry	10595	180816_Oechslin_10595C.raw (F003958)	Prophage LambdaSa04, DNA polymerase OS=Streptococcus agalactiae FSL S3-026 OX=876138 GN=FSLSAGS3026_03960 PE=4 SV=1	F8XZH3_STRAG	Uniprot-proteome-Streptoc-agalactiae-FSL.fasta	74'373.6	1	8	9	13	0.000725	0.203	possibly correct	true	180816_Oechslin_10595C.4029.4029.2	AmGAIDmGLEEQ	K	E	0.954	24.4	25	14.3	1		m2: Oxidation (+15.99), m7: Oxidation (+15.99)	648.785	1'295.555028	1'296.544876	2	0.01743	13.44	1'789.83	757112	471	482
180821-Oechslin-10595-97-semiTry	10595	180816_Oechslin_10595C.raw (F003958)	Prophage LambdaSa04, DNA polymerase OS=Streptococcus agalactiae FSL S3-026 OX=876138 GN=FSLSAGS3026_03960 PE=4 SV=1	F8XZH3_STRAG	Uniprot-proteome-Streptoc-agalactiae-FSL.fasta	74'373.6	1	8	9	13	0.000725	0.203	possibly correct	true	180816_Oechslin_10595C.2869.2869.3	EHGVTTDSLDKK	R	A	0.997	25.9	25	20.1	2			443.893	1'328.658654	1'329.664746	3	0.001184	0.8905	1'553.12	3349660	266	277
180821-Oechslin-10595-97-semiTry	10595	180816_Oechslin_10595C.raw (F003958)	Prophage LambdaSa04, DNA polymerase OS=Streptococcus agalactiae FSL S3-026 OX=876138 GN=FSLSAGS3026_03960 PE=4 SV=1	F8XZH3_STRAG	Uniprot-proteome-Streptoc-agalactiae-FSL.fasta	74'373.6	1	8	9	13	0.000725	0.203	possibly correct	true	180816_Oechslin_10595C.2873.2873.2	EHGVTTDSLDKK	R	A	0.997	53	25	46.7	2			665.335	1'328.656346	1'329.664746	2	-0.001124	-0.8453	1'553.72	296843	266	277
180821-Oechslin-10595-97-semiTry	10595	180816_Oechslin_10595C.raw (F003958)	Prophage LambdaSa04, DNA polymerase OS=Streptococcus agalactiae FSL S3-026 OX=876138 GN=FSLSAGS3026_03960 PE=4 SV=1	F8XZH3_STRAG	Uniprot-proteome-Streptoc-agalactiae-FSL.fasta	74'373.6	1	8	9	13	0.000725	0.203	correct	true	180816_Oechslin_10595C.18021.18021.2	EIIQALVDDTIIK	K	W	0.997	39.6	25	39.6	2			735.924	1'469.832860	1'470.841746	2	-0.00161	-1.095	4'392.75	2745490	64	76
180821-Oechslin-10595-97-semiTry	10595	180816_Oechslin_10595C.raw (F003958)	Prophage LambdaSa04, DNA polymerase OS=Streptococcus agalactiae FSL S3-026 OX=876138 GN=FSLSAGS3026_03960 PE=4 SV=1	F8XZH3_STRAG	Uniprot-proteome-Streptoc-agalactiae-FSL.fasta	74'373.6	1	8	9	13	0.000725	0.203	possibly correct	true	180816_Oechslin_10595C.13073.13073.2	GMFQFYGANR	R	T	0.997	44.8	25	38.3	2			595.774	1'189.533666	1'190.541146	2	-0.0002039	-0.1713	3'464.79	1724930	323	332
180821-Oechslin-10595-97-semiTry	10595	180816_Oechslin_10595C.raw (F003958)	Prophage LambdaSa04, DNA polymerase OS=Streptococcus agalactiae FSL S3-026 OX=876138 GN=FSLSAGS3026_03960 PE=4 SV=1	F8XZH3_STRAG	Uniprot-proteome-Streptoc-agalactiae-FSL.fasta	74'373.6	1	8	9	13	0.000725	0.203	possibly correct	true	180816_Oechslin_10595C.16733.16733.2	GMLFITLPSGR	K	K	0.997	61.3	26.2	45.6	2			596.333	1'190.650732	1'191.655646	2	0.002362	1.982	4'147.96	2547880	531	541
180821-Oechslin-10595-97-semiTry	10595	180816_Oechslin_10595C.raw (F003958)	Prophage LambdaSa04, DNA polymerase OS=Streptococcus agalactiae FSL S3-026 OX=876138 GN=FSLSAGS3026_03960 PE=4 SV=1	F8XZH3_STRAG	Uniprot-proteome-Streptoc-agalactiae-FSL.fasta	74'373.6	1	8	9	13	0.000725	0.203	possibly correct	true	180816_Oechslin_10595C.9370.9370.2	ISENQFSGESVTYEGTGTAK	K	R	0.997	84.8	25	84.8	2			1'052.986572	2'103.958592	2'104.967046	2	-0.001178	-0.5596	2'781.80	1044830	550	569
180821-Oechslin-10595-97-semiTry	10595	180816_Oechslin_10595C.raw (F003958)	Prophage LambdaSa04, DNA polymerase OS=Streptococcus agalactiae FSL S3-026 OX=876138 GN=FSLSAGS3026_03960 PE=4 SV=1	F8XZH3_STRAG	Uniprot-proteome-Streptoc-agalactiae-FSL.fasta	74'373.6	1	8	9	13	0.000725	0.203	possibly correct	true	180816_Oechslin_10595C.2827.2827.2	KLSYVKPK	R	I	0.986	21.4	25	15.4	2			481.806	961.598	962.603	2	0.0014	1.454	1'544.32	410704	542	549
180821-Oechslin-10595-97-semiTry	10595	180816_Oechslin_10595C.raw (F003958)	Prophage LambdaSa04, DNA polymerase OS=Streptococcus agalactiae FSL S3-026 OX=876138 GN=FSLSAGS3026_03960 PE=4 SV=1	F8XZH3_STRAG	Uniprot-proteome-Streptoc-agalactiae-FSL.fasta	74'373.6	1	8	9	13	0.000725	0.203	possibly correct	true	180816_Oechslin_10595C.13422.13422.3	LVQLQNLPQNHLPDLEEAR	R	Q	0.997	32.2	25.4	32.2	2			743.066	2'226.177024	2'227.183246	3	0.001054	0.4733	3'529.83	3360530	340	358
180821-Oechslin-10595-97-semiTry	10595	180816_Oechslin_10595C.raw (F003958)	Prophage LambdaSa04, DNA polymerase OS=Streptococcus agalactiae FSL S3-026 OX=876138 GN=FSLSAGS3026_03960 PE=4 SV=1	F8XZH3_STRAG	Uniprot-proteome-Streptoc-agalactiae-FSL.fasta	74'373.6	1	8	9	13	0.000725	0.203	possibly correct	true	180816_Oechslin_10595C.5495.5495.2	TAFVPSK	R	G	0.9	15.9	26.1	11.9	2			375.213	748.412	749.419	2	0.0002961	0.3951	2'066.83	1880030	385	391
180821-Oechslin-10595-97-semiTry	10595	180816_Oechslin_10595C.raw (F003958)	Prophage LambdaSa04, DNA polymerase OS=Streptococcus agalactiae FSL S3-026 OX=876138 GN=FSLSAGS3026_03960 PE=4 SV=1	F8XZH3_STRAG	Uniprot-proteome-Streptoc-agalactiae-FSL.fasta	74'373.6	1	8	9	13	0.000725	0.203	possibly correct	true	180816_Oechslin_10595C.8838.8838.2	VLSHLAGEAWR	R	S	0.997	29.5	25.5	29.1	2			619.837	1'237.660008	1'238.664046	2	0.003238	2.614	2'684.46	2356190	407	417
180821-Oechslin-10595-97-semiTry	10595	180816_Oechslin_10595C.raw (F003958)	Prophage LambdaSa04, DNA polymerase OS=Streptococcus agalactiae FSL S3-026 OX=876138 GN=FSLSAGS3026_03960 PE=4 SV=1	F8XZH3_STRAG	Uniprot-proteome-Streptoc-agalactiae-FSL.fasta	74'373.6	1	8	9	13	0.000725	0.203	possibly correct	true	180816_Oechslin_10595C.8837.8837.3	VLSHLAGEAWR	R	S	0.997	35	25.2	24	2			413.56	1'237.657065	1'238.664046	3	0.0002951	0.2382	2'684.32	3291120	407	417
180821-Oechslin-10595-97-semiTry	10595	180816_Oechslin_10595D_2ul.raw (F003959)	Prophage LambdaSa04, DNA polymerase OS=Streptococcus agalactiae FSL S3-026 OX=876138 GN=FSLSAGS3026_03960 PE=4 SV=1	F8XZH3_STRAG	Uniprot-proteome-Streptoc-agalactiae-FSL.fasta	74'373.6	1	2	2	4	0.000228	0.0716	possibly correct	true	180816_Oechslin_10595D_2ul.2759.2759.3	EHGVTTDSLDKK	R	A	0.943	16.9	25	14.1	2			443.894	1'328.659476	1'329.664746	3	0.002006	1.509	1'549.16	397498	266	277
180821-Oechslin-10595-97-semiTry	10595	180816_Oechslin_10595D_2ul.raw (F003959)	Prophage LambdaSa04, DNA polymerase OS=Streptococcus agalactiae FSL S3-026 OX=876138 GN=FSLSAGS3026_03960 PE=4 SV=1	F8XZH3_STRAG	Uniprot-proteome-Streptoc-agalactiae-FSL.fasta	74'373.6	1	2	2	4	0.000228	0.0716	possibly correct	true	180816_Oechslin_10595D_2ul.17663.17663.2	EIIQALVDDTIIK	K	W	0.997	69.7	25	61.5	2			735.918	1'469.820654	1'470.841746	2	-0.01382	-9.393	4'410.87	1786140	64	76
180821-Oechslin-10595-97-semiTry	10595	180816_Oechslin_10595D_2ul.raw (F003959)	Prophage LambdaSa04, DNA polymerase OS=Streptococcus agalactiae FSL S3-026 OX=876138 GN=FSLSAGS3026_03960 PE=4 SV=1	F8XZH3_STRAG	Uniprot-proteome-Streptoc-agalactiae-FSL.fasta	74'373.6	1	2	2	4	0.000228	0.0716	possibly correct	true	180816_Oechslin_10595D_2ul.14311.14311.2	FVENIVQAISR	K	D	0.997	48	25.8	29.6	2			638.357	1'274.699438	1'275.705546	2	0.001168	0.9156	3'764.29	2120350	581	591
180821-Oechslin-10595-97-semiTry	10595	180816_Oechslin_10595D_2ul.raw (F003959)	Prophage LambdaSa04, DNA polymerase OS=Streptococcus agalactiae FSL S3-026 OX=876138 GN=FSLSAGS3026_03960 PE=4 SV=1	F8XZH3_STRAG	Uniprot-proteome-Streptoc-agalactiae-FSL.fasta	74'373.6	1	2	2	4	0.000228	0.0716	possibly correct	true	180816_Oechslin_10595D_2ul.16438.16438.2	GMLFITLPSGR	K	K	0.997	47.2	26.6	46.7	2			596.331	1'190.647314	1'191.655646	2	-0.001056	-0.8861	4'172.77	633442	531	541
180821-Oechslin-10595-97-semiTry	10597	180816_Oechslin_10597B.raw (F003951)	Prophage LambdaSa04, HK97 family major capsid protein OS=Streptococcus agalactiae FSL S3-026 OX=876138 GN=FSLSAGS3026_06330 PE=4 SV=1	F8Y0R9_STRAG	Uniprot-proteome-Streptoc-agalactiae-FSL.fasta	45'417.5	1	1	1	9	0.000493	0.234	possibly correct	true	180816_Oechslin_10597B.16430.16430.2	GVASDIYTQTFWTSVR	K	K	0.997	80.3	25.1	73.3	2			915.945	1'829.876072	1'830.902146	2	-0.0188	-10.27	4'064.74	4258990	93	108
180821-Oechslin-10595-97-semiTry	10597	180816_Oechslin_10597B.raw (F003951)	Prophage LambdaSa04, HK97 family major capsid protein OS=Streptococcus agalactiae FSL S3-026 OX=876138 GN=FSLSAGS3026_06330 PE=4 SV=1	F8Y0R9_STRAG	Uniprot-proteome-Streptoc-agalactiae-FSL.fasta	45'417.5	1	1	1	9	0.000493	0.234	possibly correct	true	180816_Oechslin_10597B.12010.12010.2	KLVQGLQEENFFR	K	G	0.997	47.4	26.4	44.9	2			804.424	1'606.834080	1'607.854146	2	-0.01279	-7.955	3'245.50	2089390	138	150
180821-Oechslin-10595-97-semiTry	10597	180816_Oechslin_10597B.raw (F003951)	Prophage LambdaSa04, HK97 family major capsid protein OS=Streptococcus agalactiae FSL S3-026 OX=876138 GN=FSLSAGS3026_06330 PE=4 SV=1	F8Y0R9_STRAG	Uniprot-proteome-Streptoc-agalactiae-FSL.fasta	45'417.5	1	1	1	9	0.000493	0.234	possibly correct	true	180816_Oechslin_10597B.9218.9218.2	KPTGIFTQADVEGPTTATK	K	D	0.993	92.8	26.7	91.2	2			981.504	1'960.994360	1'962.018246	2	-0.01661	-8.466	2'734.52	2967510	246	264
180821-Oechslin-10595-97-semiTry	10597	180816_Oechslin_10597B.raw (F003951)	Prophage LambdaSa04, HK97 family major capsid protein OS=Streptococcus agalactiae FSL S3-026 OX=876138 GN=FSLSAGS3026_06330 PE=4 SV=1	F8Y0R9_STRAG	Uniprot-proteome-Streptoc-agalactiae-FSL.fasta	45'417.5	1	1	1	9	0.000493	0.234	possibly correct	true	180816_Oechslin_10597B.9213.9213.3	KPTGIFTQADVEGPTTATK	K	D	0.997	56.2	26.6	49.1	2			654.671	1'960.991601	1'962.018246	3	-0.01937	-9.872	2'733.40	5499670	246	264
180821-Oechslin-10595-97-semiTry	10597	180816_Oechslin_10597B.raw (F003951)	Prophage LambdaSa04, HK97 family major capsid protein OS=Streptococcus agalactiae FSL S3-026 OX=876138 GN=FSLSAGS3026_06330 PE=4 SV=1	F8Y0R9_STRAG	Uniprot-proteome-Streptoc-agalactiae-FSL.fasta	45'417.5	1	1	1	9	0.000493	0.234	possibly correct	true	180816_Oechslin_10597B.10238.10238.2	LVLPEAVK	K	I	0.989	24.3	25	11	2			434.774	867.533	868.55	2	-0.009648	-11.11	2'919.45	7009150	386	393
180821-Oechslin-10595-97-semiTry	10597	180816_Oechslin_10597B.raw (F003951)	Prophage LambdaSa04, HK97 family major capsid protein OS=Streptococcus agalactiae FSL S3-026 OX=876138 GN=FSLSAGS3026_06330 PE=4 SV=1	F8Y0R9_STRAG	Uniprot-proteome-Streptoc-agalactiae-FSL.fasta	45'417.5	1	1	1	9	0.000493	0.234	possibly correct	true	180816_Oechslin_10597B.13786.13786.2	LVQGLQEENFFR	K	G	0.99	24.4	26.6	24.4	2			740.375	1'478.736424	1'479.759146	2	-0.01545	-10.44	3'572.88	8648900	139	150
180821-Oechslin-10595-97-semiTry	10597	180816_Oechslin_10597B.raw (F003951)	Prophage LambdaSa04, HK97 family major capsid protein OS=Streptococcus agalactiae FSL S3-026 OX=876138 GN=FSLSAGS3026_06330 PE=4 SV=1	F8Y0R9_STRAG	Uniprot-proteome-Streptoc-agalactiae-FSL.fasta	45'417.5	1	1	1	9	0.000493	0.234	possibly correct	true	180816_Oechslin_10597B.11263.11263.2	NAVWILHDTTVK	K	A	0.992	25.4	25.5	21.6	2			698.876	1'395.737890	1'396.758446	2	-0.01328	-9.508	3'107.45	8486230	285	296
180821-Oechslin-10595-97-semiTry	10597	180816_Oechslin_10597B.raw (F003951)	Prophage LambdaSa04, HK97 family major capsid protein OS=Streptococcus agalactiae FSL S3-026 OX=876138 GN=FSLSAGS3026_06330 PE=4 SV=1	F8Y0R9_STRAG	Uniprot-proteome-Streptoc-agalactiae-FSL.fasta	45'417.5	1	1	1	9	0.000493	0.234	possibly correct	true	180816_Oechslin_10597B.8009.8009.2	SFLVGDGSK	K	K	0.997	30.7	25.1	22	2			455.234	908.453	909.468	2	-0.007798	-8.574	2'515.91	4621470	237	245
180821-Oechslin-10595-97-semiTry	10597	180816_Oechslin_10597B.raw (F003951)	Prophage LambdaSa04, HK97 family major capsid protein OS=Streptococcus agalactiae FSL S3-026 OX=876138 GN=FSLSAGS3026_06330 PE=4 SV=1	F8Y0R9_STRAG	Uniprot-proteome-Streptoc-agalactiae-FSL.fasta	45'417.5	1	1	1	9	0.000493	0.234	possibly correct	true	180816_Oechslin_10597B.7794.7794.3	VGEDTEGGHLVPDEYEK	R	K	0.917	15.3	25	8.58	2			625.28	1'872.818442	1'873.845346	3	-0.01963	-10.47	2'476.67	5365670	121	137
180821-Oechslin-10595-97-semiTry	10597	180816_Oechslin_10597C.raw (F003952)	Prophage LambdaSa04, HK97 family major capsid protein OS=Streptococcus agalactiae FSL S3-026 OX=876138 GN=FSLSAGS3026_06330 PE=4 SV=1	F8Y0R9_STRAG	Uniprot-proteome-Streptoc-agalactiae-FSL.fasta	45'417.5	1	11	12	30	0.00164	0.669	possibly correct	true	180816_Oechslin_10597C.9389.9389.2	AFLDTVR	K	S	0.9	26.4	26.6	17.5	2			411.23	820.445	821.452	2	0.0002461	0.2995	2'743.41	10771600	20	26
180821-Oechslin-10595-97-semiTry	10597	180816_Oechslin_10597C.raw (F003952)	Prophage LambdaSa04, HK97 family major capsid protein OS=Streptococcus agalactiae FSL S3-026 OX=876138 GN=FSLSAGS3026_06330 PE=4 SV=1	F8Y0R9_STRAG	Uniprot-proteome-Streptoc-agalactiae-FSL.fasta	45'417.5	1	11	12	30	0.00164	0.669	possibly correct	true	180816_Oechslin_10597C.20388.20388.2	AIAFGDFSYYWIADR	K	Q	0.983	94.6	25	94.6	2			897.923	1'793.831884	1'794.848646	2	-0.009486	-5.285	4'779.95	5547300	342	356
180821-Oechslin-10595-97-semiTry	10597	180816_Oechslin_10597C.raw (F003952)	Prophage LambdaSa04, HK97 family major capsid protein OS=Streptococcus agalactiae FSL S3-026 OX=876138 GN=FSLSAGS3026_06330 PE=4 SV=1	F8Y0R9_STRAG	Uniprot-proteome-Streptoc-agalactiae-FSL.fasta	45'417.5	1	11	12	30	0.00164	0.669	possibly correct	true	180816_Oechslin_10597C.6676.6676.4	ALTTQPTVIVDNQKEDEKK	H	G	0.919	14.2	25.4	13.9	1			540.041	2'156.133736	2'157.140146	4	0.0008661	0.4015	2'257.99	4020200	74	92
180821-Oechslin-10595-97-semiTry	10597	180816_Oechslin_10597C.raw (F003952)	Prophage LambdaSa04, HK97 family major capsid protein OS=Streptococcus agalactiae FSL S3-026 OX=876138 GN=FSLSAGS3026_06330 PE=4 SV=1	F8Y0R9_STRAG	Uniprot-proteome-Streptoc-agalactiae-FSL.fasta	45'417.5	1	11	12	30	0.00164	0.669	possibly correct	true	180816_Oechslin_10597C.17666.17666.3	DNNGNYIWQSSTQAGQPDLILNRPYYTSTFAPLPEAGNK	K	A	0.997	38.2	25	35.2	2			1'447.692993	4'340.057151	4'341.085046	3	-0.02062	-4.75	4'265.26	675929	303	341
180821-Oechslin-10595-97-semiTry	10597	180816_Oechslin_10597C.raw (F003952)	Prophage LambdaSa04, HK97 family major capsid protein OS=Streptococcus agalactiae FSL S3-026 OX=876138 GN=FSLSAGS3026_06330 PE=4 SV=1	F8Y0R9_STRAG	Uniprot-proteome-Streptoc-agalactiae-FSL.fasta	45'417.5	1	11	12	30	0.00164	0.669	possibly correct	true	180816_Oechslin_10597C.7387.7387.2	GLATVIK	R	T	0.9	39.9	25	14.5	2			351.232	700.449	701.456	2	0.0004781	0.6815	2'384.57	11273800	151	157
180821-Oechslin-10595-97-semiTry	10597	180816_Oechslin_10597C.raw (F003952)	Prophage LambdaSa04, HK97 family major capsid protein OS=Streptococcus agalactiae FSL S3-026 OX=876138 GN=FSLSAGS3026_06330 PE=4 SV=1	F8Y0R9_STRAG	Uniprot-proteome-Streptoc-agalactiae-FSL.fasta	45'417.5	1	11	12	30	0.00164	0.669	possibly correct	true	180816_Oechslin_10597C.16626.16626.2	GVASDIYTQTFWTSVR	K	K	0.997	66	26.1	61.6	2			915.955	1'829.896336	1'830.902146	2	0.001466	0.8007	4'068.92	10680000	93	108
180821-Oechslin-10595-97-semiTry	10597	180816_Oechslin_10597C.raw (F003952)	Prophage LambdaSa04, HK97 family major capsid protein OS=Streptococcus agalactiae FSL S3-026 OX=876138 GN=FSLSAGS3026_06330 PE=4 SV=1	F8Y0R9_STRAG	Uniprot-proteome-Streptoc-agalactiae-FSL.fasta	45'417.5	1	11	12	30	0.00164	0.669	possibly correct	true	180816_Oechslin_10597C.12387.12387.3	IDLELAQPNSHALTTQPTVIVDNQKEDEK	K	K	0.997	30.1	25	30.1	2			1'082.889038	3'245.645286	3'246.649346	3	0.003216	0.9906	3'284.71	1323000	63	91
180821-Oechslin-10595-97-semiTry	10597	180816_Oechslin_10597C.raw (F003952)	Prophage LambdaSa04, HK97 family major capsid protein OS=Streptococcus agalactiae FSL S3-026 OX=876138 GN=FSLSAGS3026_06330 PE=4 SV=1	F8Y0R9_STRAG	Uniprot-proteome-Streptoc-agalactiae-FSL.fasta	45'417.5	1	11	12	30	0.00164	0.669	possibly correct	true	180816_Oechslin_10597C.11534.11534.3	IDLELAQPNSHALTTQPTVIVDNQKEDEKK	K	G	0.997	39.8	25	39.8	2			1'125.589600	3'373.746972	3'374.744346	3	0.009902	2.934	3'130.29	3601330	63	92
180821-Oechslin-10595-97-semiTry	10597	180816_Oechslin_10597C.raw (F003952)	Prophage LambdaSa04, HK97 family major capsid protein OS=Streptococcus agalactiae FSL S3-026 OX=876138 GN=FSLSAGS3026_06330 PE=4 SV=1	F8Y0R9_STRAG	Uniprot-proteome-Streptoc-agalactiae-FSL.fasta	45'417.5	1	11	12	30	0.00164	0.669	possibly correct	true	180816_Oechslin_10597C.11529.11529.3	IDLELAQPNSHALTTQPTVIVDNQKEDEKK	K	G	0.997	46.6	25	46.6	2			1'125.601562	3'373.782858	3'374.744346	3	0.04579	13.57	3'129.23	2862220	63	92
180821-Oechslin-10595-97-semiTry	10597	180816_Oechslin_10597C.raw (F003952)	Prophage LambdaSa04, HK97 family major capsid protein OS=Streptococcus agalactiae FSL S3-026 OX=876138 GN=FSLSAGS3026_06330 PE=4 SV=1	F8Y0R9_STRAG	Uniprot-proteome-Streptoc-agalactiae-FSL.fasta	45'417.5	1	11	12	30	0.00164	0.669	possibly correct	true	180816_Oechslin_10597C.2232.2232.2	IGTEEEK	R	S	0.9	24.5	25.2	13	2			403.2	804.386	805.394	2	-0.0006479	-0.8045	1'457.45	926653	230	236
180821-Oechslin-10595-97-semiTry	10597	180816_Oechslin_10597C.raw (F003952)	Prophage LambdaSa04, HK97 family major capsid protein OS=Streptococcus agalactiae FSL S3-026 OX=876138 GN=FSLSAGS3026_06330 PE=4 SV=1	F8Y0R9_STRAG	Uniprot-proteome-Streptoc-agalactiae-FSL.fasta	45'417.5	1	11	12	30	0.00164	0.669	possibly correct	true	180816_Oechslin_10597C.14296.14296.4	KIPVVTGHGSASWMDENGLYPETDETFGQVTLDSHK	R	I	0.997	30.3	25	30.3	2			987.222	3'944.858104	3'945.860446	4	0.004934	1.25	3'635.71	1944890	164	199
180821-Oechslin-10595-97-semiTry	10597	180816_Oechslin_10597C.raw (F003952)	Prophage LambdaSa04, HK97 family major capsid protein OS=Streptococcus agalactiae FSL S3-026 OX=876138 GN=FSLSAGS3026_06330 PE=4 SV=1	F8Y0R9_STRAG	Uniprot-proteome-Streptoc-agalactiae-FSL.fasta	45'417.5	1	11	12	30	0.00164	0.669	possibly correct	true	180816_Oechslin_10597C.12091.12091.2	KLVQGLQEENFFR	K	G	0.996	69.1	26.1	63.6	2			804.428	1'606.841038	1'607.854146	2	-0.005832	-3.627	3'230.87	3267300	138	150
180821-Oechslin-10595-97-semiTry	10597	180816_Oechslin_10597C.raw (F003952)	Prophage LambdaSa04, HK97 family major capsid protein OS=Streptococcus agalactiae FSL S3-026 OX=876138 GN=FSLSAGS3026_06330 PE=4 SV=1	F8Y0R9_STRAG	Uniprot-proteome-Streptoc-agalactiae-FSL.fasta	45'417.5	1	11	12	30	0.00164	0.669	possibly correct	true	180816_Oechslin_10597C.12090.12090.3	KLVQGLQEENFFR	K	G	0.997	49.8	25.9	37	2			536.622	1'606.844748	1'607.854146	3	-0.002122	-1.32	3'230.72	6195680	138	150
180821-Oechslin-10595-97-semiTry	10597	180816_Oechslin_10597C.raw (F003952)	Prophage LambdaSa04, HK97 family major capsid protein OS=Streptococcus agalactiae FSL S3-026 OX=876138 GN=FSLSAGS3026_06330 PE=4 SV=1	F8Y0R9_STRAG	Uniprot-proteome-Streptoc-agalactiae-FSL.fasta	45'417.5	1	11	12	30	0.00164	0.669	possibly correct	true	180816_Oechslin_10597C.9172.9172.3	KNAVWILHDTTVK	R	A	0.997	30.2	25	28.5	2			508.956	1'523.845146	1'524.853446	3	-0.001024	-0.6715	2'703.94	4264230	284	296
180821-Oechslin-10595-97-semiTry	10597	180816_Oechslin_10597C.raw (F003952)	Prophage LambdaSa04, HK97 family major capsid protein OS=Streptococcus agalactiae FSL S3-026 OX=876138 GN=FSLSAGS3026_06330 PE=4 SV=1	F8Y0R9_STRAG	Uniprot-proteome-Streptoc-agalactiae-FSL.fasta	45'417.5	1	11	12	30	0.00164	0.669	possibly correct	true	180816_Oechslin_10597C.9339.9339.2	KPTGIFTQADVEGPTTATK	K	D	0.992	102	26.5	100	2			981.512	1'961.010106	1'962.018246	2	-0.0008639	-0.4403	2'734.00	8025540	246	264
180821-Oechslin-10595-97-semiTry	10597	180816_Oechslin_10597C.raw (F003952)	Prophage LambdaSa04, HK97 family major capsid protein OS=Streptococcus agalactiae FSL S3-026 OX=876138 GN=FSLSAGS3026_06330 PE=4 SV=1	F8Y0R9_STRAG	Uniprot-proteome-Streptoc-agalactiae-FSL.fasta	45'417.5	1	11	12	30	0.00164	0.669	possibly correct	true	180816_Oechslin_10597C.9334.9334.3	KPTGIFTQADVEGPTTATK	K	D	0.997	57.1	26.5	46.8	2			654.677	1'961.010642	1'962.018246	3	-0.0003279	-0.1671	2'733.21	12441300	246	264
180821-Oechslin-10595-97-semiTry	10597	180816_Oechslin_10597C.raw (F003952)	Prophage LambdaSa04, HK97 family major capsid protein OS=Streptococcus agalactiae FSL S3-026 OX=876138 GN=FSLSAGS3026_06330 PE=4 SV=1	F8Y0R9_STRAG	Uniprot-proteome-Streptoc-agalactiae-FSL.fasta	45'417.5	1	11	12	30	0.00164	0.669	possibly correct	true	180816_Oechslin_10597C.14254.14254.2	LNELYANNGQIGFLASQR	R	V	0.997	87.8	26.4	87.8	2			1'004.515869	2'007.017186	2'008.024746	2	-0.0002839	-0.1414	3'627.89	5978290	364	381
180821-Oechslin-10595-97-semiTry	10597	180816_Oechslin_10597C.raw (F003952)	Prophage LambdaSa04, HK97 family major capsid protein OS=Streptococcus agalactiae FSL S3-026 OX=876138 GN=FSLSAGS3026_06330 PE=4 SV=1	F8Y0R9_STRAG	Uniprot-proteome-Streptoc-agalactiae-FSL.fasta	45'417.5	1	11	12	30	0.00164	0.669	possibly correct	true	180816_Oechslin_10597C.14261.14261.3	LNELYANNGQIGFLASQR	R	V	0.997	47.2	26.3	41.1	2			670.014	2'007.021567	2'008.024746	3	0.004097	2.04	3'629.29	8937720	364	381
180821-Oechslin-10595-97-semiTry	10597	180816_Oechslin_10597C.raw (F003952)	Prophage LambdaSa04, HK97 family major capsid protein OS=Streptococcus agalactiae FSL S3-026 OX=876138 GN=FSLSAGS3026_06330 PE=4 SV=1	F8Y0R9_STRAG	Uniprot-proteome-Streptoc-agalactiae-FSL.fasta	45'417.5	1	11	12	30	0.00164	0.669	possibly correct	true	180816_Oechslin_10597C.10357.10357.2	LVLPEAVK	K	I	0.979	18.8	25	9.06	2			434.779	867.543	868.55	2	0.0003001	0.3455	2'918.03	21024600	386	393
180821-Oechslin-10595-97-semiTry	10597	180816_Oechslin_10597C.raw (F003952)	Prophage LambdaSa04, HK97 family major capsid protein OS=Streptococcus agalactiae FSL S3-026 OX=876138 GN=FSLSAGS3026_06330 PE=4 SV=1	F8Y0R9_STRAG	Uniprot-proteome-Streptoc-agalactiae-FSL.fasta	45'417.5	1	11	12	30	0.00164	0.669	possibly correct	true	180816_Oechslin_10597C.13898.13898.2	LVQGLQEENFFR	K	G	0.997	50.9	26.6	50.9	2			740.382	1'478.750218	1'479.759146	2	-0.001652	-1.116	3'562.47	17561600	139	150
180821-Oechslin-10595-97-semiTry	10597	180816_Oechslin_10597C.raw (F003952)	Prophage LambdaSa04, HK97 family major capsid protein OS=Streptococcus agalactiae FSL S3-026 OX=876138 GN=FSLSAGS3026_06330 PE=4 SV=1	F8Y0R9_STRAG	Uniprot-proteome-Streptoc-agalactiae-FSL.fasta	45'417.5	1	11	12	30	0.00164	0.669	possibly correct	true	180816_Oechslin_10597C.11427.11427.3	NAVWILHDTTVK	K	A	0.897	15.2	25	13.2	2			466.257	1'395.749505	1'396.758446	3	-0.001665	-1.192	3'110.70	13599200	285	296
180821-Oechslin-10595-97-semiTry	10597	180816_Oechslin_10597C.raw (F003952)	Prophage LambdaSa04, HK97 family major capsid protein OS=Streptococcus agalactiae FSL S3-026 OX=876138 GN=FSLSAGS3026_06330 PE=4 SV=1	F8Y0R9_STRAG	Uniprot-proteome-Streptoc-agalactiae-FSL.fasta	45'417.5	1	11	12	30	0.00164	0.669	possibly correct	true	180816_Oechslin_10597C.11423.11423.2	NAVWILHDTTVK	K	A	0.997	50	25	39.6	2			698.882	1'395.749608	1'396.758446	2	-0.001562	-1.118	3'110.11	12055600	285	296
180821-Oechslin-10595-97-semiTry	10597	180816_Oechslin_10597C.raw (F003952)	Prophage LambdaSa04, HK97 family major capsid protein OS=Streptococcus agalactiae FSL S3-026 OX=876138 GN=FSLSAGS3026_06330 PE=4 SV=1	F8Y0R9_STRAG	Uniprot-proteome-Streptoc-agalactiae-FSL.fasta	45'417.5	1	11	12	30	0.00164	0.669	possibly correct	true	180816_Oechslin_10597C.12898.12898.2	PYYTSTFAPLPEAGNK	R	A	0.987	92.3	25.7	90.8	1			878.431	1'754.846654	1'755.858946	2	-0.005016	-2.857	3'378.35	3719970	326	341
180821-Oechslin-10595-97-semiTry	10597	180816_Oechslin_10597C.raw (F003952)	Prophage LambdaSa04, HK97 family major capsid protein OS=Streptococcus agalactiae FSL S3-026 OX=876138 GN=FSLSAGS3026_06330 PE=4 SV=1	F8Y0R9_STRAG	Uniprot-proteome-Streptoc-agalactiae-FSL.fasta	45'417.5	1	11	12	30	0.00164	0.669	possibly correct	true	180816_Oechslin_10597C.2078.2078.2	RIGTEEEK	R	S	0.99	25.5	26.4	4.87	2			481.251	960.487	961.495	2	-0.001102	-1.146	1'428.64	3452700	229	236
180821-Oechslin-10595-97-semiTry	10597	180816_Oechslin_10597C.raw (F003952)	Prophage LambdaSa04, HK97 family major capsid protein OS=Streptococcus agalactiae FSL S3-026 OX=876138 GN=FSLSAGS3026_06330 PE=4 SV=1	F8Y0R9_STRAG	Uniprot-proteome-Streptoc-agalactiae-FSL.fasta	45'417.5	1	11	12	30	0.00164	0.669	possibly correct	true	180816_Oechslin_10597C.12866.12866.3	RLNELYANNGQIGFLASQR	K	V	0.997	46.6	26	46.6	2			722.048	2'163.121911	2'164.125846	3	0.003341	1.544	3'372.38	7337900	363	381
180821-Oechslin-10595-97-semiTry	10597	180816_Oechslin_10597C.raw (F003952)	Prophage LambdaSa04, HK97 family major capsid protein OS=Streptococcus agalactiae FSL S3-026 OX=876138 GN=FSLSAGS3026_06330 PE=4 SV=1	F8Y0R9_STRAG	Uniprot-proteome-Streptoc-agalactiae-FSL.fasta	45'417.5	1	11	12	30	0.00164	0.669	possibly correct	true	180816_Oechslin_10597C.4827.4827.2	SEDGLVSDEDSK	R	R	0.997	53.4	25	53.4	2			640.777	1'279.539648	1'280.549046	2	-0.002122	-1.657	1'930.61	6740300	27	38
180821-Oechslin-10595-97-semiTry	10597	180816_Oechslin_10597C.raw (F003952)	Prophage LambdaSa04, HK97 family major capsid protein OS=Streptococcus agalactiae FSL S3-026 OX=876138 GN=FSLSAGS3026_06330 PE=4 SV=1	F8Y0R9_STRAG	Uniprot-proteome-Streptoc-agalactiae-FSL.fasta	45'417.5	1	11	12	30	0.00164	0.669	possibly correct	true	180816_Oechslin_10597C.3923.3923.2	SEDGLVSDEDSKR	R	Y	0.997	54.7	25	54.7	2			718.829	1'435.643896	1'436.650146	2	0.001026	0.7142	1'769.86	3561350	27	39
180821-Oechslin-10595-97-semiTry	10597	180816_Oechslin_10597C.raw (F003952)	Prophage LambdaSa04, HK97 family major capsid protein OS=Streptococcus agalactiae FSL S3-026 OX=876138 GN=FSLSAGS3026_06330 PE=4 SV=1	F8Y0R9_STRAG	Uniprot-proteome-Streptoc-agalactiae-FSL.fasta	45'417.5	1	11	12	30	0.00164	0.669	possibly correct	true	180816_Oechslin_10597C.8066.8066.2	SFLVGDGSK	K	K	0.997	39.1	25.2	28.8	2			455.238	908.462	909.468	2	0.001052	1.157	2'505.82	11409100	237	245
180821-Oechslin-10595-97-semiTry	10597	180816_Oechslin_10597C.raw (F003952)	Prophage LambdaSa04, HK97 family major capsid protein OS=Streptococcus agalactiae FSL S3-026 OX=876138 GN=FSLSAGS3026_06330 PE=4 SV=1	F8Y0R9_STRAG	Uniprot-proteome-Streptoc-agalactiae-FSL.fasta	45'417.5	1	11	12	30	0.00164	0.669	possibly correct	true	180816_Oechslin_10597C.7910.7910.2	VGEDTEGGHLVPDEYEK	R	K	0.997	54.1	25	52.4	2			937.422	1'872.828466	1'873.845346	2	-0.009604	-5.125	2'478.04	1936710	121	137
180821-Oechslin-10595-97-semiTry	10597	180816_Oechslin_10597C.raw (F003952)	Prophage LambdaSa04, HK97 family major capsid protein OS=Streptococcus agalactiae FSL S3-026 OX=876138 GN=FSLSAGS3026_06330 PE=4 SV=1	F8Y0R9_STRAG	Uniprot-proteome-Streptoc-agalactiae-FSL.fasta	45'417.5	1	11	12	30	0.00164	0.669	possibly correct	true	180816_Oechslin_10597C.6555.6555.3	VGEDTEGGHLVPDEYEKK	R	L	0.997	34.9	25	34.9	2			667.985	2'000.933493	2'001.940346	3	0.0004231	0.2113	2'236.56	4881460	121	138
180821-Oechslin-10595-97-semiTry	10597	180816_Oechslin_10597D.raw (F003953)	Prophage LambdaSa04, HK97 family major capsid protein OS=Streptococcus agalactiae FSL S3-026 OX=876138 GN=FSLSAGS3026_06330 PE=4 SV=1	F8Y0R9_STRAG	Uniprot-proteome-Streptoc-agalactiae-FSL.fasta	45'417.5	1	2	3	16	0.000874	0.448	possibly correct	true	180816_Oechslin_10597D.20224.20224.2	AIAFGDFSYYWIADR	K	Q	0.997	79.4	25	75.7	2			897.916	1'793.816746	1'794.848646	2	-0.02462	-13.72	4'755.15	5229010	342	356
180821-Oechslin-10595-97-semiTry	10597	180816_Oechslin_10597D.raw (F003953)	Prophage LambdaSa04, HK97 family major capsid protein OS=Streptococcus agalactiae FSL S3-026 OX=876138 GN=FSLSAGS3026_06330 PE=4 SV=1	F8Y0R9_STRAG	Uniprot-proteome-Streptoc-agalactiae-FSL.fasta	45'417.5	1	2	3	16	0.000874	0.448	possibly correct	true	180816_Oechslin_10597D.20796.20796.2	DITFDDMIELYHSLPAPYR	K	K	0.997	62.9	25.5	60.5	2			1'148.552979	2'295.091406	2'296.095746	2	0.002936	1.279	4'861.55	3193770	265	283
180821-Oechslin-10595-97-semiTry	10597	180816_Oechslin_10597D.raw (F003953)	Prophage LambdaSa04, HK97 family major capsid protein OS=Streptococcus agalactiae FSL S3-026 OX=876138 GN=FSLSAGS3026_06330 PE=4 SV=1	F8Y0R9_STRAG	Uniprot-proteome-Streptoc-agalactiae-FSL.fasta	45'417.5	1	2	3	16	0.000874	0.448	correct	true	180816_Oechslin_10597D.7292.7292.2	GLATVIK	R	T	0.9	36.2	25.1	12.4	2			351.227	700.439	701.456	2	-0.009592	-13.67	2'338.87	5312620	151	157
180821-Oechslin-10595-97-semiTry	10597	180816_Oechslin_10597D.raw (F003953)	Prophage LambdaSa04, HK97 family major capsid protein OS=Streptococcus agalactiae FSL S3-026 OX=876138 GN=FSLSAGS3026_06330 PE=4 SV=1	F8Y0R9_STRAG	Uniprot-proteome-Streptoc-agalactiae-FSL.fasta	45'417.5	1	2	3	16	0.000874	0.448	correct	true	180816_Oechslin_10597D.2674.2674.2	IGTEEEK	R	S	0.9	31.7	25.2	20.3	2			403.201	804.387	805.394	2	0.0002061	0.2558	1'475.02	764486	230	236
180821-Oechslin-10595-97-semiTry	10597	180816_Oechslin_10597D.raw (F003953)	Prophage LambdaSa04, HK97 family major capsid protein OS=Streptococcus agalactiae FSL S3-026 OX=876138 GN=FSLSAGS3026_06330 PE=4 SV=1	F8Y0R9_STRAG	Uniprot-proteome-Streptoc-agalactiae-FSL.fasta	45'417.5	1	2	3	16	0.000874	0.448	possibly correct	true	180816_Oechslin_10597D.15095.15095.4	IPVVTGHGSASWMDENGLYPETDETFGQVTLDSHK	K	I	0.997	39.8	25	39.8	2			955.199	3'816.768748	3'817.765446	4	0.01058	2.771	3'784.64	2971840	165	199
180821-Oechslin-10595-97-semiTry	10597	180816_Oechslin_10597D.raw (F003953)	Prophage LambdaSa04, HK97 family major capsid protein OS=Streptococcus agalactiae FSL S3-026 OX=876138 GN=FSLSAGS3026_06330 PE=4 SV=1	F8Y0R9_STRAG	Uniprot-proteome-Streptoc-agalactiae-FSL.fasta	45'417.5	1	2	3	16	0.000874	0.448	possibly correct	true	180816_Oechslin_10597D.11920.11920.2	KLVQGLQEENFFR	K	G	0.991	83.3	26.2	76	2			804.425	1'606.835180	1'607.854146	2	-0.01169	-7.271	3'195.75	5334590	138	150
180821-Oechslin-10595-97-semiTry	10597	180816_Oechslin_10597D.raw (F003953)	Prophage LambdaSa04, HK97 family major capsid protein OS=Streptococcus agalactiae FSL S3-026 OX=876138 GN=FSLSAGS3026_06330 PE=4 SV=1	F8Y0R9_STRAG	Uniprot-proteome-Streptoc-agalactiae-FSL.fasta	45'417.5	1	2	3	16	0.000874	0.448	possibly correct	true	180816_Oechslin_10597D.11917.11917.3	KLVQGLQEENFFR	K	G	0.997	39.3	26.5	28.9	2			536.617	1'606.828269	1'607.854146	3	-0.0186	-11.57	3'195.31	4822900	138	150
180821-Oechslin-10595-97-semiTry	10597	180816_Oechslin_10597D.raw (F003953)	Prophage LambdaSa04, HK97 family major capsid protein OS=Streptococcus agalactiae FSL S3-026 OX=876138 GN=FSLSAGS3026_06330 PE=4 SV=1	F8Y0R9_STRAG	Uniprot-proteome-Streptoc-agalactiae-FSL.fasta	45'417.5	1	2	3	16	0.000874	0.448	possibly correct	true	180816_Oechslin_10597D.9340.9340.2	KPTGIFTQADVEGPTTATK	K	D	0.975	97.3	26.7	97.3	2			981.504	1'960.993626	1'962.018246	2	-0.01734	-8.84	2'720.35	1487230	246	264
180821-Oechslin-10595-97-semiTry	10597	180816_Oechslin_10597D.raw (F003953)	Prophage LambdaSa04, HK97 family major capsid protein OS=Streptococcus agalactiae FSL S3-026 OX=876138 GN=FSLSAGS3026_06330 PE=4 SV=1	F8Y0R9_STRAG	Uniprot-proteome-Streptoc-agalactiae-FSL.fasta	45'417.5	1	2	3	16	0.000874	0.448	possibly correct	true	180816_Oechslin_10597D.9341.9341.3	KPTGIFTQADVEGPTTATK	K	D	0.997	49	26.7	45.5	2			654.669	1'960.986108	1'962.018246	3	-0.02486	-12.67	2'720.51	3039970	246	264
180821-Oechslin-10595-97-semiTry	10597	180816_Oechslin_10597D.raw (F003953)	Prophage LambdaSa04, HK97 family major capsid protein OS=Streptococcus agalactiae FSL S3-026 OX=876138 GN=FSLSAGS3026_06330 PE=4 SV=1	F8Y0R9_STRAG	Uniprot-proteome-Streptoc-agalactiae-FSL.fasta	45'417.5	1	2	3	16	0.000874	0.448	possibly correct	true	180816_Oechslin_10597D.14444.14444.2	LNELYANNGQIGFLASQR	R	V	0.997	83.3	26.4	83.2	2			1'004.517212	2'007.019872	2'008.024746	2	0.002402	1.196	3'664.55	3917740	364	381
180821-Oechslin-10595-97-semiTry	10597	180816_Oechslin_10597D.raw (F003953)	Prophage LambdaSa04, HK97 family major capsid protein OS=Streptococcus agalactiae FSL S3-026 OX=876138 GN=FSLSAGS3026_06330 PE=4 SV=1	F8Y0R9_STRAG	Uniprot-proteome-Streptoc-agalactiae-FSL.fasta	45'417.5	1	2	3	16	0.000874	0.448	possibly correct	true	180816_Oechslin_10597D.14445.14445.3	LNELYANNGQIGFLASQR	R	V	0.997	62.4	26.4	53.4	2			670.014	2'007.020652	2'008.024746	3	0.003182	1.585	3'664.70	5504920	364	381
180821-Oechslin-10595-97-semiTry	10597	180816_Oechslin_10597D.raw (F003953)	Prophage LambdaSa04, HK97 family major capsid protein OS=Streptococcus agalactiae FSL S3-026 OX=876138 GN=FSLSAGS3026_06330 PE=4 SV=1	F8Y0R9_STRAG	Uniprot-proteome-Streptoc-agalactiae-FSL.fasta	45'417.5	1	2	3	16	0.000874	0.448	possibly correct	true	180816_Oechslin_10597D.10415.10415.2	LVLPEAVK	K	I	0.979	21.9	25	9.93	2			434.774	867.533	868.55	2	-0.009648	-11.11	2'918.80	45532500	386	393
180821-Oechslin-10595-97-semiTry	10597	180816_Oechslin_10597D.raw (F003953)	Prophage LambdaSa04, HK97 family major capsid protein OS=Streptococcus agalactiae FSL S3-026 OX=876138 GN=FSLSAGS3026_06330 PE=4 SV=1	F8Y0R9_STRAG	Uniprot-proteome-Streptoc-agalactiae-FSL.fasta	45'417.5	1	2	3	16	0.000874	0.448	possibly correct	true	180816_Oechslin_10597D.11330.11330.2	NAVWILHDTTVK	K	A	0.997	45.4	25.5	43.7	2			698.875	1'395.734838	1'396.758446	2	-0.01633	-11.69	3'086.19	5111310	285	296
180821-Oechslin-10595-97-semiTry	10597	180816_Oechslin_10597D.raw (F003953)	Prophage LambdaSa04, HK97 family major capsid protein OS=Streptococcus agalactiae FSL S3-026 OX=876138 GN=FSLSAGS3026_06330 PE=4 SV=1	F8Y0R9_STRAG	Uniprot-proteome-Streptoc-agalactiae-FSL.fasta	45'417.5	1	2	3	16	0.000874	0.448	possibly correct	true	180816_Oechslin_10597D.2529.2529.2	RIGTEEEK	R	S	0.975	22.7	26.7	0	2			481.252	960.489	961.495	2	0.0007301	0.7593	1'444.21	1509420	229	236
180821-Oechslin-10595-97-semiTry	10597	180816_Oechslin_10597D.raw (F003953)	Prophage LambdaSa04, HK97 family major capsid protein OS=Streptococcus agalactiae FSL S3-026 OX=876138 GN=FSLSAGS3026_06330 PE=4 SV=1	F8Y0R9_STRAG	Uniprot-proteome-Streptoc-agalactiae-FSL.fasta	45'417.5	1	2	3	16	0.000874	0.448	possibly correct	true	180816_Oechslin_10597D.8122.8122.2	SFLVGDGSK	K	K	0.948	20	25.1	12.9	2			455.232	908.449	909.468	2	-0.01164	-12.8	2'492.54	2409900	237	245
180821-Oechslin-10595-97-semiTry	10597	180816_Oechslin_10597D.raw (F003953)	Prophage LambdaSa04, HK97 family major capsid protein OS=Streptococcus agalactiae FSL S3-026 OX=876138 GN=FSLSAGS3026_06330 PE=4 SV=1	F8Y0R9_STRAG	Uniprot-proteome-Streptoc-agalactiae-FSL.fasta	45'417.5	1	2	3	16	0.000874	0.448	possibly correct	true	180816_Oechslin_10597D.7890.7890.3	VGEDTEGGHLVPDEYEK	R	K	0.997	35.8	25	35.8	2			625.279	1'872.814233	1'873.845346	3	-0.02384	-12.72	2'451.90	3065930	121	137
180821-Oechslin-10595-97-semiTry	10595	180816_Oechslin_10595A.raw (F003956)	Prophage LambdaSa04, HK97 family major capsid protein OS=Streptococcus agalactiae FSL S3-026 OX=876138 GN=FSLSAGS3026_06330 PE=4 SV=1	F8Y0R9_STRAG	Uniprot-proteome-Streptoc-agalactiae-FSL.fasta	45'417.5	1	4	4	13	0.000717	0.403	possibly correct	true	180816_Oechslin_10595A.9494.9494.2	AFLDTVR	K	S	0.9	15.3	26.6	7.12	2			411.23	820.445	821.452	2	0.0009161	1.115	2'824.52	2246970	20	26
180821-Oechslin-10595-97-semiTry	10595	180816_Oechslin_10595A.raw (F003956)	Prophage LambdaSa04, HK97 family major capsid protein OS=Streptococcus agalactiae FSL S3-026 OX=876138 GN=FSLSAGS3026_06330 PE=4 SV=1	F8Y0R9_STRAG	Uniprot-proteome-Streptoc-agalactiae-FSL.fasta	45'417.5	1	4	4	13	0.000717	0.403	possibly correct	true	180816_Oechslin_10595A.19898.19898.2	AIAFGDFSYYWIADR	K	Q	0.965	104	25.6	104	2			897.936	1'793.858372	1'794.848646	2	0.017	9.473	4'799.87	3275090	342	356
180821-Oechslin-10595-97-semiTry	10595	180816_Oechslin_10595A.raw (F003956)	Prophage LambdaSa04, HK97 family major capsid protein OS=Streptococcus agalactiae FSL S3-026 OX=876138 GN=FSLSAGS3026_06330 PE=4 SV=1	F8Y0R9_STRAG	Uniprot-proteome-Streptoc-agalactiae-FSL.fasta	45'417.5	1	4	4	13	0.000717	0.403	possibly correct	true	180816_Oechslin_10595A.20540.20540.2	DITFDDMIELYHSLPAPYR	K	K	0.992	70.2	25.9	70.2	2			1'148.561035	2'295.107518	2'296.095746	2	0.01905	8.296	4'920.49	4410440	265	283
180821-Oechslin-10595-97-semiTry	10595	180816_Oechslin_10595A.raw (F003956)	Prophage LambdaSa04, HK97 family major capsid protein OS=Streptococcus agalactiae FSL S3-026 OX=876138 GN=FSLSAGS3026_06330 PE=4 SV=1	F8Y0R9_STRAG	Uniprot-proteome-Streptoc-agalactiae-FSL.fasta	45'417.5	1	4	4	13	0.000717	0.403	possibly correct	true	180816_Oechslin_10595A.20539.20539.3	DITFDDMIELYHSLPAPYR	K	K	0.997	38.3	26	38.3	2			766.044	2'295.110373	2'296.095746	3	0.0219	9.539	4'920.34	15903100	265	283
180821-Oechslin-10595-97-semiTry	10595	180816_Oechslin_10595A.raw (F003956)	Prophage LambdaSa04, HK97 family major capsid protein OS=Streptococcus agalactiae FSL S3-026 OX=876138 GN=FSLSAGS3026_06330 PE=4 SV=1	F8Y0R9_STRAG	Uniprot-proteome-Streptoc-agalactiae-FSL.fasta	45'417.5	1	4	4	13	0.000717	0.403	possibly correct	true	180816_Oechslin_10595A.16463.16463.2	GVASDIYTQTFWTSVR	K	K	0.992	77.8	26.4	63.3	2			915.959	1'829.904272	1'830.902146	2	0.009402	5.135	4'134.26	1297320	93	108
180821-Oechslin-10595-97-semiTry	10595	180816_Oechslin_10595A.raw (F003956)	Prophage LambdaSa04, HK97 family major capsid protein OS=Streptococcus agalactiae FSL S3-026 OX=876138 GN=FSLSAGS3026_06330 PE=4 SV=1	F8Y0R9_STRAG	Uniprot-proteome-Streptoc-agalactiae-FSL.fasta	45'417.5	1	4	4	13	0.000717	0.403	possibly correct	true	180816_Oechslin_10595A.13811.13811.4	KIPVVTGHGSASWMDENGLYPETDETFGQVTLDSHK	R	I	0.997	39.1	25	39.1	2			987.219	3'944.847848	3'945.860446	4	-0.005322	-1.349	3'629.12	1997060	164	199
180821-Oechslin-10595-97-semiTry	10595	180816_Oechslin_10595A.raw (F003956)	Prophage LambdaSa04, HK97 family major capsid protein OS=Streptococcus agalactiae FSL S3-026 OX=876138 GN=FSLSAGS3026_06330 PE=4 SV=1	F8Y0R9_STRAG	Uniprot-proteome-Streptoc-agalactiae-FSL.fasta	45'417.5	1	4	4	13	0.000717	0.403	possibly correct	true	180816_Oechslin_10595A.12100.12100.3	KLVQGLQEENFFR	K	G	0.997	49	25.9	38.3	2			536.623	1'606.847679	1'607.854146	3	0.0008091	0.5032	3'309.00	1735870	138	150
180821-Oechslin-10595-97-semiTry	10595	180816_Oechslin_10595A.raw (F003956)	Prophage LambdaSa04, HK97 family major capsid protein OS=Streptococcus agalactiae FSL S3-026 OX=876138 GN=FSLSAGS3026_06330 PE=4 SV=1	F8Y0R9_STRAG	Uniprot-proteome-Streptoc-agalactiae-FSL.fasta	45'417.5	1	4	4	13	0.000717	0.403	possibly correct	true	180816_Oechslin_10595A.9426.9426.2	KPTGIFTQADVEGPTTATK	K	D	0.995	87.2	26.5	82.8	2			981.516	1'961.016454	1'962.018246	2	0.005484	2.795	2'812.26	480400	246	264
180821-Oechslin-10595-97-semiTry	10595	180816_Oechslin_10595A.raw (F003956)	Prophage LambdaSa04, HK97 family major capsid protein OS=Streptococcus agalactiae FSL S3-026 OX=876138 GN=FSLSAGS3026_06330 PE=4 SV=1	F8Y0R9_STRAG	Uniprot-proteome-Streptoc-agalactiae-FSL.fasta	45'417.5	1	4	4	13	0.000717	0.403	possibly correct	true	180816_Oechslin_10595A.9410.9410.3	KPTGIFTQADVEGPTTATK	K	D	0.997	48.1	26.5	29.4	2			654.678	1'961.012475	1'962.018246	3	0.001505	0.7671	2'809.44	3325000	246	264
180821-Oechslin-10595-97-semiTry	10595	180816_Oechslin_10595A.raw (F003956)	Prophage LambdaSa04, HK97 family major capsid protein OS=Streptococcus agalactiae FSL S3-026 OX=876138 GN=FSLSAGS3026_06330 PE=4 SV=1	F8Y0R9_STRAG	Uniprot-proteome-Streptoc-agalactiae-FSL.fasta	45'417.5	1	4	4	13	0.000717	0.403	possibly correct	true	180816_Oechslin_10595A.10466.10466.2	LVLPEAVK	K	I	0.989	21.6	25	12.2	2			434.779	867.544	868.55	2	0.001216	1.4	3'005.57	2831050	386	393
180821-Oechslin-10595-97-semiTry	10595	180816_Oechslin_10595A.raw (F003956)	Prophage LambdaSa04, HK97 family major capsid protein OS=Streptococcus agalactiae FSL S3-026 OX=876138 GN=FSLSAGS3026_06330 PE=4 SV=1	F8Y0R9_STRAG	Uniprot-proteome-Streptoc-agalactiae-FSL.fasta	45'417.5	1	4	4	13	0.000717	0.403	possibly correct	true	180816_Oechslin_10595A.2972.2972.2	RYEEMEAK	K	I	0.99	32.7	25	24.1	2			528.246	1'054.478246	1'055.482646	2	0.002876	2.725	1'571.23	436677	39	46
180821-Oechslin-10595-97-semiTry	10595	180816_Oechslin_10595A.raw (F003956)	Prophage LambdaSa04, HK97 family major capsid protein OS=Streptococcus agalactiae FSL S3-026 OX=876138 GN=FSLSAGS3026_06330 PE=4 SV=1	F8Y0R9_STRAG	Uniprot-proteome-Streptoc-agalactiae-FSL.fasta	45'417.5	1	4	4	13	0.000717	0.403	possibly correct	true	180816_Oechslin_10595A.4947.4947.2	SEDGLVSDEDSK	R	R	0.997	30.8	25	30.8	2			640.777	1'279.539770	1'280.549046	2	-0.002	-1.562	1'980.41	730033	27	38
180821-Oechslin-10595-97-semiTry	10595	180816_Oechslin_10595A.raw (F003956)	Prophage LambdaSa04, HK97 family major capsid protein OS=Streptococcus agalactiae FSL S3-026 OX=876138 GN=FSLSAGS3026_06330 PE=4 SV=1	F8Y0R9_STRAG	Uniprot-proteome-Streptoc-agalactiae-FSL.fasta	45'417.5	1	4	4	13	0.000717	0.403	possibly correct	true	180816_Oechslin_10595A.8301.8301.2	SFLVGDGSK	K	K	0.997	36.5	25.2	26.8	2			455.238	908.461	909.468	2	0.0006241	0.6862	2'606.90	1723330	237	245
180821-Oechslin-10595-97-semiTry	10595	180816_Oechslin_10595B.raw (F003957)	Prophage LambdaSa04, HK97 family major capsid protein OS=Streptococcus agalactiae FSL S3-026 OX=876138 GN=FSLSAGS3026_06330 PE=4 SV=1	F8Y0R9_STRAG	Uniprot-proteome-Streptoc-agalactiae-FSL.fasta	45'417.5	1	19	28	58	0.00318	0.801	possibly correct	true	180816_Oechslin_10595B.20325.20325.2	AIAFGDFSYYWIADR	K	Q	0.995	90.3	25	87.2	2			897.93	1'793.845800	1'794.848646	2	0.00443	2.468	4'793.23	14725500	342	356
180821-Oechslin-10595-97-semiTry	10595	180816_Oechslin_10595B.raw (F003957)	Prophage LambdaSa04, HK97 family major capsid protein OS=Streptococcus agalactiae FSL S3-026 OX=876138 GN=FSLSAGS3026_06330 PE=4 SV=1	F8Y0R9_STRAG	Uniprot-proteome-Streptoc-agalactiae-FSL.fasta	45'417.5	1	19	28	58	0.00318	0.801	possibly correct	true	180816_Oechslin_10595B.20342.20342.3	AIAFGDFSYYWIADR	K	Q	0.997	31.7	25	28.8	2			598.956	1'793.844687	1'794.848646	3	0.003317	1.848	4'796.23	1402570	342	356
180821-Oechslin-10595-97-semiTry	10595	180816_Oechslin_10595B.raw (F003957)	Prophage LambdaSa04, HK97 family major capsid protein OS=Streptococcus agalactiae FSL S3-026 OX=876138 GN=FSLSAGS3026_06330 PE=4 SV=1	F8Y0R9_STRAG	Uniprot-proteome-Streptoc-agalactiae-FSL.fasta	45'417.5	1	19	28	58	0.00318	0.801	possibly correct	true	180816_Oechslin_10595B.7995.7995.3	ALTTQPTVIVDNQKEDEK	H	K	0.965	20.1	26.4	19.3	1			677.019	2'028.034935	2'029.045146	3	-0.002935	-1.446	2'511.49	4836200	74	91
180821-Oechslin-10595-97-semiTry	10595	180816_Oechslin_10595B.raw (F003957)	Prophage LambdaSa04, HK97 family major capsid protein OS=Streptococcus agalactiae FSL S3-026 OX=876138 GN=FSLSAGS3026_06330 PE=4 SV=1	F8Y0R9_STRAG	Uniprot-proteome-Streptoc-agalactiae-FSL.fasta	45'417.5	1	19	28	58	0.00318	0.801	possibly correct	true	180816_Oechslin_10595B.16709.16709.3	DITFDDmIELYHSLPAPYR	K	K	0.973	22.6	25	21.3	2		m7: Oxidation (+15.99)	771.359	2'311.056114	2'312.090661	3	-0.02727	-11.8	4'112.30	3440310	265	283
180821-Oechslin-10595-97-semiTry	10595	180816_Oechslin_10595B.raw (F003957)	Prophage LambdaSa04, HK97 family major capsid protein OS=Streptococcus agalactiae FSL S3-026 OX=876138 GN=FSLSAGS3026_06330 PE=4 SV=1	F8Y0R9_STRAG	Uniprot-proteome-Streptoc-agalactiae-FSL.fasta	45'417.5	1	19	28	58	0.00318	0.801	possibly correct	true	180816_Oechslin_10595B.20988.20988.3	DITFDDMIELYHSLPAPYR	K	K	0.997	32.2	25.7	32.2	2			766.039	2'295.095727	2'296.095746	3	0.007257	3.161	4'917.85	66334900	265	283
180821-Oechslin-10595-97-semiTry	10595	180816_Oechslin_10595B.raw (F003957)	Prophage LambdaSa04, HK97 family major capsid protein OS=Streptococcus agalactiae FSL S3-026 OX=876138 GN=FSLSAGS3026_06330 PE=4 SV=1	F8Y0R9_STRAG	Uniprot-proteome-Streptoc-agalactiae-FSL.fasta	45'417.5	1	19	28	58	0.00318	0.801	possibly correct	true	180816_Oechslin_10595B.20989.20989.2	DITFDDMIELYHSLPAPYR	K	K	0.997	71.4	25.6	68.7	2			1'148.553711	2'295.092870	2'296.095746	2	0.0044	1.916	4'918.00	21069000	265	283
180821-Oechslin-10595-97-semiTry	10595	180816_Oechslin_10595B.raw (F003957)	Prophage LambdaSa04, HK97 family major capsid protein OS=Streptococcus agalactiae FSL S3-026 OX=876138 GN=FSLSAGS3026_06330 PE=4 SV=1	F8Y0R9_STRAG	Uniprot-proteome-Streptoc-agalactiae-FSL.fasta	45'417.5	1	19	28	58	0.00318	0.801	possibly correct	true	180816_Oechslin_10595B.17674.17674.3	DNNGNYIWQSSTQAGQPDLILNRPYYTSTFAPLPEAGNK	K	A	0.997	34.4	25	32.2	2			1'447.706909	4'340.098899	4'341.085046	3	0.02113	4.867	4'293.80	866983	303	341
180821-Oechslin-10595-97-semiTry	10595	180816_Oechslin_10595B.raw (F003957)	Prophage LambdaSa04, HK97 family major capsid protein OS=Streptococcus agalactiae FSL S3-026 OX=876138 GN=FSLSAGS3026_06330 PE=4 SV=1	F8Y0R9_STRAG	Uniprot-proteome-Streptoc-agalactiae-FSL.fasta	45'417.5	1	19	28	58	0.00318	0.801	possibly correct	true	180816_Oechslin_10595B.17641.17641.4	DNNGNYIWQSSTQAGQPDLILNRPYYTSTFAPLPEAGNK	K	A	0.997	34.3	25	34.3	2			1'086.029785	4'340.090036	4'341.085046	4	0.01227	2.826	4'287.49	4130320	303	341
180821-Oechslin-10595-97-semiTry	10595	180816_Oechslin_10595B.raw (F003957)	Prophage LambdaSa04, HK97 family major capsid protein OS=Streptococcus agalactiae FSL S3-026 OX=876138 GN=FSLSAGS3026_06330 PE=4 SV=1	F8Y0R9_STRAG	Uniprot-proteome-Streptoc-agalactiae-FSL.fasta	45'417.5	1	19	28	58	0.00318	0.801	possibly correct	true	180816_Oechslin_10595B.7743.7743.2	GLATVIK	R	T	0.9	37.8	25	12.6	2			351.231	700.448	701.456	2	-0.0008019	-1.143	2'465.40	5209270	151	157
180821-Oechslin-10595-97-semiTry	10595	180816_Oechslin_10595B.raw (F003957)	Prophage LambdaSa04, HK97 family major capsid protein OS=Streptococcus agalactiae FSL S3-026 OX=876138 GN=FSLSAGS3026_06330 PE=4 SV=1	F8Y0R9_STRAG	Uniprot-proteome-Streptoc-agalactiae-FSL.fasta	45'417.5	1	19	28	58	0.00318	0.801	possibly correct	true	180816_Oechslin_10595B.15476.15476.3	GSASWMDENGLYPETDETFGQVTLDSHK	H	I	0.997	62	25	62	1			1'038.780640	3'113.320092	3'114.363646	3	-0.03628	-11.65	3'880.21	994248	172	199
180821-Oechslin-10595-97-semiTry	10595	180816_Oechslin_10595B.raw (F003957)	Prophage LambdaSa04, HK97 family major capsid protein OS=Streptococcus agalactiae FSL S3-026 OX=876138 GN=FSLSAGS3026_06330 PE=4 SV=1	F8Y0R9_STRAG	Uniprot-proteome-Streptoc-agalactiae-FSL.fasta	45'417.5	1	19	28	58	0.00318	0.801	possibly correct	true	180816_Oechslin_10595B.16761.16761.2	GVASDIYTQTFWTSVR	K	K	0.997	71.3	25.2	58.5	2			915.946	1'829.877050	1'830.902146	2	-0.01782	-9.733	4'122.00	6356120	93	108
180821-Oechslin-10595-97-semiTry	10595	180816_Oechslin_10595B.raw (F003957)	Prophage LambdaSa04, HK97 family major capsid protein OS=Streptococcus agalactiae FSL S3-026 OX=876138 GN=FSLSAGS3026_06330 PE=4 SV=1	F8Y0R9_STRAG	Uniprot-proteome-Streptoc-agalactiae-FSL.fasta	45'417.5	1	19	28	58	0.00318	0.801	possibly correct	true	180816_Oechslin_10595B.16772.16772.3	GVASDIYTQTFWTSVR	K	K	0.997	48.1	25	43.9	2			610.965	1'829.873802	1'830.902146	3	-0.02107	-11.51	4'124.03	6610410	93	108
180821-Oechslin-10595-97-semiTry	10595	180816_Oechslin_10595B.raw (F003957)	Prophage LambdaSa04, HK97 family major capsid protein OS=Streptococcus agalactiae FSL S3-026 OX=876138 GN=FSLSAGS3026_06330 PE=4 SV=1	F8Y0R9_STRAG	Uniprot-proteome-Streptoc-agalactiae-FSL.fasta	45'417.5	1	19	28	58	0.00318	0.801	possibly correct	true	180816_Oechslin_10595B.4962.4962.2	HSLPAPYR	Y	K	0.99	29.2	25	29.1	1			470.754	939.494	940.5	2	0.001018	1.082	1'951.81	1727520	276	283
180821-Oechslin-10595-97-semiTry	10595	180816_Oechslin_10595B.raw (F003957)	Prophage LambdaSa04, HK97 family major capsid protein OS=Streptococcus agalactiae FSL S3-026 OX=876138 GN=FSLSAGS3026_06330 PE=4 SV=1	F8Y0R9_STRAG	Uniprot-proteome-Streptoc-agalactiae-FSL.fasta	45'417.5	1	19	28	58	0.00318	0.801	possibly correct	true	180816_Oechslin_10595B.11175.11175.2	IDLELAQPNSH	K	A	0.997	59.5	26	53.3	1			618.815	1'235.614476	1'236.622046	2	-0.0002939	-0.2377	3'084.34	6773560	63	73
180821-Oechslin-10595-97-semiTry	10595	180816_Oechslin_10595B.raw (F003957)	Prophage LambdaSa04, HK97 family major capsid protein OS=Streptococcus agalactiae FSL S3-026 OX=876138 GN=FSLSAGS3026_06330 PE=4 SV=1	F8Y0R9_STRAG	Uniprot-proteome-Streptoc-agalactiae-FSL.fasta	45'417.5	1	19	28	58	0.00318	0.801	possibly correct	true	180816_Oechslin_10595B.13564.13564.2	IDLELAQPNSHALTTQPTVIVDNQK	K	E	0.997	53	25.5	53	2			1'373.212891	2'744.411230	2'745.442146	2	-0.02364	-8.611	3'523.63	492335	63	87
180821-Oechslin-10595-97-semiTry	10595	180816_Oechslin_10595B.raw (F003957)	Prophage LambdaSa04, HK97 family major capsid protein OS=Streptococcus agalactiae FSL S3-026 OX=876138 GN=FSLSAGS3026_06330 PE=4 SV=1	F8Y0R9_STRAG	Uniprot-proteome-Streptoc-agalactiae-FSL.fasta	45'417.5	1	19	28	58	0.00318	0.801	possibly correct	true	180816_Oechslin_10595B.13529.13529.3	IDLELAQPNSHALTTQPTVIVDNQK	K	E	0.997	44.5	25.7	44.5	2			915.808	2'744.401023	2'745.442146	3	-0.03385	-12.33	3'517.30	4443300	63	87
180821-Oechslin-10595-97-semiTry	10595	180816_Oechslin_10595B.raw (F003957)	Prophage LambdaSa04, HK97 family major capsid protein OS=Streptococcus agalactiae FSL S3-026 OX=876138 GN=FSLSAGS3026_06330 PE=4 SV=1	F8Y0R9_STRAG	Uniprot-proteome-Streptoc-agalactiae-FSL.fasta	45'417.5	1	19	28	58	0.00318	0.801	possibly correct	true	180816_Oechslin_10595B.12528.12528.3	IDLELAQPNSHALTTQPTVIVDNQKEDEK	K	K	0.997	52.7	25.1	52.7	2			1'082.874268	3'245.600976	3'246.649346	3	-0.04109	-12.66	3'332.54	3714110	63	91
180821-Oechslin-10595-97-semiTry	10595	180816_Oechslin_10595B.raw (F003957)	Prophage LambdaSa04, HK97 family major capsid protein OS=Streptococcus agalactiae FSL S3-026 OX=876138 GN=FSLSAGS3026_06330 PE=4 SV=1	F8Y0R9_STRAG	Uniprot-proteome-Streptoc-agalactiae-FSL.fasta	45'417.5	1	19	28	58	0.00318	0.801	possibly correct	true	180816_Oechslin_10595B.11679.11679.5	IDLELAQPNSHALTTQPTVIVDNQKEDEKK	K	G	0.933	15.9	25	15.9	2			675.755	3'373.738645	3'374.744346	5	0.001575	0.4667	3'177.26	31791300	63	92
180821-Oechslin-10595-97-semiTry	10595	180816_Oechslin_10595B.raw (F003957)	Prophage LambdaSa04, HK97 family major capsid protein OS=Streptococcus agalactiae FSL S3-026 OX=876138 GN=FSLSAGS3026_06330 PE=4 SV=1	F8Y0R9_STRAG	Uniprot-proteome-Streptoc-agalactiae-FSL.fasta	45'417.5	1	19	28	58	0.00318	0.801	possibly correct	true	180816_Oechslin_10595B.11680.11680.4	IDLELAQPNSHALTTQPTVIVDNQKEDEKK	K	G	0.986	20.8	25	20.8	2			844.442	3'373.737008	3'374.744346	4	-6.194e-05	-0.01835	3'177.42	22356500	63	92
180821-Oechslin-10595-97-semiTry	10595	180816_Oechslin_10595B.raw (F003957)	Prophage LambdaSa04, HK97 family major capsid protein OS=Streptococcus agalactiae FSL S3-026 OX=876138 GN=FSLSAGS3026_06330 PE=4 SV=1	F8Y0R9_STRAG	Uniprot-proteome-Streptoc-agalactiae-FSL.fasta	45'417.5	1	19	28	58	0.00318	0.801	possibly correct	true	180816_Oechslin_10595B.11691.11691.3	IDLELAQPNSHALTTQPTVIVDNQKEDEKK	K	G	0.997	47.7	25	47.7	2			1'125.586792	3'373.738548	3'374.744346	3	0.001478	0.438	3'179.39	4202590	63	92
180821-Oechslin-10595-97-semiTry	10595	180816_Oechslin_10595B.raw (F003957)	Prophage LambdaSa04, HK97 family major capsid protein OS=Streptococcus agalactiae FSL S3-026 OX=876138 GN=FSLSAGS3026_06330 PE=4 SV=1	F8Y0R9_STRAG	Uniprot-proteome-Streptoc-agalactiae-FSL.fasta	45'417.5	1	19	28	58	0.00318	0.801	possibly correct	true	180816_Oechslin_10595B.2410.2410.2	IGTEEEK	R	S	0.9	32.2	25.3	23	2			403.201	804.387	805.394	2	0.0008161	1.013	1'456.62	1611890	230	236
180821-Oechslin-10595-97-semiTry	10595	180816_Oechslin_10595B.raw (F003957)	Prophage LambdaSa04, HK97 family major capsid protein OS=Streptococcus agalactiae FSL S3-026 OX=876138 GN=FSLSAGS3026_06330 PE=4 SV=1	F8Y0R9_STRAG	Uniprot-proteome-Streptoc-agalactiae-FSL.fasta	45'417.5	1	19	28	58	0.00318	0.801	possibly correct	true	180816_Oechslin_10595B.3161.3161.2	ILHDTTVK	W	A	0.964	18.5	25	8.46	1			463.768	925.522	926.531	2	-0.001096	-1.183	1'605.34	598491	289	296
180821-Oechslin-10595-97-semiTry	10595	180816_Oechslin_10595B.raw (F003957)	Prophage LambdaSa04, HK97 family major capsid protein OS=Streptococcus agalactiae FSL S3-026 OX=876138 GN=FSLSAGS3026_06330 PE=4 SV=1	F8Y0R9_STRAG	Uniprot-proteome-Streptoc-agalactiae-FSL.fasta	45'417.5	1	19	28	58	0.00318	0.801	possibly correct	true	180816_Oechslin_10595B.19843.19843.2	ISEELLNDSVFDLESYmTSEFAR	R	R	0.997	46.8	25	46.8	2		m17: Oxidation (+15.99)	1'356.126709	2'710.238866	2'711.239361	2	0.006781	2.501	4'703.00	651479	206	228
180821-Oechslin-10595-97-semiTry	10595	180816_Oechslin_10595B.raw (F003957)	Prophage LambdaSa04, HK97 family major capsid protein OS=Streptococcus agalactiae FSL S3-026 OX=876138 GN=FSLSAGS3026_06330 PE=4 SV=1	F8Y0R9_STRAG	Uniprot-proteome-Streptoc-agalactiae-FSL.fasta	45'417.5	1	19	28	58	0.00318	0.801	possibly correct	true	180816_Oechslin_10595B.19831.19831.3	ISEELLNDSVFDLESYmTSEFAR	R	R	0.997	49	25	49	2		m17: Oxidation (+15.99)	904.413	2'710.216881	2'711.239361	3	-0.0152	-5.608	4'700.75	2124630	206	228
180821-Oechslin-10595-97-semiTry	10595	180816_Oechslin_10595B.raw (F003957)	Prophage LambdaSa04, HK97 family major capsid protein OS=Streptococcus agalactiae FSL S3-026 OX=876138 GN=FSLSAGS3026_06330 PE=4 SV=1	F8Y0R9_STRAG	Uniprot-proteome-Streptoc-agalactiae-FSL.fasta	45'417.5	1	19	28	58	0.00318	0.801	possibly correct	true	180816_Oechslin_10595B.14641.14641.2	KGVASDIYTQTFWTSVR	K	K	0.997	81.5	26.2	81.5	2			979.993	1'957.971410	1'958.997146	2	-0.01846	-9.423	3'723.85	1833850	92	108
180821-Oechslin-10595-97-semiTry	10595	180816_Oechslin_10595B.raw (F003957)	Prophage LambdaSa04, HK97 family major capsid protein OS=Streptococcus agalactiae FSL S3-026 OX=876138 GN=FSLSAGS3026_06330 PE=4 SV=1	F8Y0R9_STRAG	Uniprot-proteome-Streptoc-agalactiae-FSL.fasta	45'417.5	1	19	28	58	0.00318	0.801	possibly correct	true	180816_Oechslin_10595B.14638.14638.3	KGVASDIYTQTFWTSVR	K	K	0.997	28.6	26	22.7	2			653.664	1'957.969992	1'958.997146	3	-0.01988	-10.15	3'723.38	8617930	92	108
180821-Oechslin-10595-97-semiTry	10595	180816_Oechslin_10595B.raw (F003957)	Prophage LambdaSa04, HK97 family major capsid protein OS=Streptococcus agalactiae FSL S3-026 OX=876138 GN=FSLSAGS3026_06330 PE=4 SV=1	F8Y0R9_STRAG	Uniprot-proteome-Streptoc-agalactiae-FSL.fasta	45'417.5	1	19	28	58	0.00318	0.801	possibly correct	true	180816_Oechslin_10595B.13054.13054.4	KIPVVTGHGSASWmDENGLYPETDETFGQVTLDSHK	R	I	0.997	43.5	25	43.5	2		m14: Oxidation (+15.99)	991.207	3'960.798776	3'961.855361	4	-0.04931	-12.45	3'430.21	3797430	164	199
180821-Oechslin-10595-97-semiTry	10595	180816_Oechslin_10595B.raw (F003957)	Prophage LambdaSa04, HK97 family major capsid protein OS=Streptococcus agalactiae FSL S3-026 OX=876138 GN=FSLSAGS3026_06330 PE=4 SV=1	F8Y0R9_STRAG	Uniprot-proteome-Streptoc-agalactiae-FSL.fasta	45'417.5	1	19	28	58	0.00318	0.801	possibly correct	true	180816_Oechslin_10595B.14093.14093.4	KIPVVTGHGSASWMDENGLYPETDETFGQVTLDSHK	R	I	0.997	46.8	25	46.8	2			987.209	3'944.806100	3'945.860446	4	-0.04707	-11.93	3'621.08	10985500	164	199
180821-Oechslin-10595-97-semiTry	10595	180816_Oechslin_10595B.raw (F003957)	Prophage LambdaSa04, HK97 family major capsid protein OS=Streptococcus agalactiae FSL S3-026 OX=876138 GN=FSLSAGS3026_06330 PE=4 SV=1	F8Y0R9_STRAG	Uniprot-proteome-Streptoc-agalactiae-FSL.fasta	45'417.5	1	19	28	58	0.00318	0.801	possibly correct	true	180816_Oechslin_10595B.12279.12279.2	KLVQGLQEENFFR	K	G	0.997	68.9	26.3	61.6	2			804.423	1'606.831396	1'607.854146	2	-0.01547	-9.624	3'287.11	2619040	138	150
180821-Oechslin-10595-97-semiTry	10595	180816_Oechslin_10595B.raw (F003957)	Prophage LambdaSa04, HK97 family major capsid protein OS=Streptococcus agalactiae FSL S3-026 OX=876138 GN=FSLSAGS3026_06330 PE=4 SV=1	F8Y0R9_STRAG	Uniprot-proteome-Streptoc-agalactiae-FSL.fasta	45'417.5	1	19	28	58	0.00318	0.801	possibly correct	true	180816_Oechslin_10595B.12274.12274.3	KLVQGLQEENFFR	K	G	0.997	50	26.5	41.3	2			536.617	1'606.828818	1'607.854146	3	-0.01805	-11.23	3'286.34	5103840	138	150
180821-Oechslin-10595-97-semiTry	10595	180816_Oechslin_10595B.raw (F003957)	Prophage LambdaSa04, HK97 family major capsid protein OS=Streptococcus agalactiae FSL S3-026 OX=876138 GN=FSLSAGS3026_06330 PE=4 SV=1	F8Y0R9_STRAG	Uniprot-proteome-Streptoc-agalactiae-FSL.fasta	45'417.5	1	19	28	58	0.00318	0.801	possibly correct	true	180816_Oechslin_10595B.9492.9492.3	KNAVWILHDTTVK	R	A	0.997	29.1	25	23.5	2			508.956	1'523.846244	1'524.853446	3	7.406e-05	0.04857	2'779.19	7390870	284	296
180821-Oechslin-10595-97-semiTry	10595	180816_Oechslin_10595B.raw (F003957)	Prophage LambdaSa04, HK97 family major capsid protein OS=Streptococcus agalactiae FSL S3-026 OX=876138 GN=FSLSAGS3026_06330 PE=4 SV=1	F8Y0R9_STRAG	Uniprot-proteome-Streptoc-agalactiae-FSL.fasta	45'417.5	1	19	28	58	0.00318	0.801	possibly correct	true	180816_Oechslin_10595B.9506.9506.2	KNAVWILHDTTVK	R	A	0.997	43.7	25	43.7	2			762.93	1'523.846044	1'524.853446	2	-0.0001259	-0.08259	2'781.60	2106420	284	296
180821-Oechslin-10595-97-semiTry	10595	180816_Oechslin_10595B.raw (F003957)	Prophage LambdaSa04, HK97 family major capsid protein OS=Streptococcus agalactiae FSL S3-026 OX=876138 GN=FSLSAGS3026_06330 PE=4 SV=1	F8Y0R9_STRAG	Uniprot-proteome-Streptoc-agalactiae-FSL.fasta	45'417.5	1	19	28	58	0.00318	0.801	possibly correct	true	180816_Oechslin_10595B.9491.9491.2	KPTGIFTQADVEGPTTATK	K	D	0.994	98.7	26.5	98.7	2			981.513	1'961.010960	1'962.018246	2	-9.942e-06	-0.005067	2'779.04	5010000	246	264
180821-Oechslin-10595-97-semiTry	10595	180816_Oechslin_10595B.raw (F003957)	Prophage LambdaSa04, HK97 family major capsid protein OS=Streptococcus agalactiae FSL S3-026 OX=876138 GN=FSLSAGS3026_06330 PE=4 SV=1	F8Y0R9_STRAG	Uniprot-proteome-Streptoc-agalactiae-FSL.fasta	45'417.5	1	19	28	58	0.00318	0.801	possibly correct	true	180816_Oechslin_10595B.9490.9490.3	KPTGIFTQADVEGPTTATK	K	D	0.997	62.2	26.5	51	2			654.677	1'961.008812	1'962.018246	3	-0.002158	-1.1	2'778.88	13301400	246	264
180821-Oechslin-10595-97-semiTry	10595	180816_Oechslin_10595B.raw (F003957)	Prophage LambdaSa04, HK97 family major capsid protein OS=Streptococcus agalactiae FSL S3-026 OX=876138 GN=FSLSAGS3026_06330 PE=4 SV=1	F8Y0R9_STRAG	Uniprot-proteome-Streptoc-agalactiae-FSL.fasta	45'417.5	1	19	28	58	0.00318	0.801	possibly correct	true	180816_Oechslin_10595B.16178.16178.4	LKDNNGNYIWQSSTQAGQPDLILNRPYYTSTFAPLPEAGNK	K	A	0.993	25.5	25	24.7	2			1'146.311646	4'581.217480	4'582.264146	4	-0.03939	-8.596	4'012.73	5341480	301	341
180821-Oechslin-10595-97-semiTry	10595	180816_Oechslin_10595B.raw (F003957)	Prophage LambdaSa04, HK97 family major capsid protein OS=Streptococcus agalactiae FSL S3-026 OX=876138 GN=FSLSAGS3026_06330 PE=4 SV=1	F8Y0R9_STRAG	Uniprot-proteome-Streptoc-agalactiae-FSL.fasta	45'417.5	1	19	28	58	0.00318	0.801	possibly correct	true	180816_Oechslin_10595B.15741.15741.2	LNELYANNGQIGF	R	L	0.997	50.8	25.2	50.8	1			726.852	1'451.689428	1'452.711846	2	-0.01514	-10.42	3'930.43	3306090	364	376
180821-Oechslin-10595-97-semiTry	10595	180816_Oechslin_10595B.raw (F003957)	Prophage LambdaSa04, HK97 family major capsid protein OS=Streptococcus agalactiae FSL S3-026 OX=876138 GN=FSLSAGS3026_06330 PE=4 SV=1	F8Y0R9_STRAG	Uniprot-proteome-Streptoc-agalactiae-FSL.fasta	45'417.5	1	19	28	58	0.00318	0.801	possibly correct	true	180816_Oechslin_10595B.14485.14485.2	LNELYANNGQIGFLASQR	R	V	0.997	78.9	26.6	78.5	2			1'004.505066	2'006.995580	2'008.024746	2	-0.02189	-10.9	3'694.48	3888630	364	381
180821-Oechslin-10595-97-semiTry	10595	180816_Oechslin_10595B.raw (F003957)	Prophage LambdaSa04, HK97 family major capsid protein OS=Streptococcus agalactiae FSL S3-026 OX=876138 GN=FSLSAGS3026_06330 PE=4 SV=1	F8Y0R9_STRAG	Uniprot-proteome-Streptoc-agalactiae-FSL.fasta	45'417.5	1	19	28	58	0.00318	0.801	possibly correct	true	180816_Oechslin_10595B.14487.14487.3	LNELYANNGQIGFLASQR	R	V	0.997	55.9	26.6	52.4	2			670.007	2'006.999229	2'008.024746	3	-0.01824	-9.084	3'694.80	5861570	364	381
180821-Oechslin-10595-97-semiTry	10595	180816_Oechslin_10595B.raw (F003957)	Prophage LambdaSa04, HK97 family major capsid protein OS=Streptococcus agalactiae FSL S3-026 OX=876138 GN=FSLSAGS3026_06330 PE=4 SV=1	F8Y0R9_STRAG	Uniprot-proteome-Streptoc-agalactiae-FSL.fasta	45'417.5	1	19	28	58	0.00318	0.801	possibly correct	true	180816_Oechslin_10595B.10579.10579.2	LVLPEAVK	K	I	0.99	24.2	25	13.4	2			434.779	867.543	868.55	2	-0.0005539	-0.6378	2'976.24	48393100	386	393
180821-Oechslin-10595-97-semiTry	10595	180816_Oechslin_10595B.raw (F003957)	Prophage LambdaSa04, HK97 family major capsid protein OS=Streptococcus agalactiae FSL S3-026 OX=876138 GN=FSLSAGS3026_06330 PE=4 SV=1	F8Y0R9_STRAG	Uniprot-proteome-Streptoc-agalactiae-FSL.fasta	45'417.5	1	19	28	58	0.00318	0.801	possibly correct	true	180816_Oechslin_10595B.14077.14077.2	LVQGLQEENFFR	K	G	0.997	40.1	26.6	40.1	2			740.374	1'478.733494	1'479.759146	2	-0.01838	-12.42	3'618.31	6823970	139	150
180821-Oechslin-10595-97-semiTry	10595	180816_Oechslin_10595B.raw (F003957)	Prophage LambdaSa04, HK97 family major capsid protein OS=Streptococcus agalactiae FSL S3-026 OX=876138 GN=FSLSAGS3026_06330 PE=4 SV=1	F8Y0R9_STRAG	Uniprot-proteome-Streptoc-agalactiae-FSL.fasta	45'417.5	1	19	28	58	0.00318	0.801	possibly correct	true	180816_Oechslin_10595B.11692.11692.3	NAVWILHDTTVK	K	A	0.915	15.9	25	14.2	2			466.258	1'395.752526	1'396.758446	3	0.001356	0.9709	3'179.54	16319100	285	296
180821-Oechslin-10595-97-semiTry	10595	180816_Oechslin_10595B.raw (F003957)	Prophage LambdaSa04, HK97 family major capsid protein OS=Streptococcus agalactiae FSL S3-026 OX=876138 GN=FSLSAGS3026_06330 PE=4 SV=1	F8Y0R9_STRAG	Uniprot-proteome-Streptoc-agalactiae-FSL.fasta	45'417.5	1	19	28	58	0.00318	0.801	possibly correct	true	180816_Oechslin_10595B.11690.11690.2	NAVWILHDTTVK	K	A	0.997	53	25	47	2			698.883	1'395.751928	1'396.758446	2	0.0007581	0.5427	3'179.25	16134500	285	296
180821-Oechslin-10595-97-semiTry	10595	180816_Oechslin_10595B.raw (F003957)	Prophage LambdaSa04, HK97 family major capsid protein OS=Streptococcus agalactiae FSL S3-026 OX=876138 GN=FSLSAGS3026_06330 PE=4 SV=1	F8Y0R9_STRAG	Uniprot-proteome-Streptoc-agalactiae-FSL.fasta	45'417.5	1	19	28	58	0.00318	0.801	possibly correct	true	180816_Oechslin_10595B.2244.2244.2	RIGTEEEK	R	S	0.99	30.8	26.4	5.12	2			481.251	960.488	961.495	2	-0.0001859	-0.1934	1'424.75	1473930	229	236
180821-Oechslin-10595-97-semiTry	10595	180816_Oechslin_10595B.raw (F003957)	Prophage LambdaSa04, HK97 family major capsid protein OS=Streptococcus agalactiae FSL S3-026 OX=876138 GN=FSLSAGS3026_06330 PE=4 SV=1	F8Y0R9_STRAG	Uniprot-proteome-Streptoc-agalactiae-FSL.fasta	45'417.5	1	19	28	58	0.00318	0.801	possibly correct	true	180816_Oechslin_10595B.13008.13008.3	RLNELYANNGQIGFLASQR	K	V	0.995	26.1	26.6	18.2	2			722.038	2'163.092430	2'164.125846	3	-0.02614	-12.08	3'421.46	5306990	363	381
180821-Oechslin-10595-97-semiTry	10595	180816_Oechslin_10595B.raw (F003957)	Prophage LambdaSa04, HK97 family major capsid protein OS=Streptococcus agalactiae FSL S3-026 OX=876138 GN=FSLSAGS3026_06330 PE=4 SV=1	F8Y0R9_STRAG	Uniprot-proteome-Streptoc-agalactiae-FSL.fasta	45'417.5	1	19	28	58	0.00318	0.801	possibly correct	true	180816_Oechslin_10595B.13018.13018.2	RLNELYANNGQIGFLASQR	K	V	0.997	71.8	26.6	67.7	2			1'082.555908	2'163.097264	2'164.125846	2	-0.02131	-9.845	3'423.35	812619	363	381
180821-Oechslin-10595-97-semiTry	10595	180816_Oechslin_10595B.raw (F003957)	Prophage LambdaSa04, HK97 family major capsid protein OS=Streptococcus agalactiae FSL S3-026 OX=876138 GN=FSLSAGS3026_06330 PE=4 SV=1	F8Y0R9_STRAG	Uniprot-proteome-Streptoc-agalactiae-FSL.fasta	45'417.5	1	19	28	58	0.00318	0.801	possibly correct	true	180816_Oechslin_10595B.3364.3364.2	RNAAWAQAK	K	A	0.997	31.2	25.4	7.2	2			508.275	1'014.536412	1'015.543146	2	0.0005421	0.5338	1'645.58	3003240	11	19
180821-Oechslin-10595-97-semiTry	10595	180816_Oechslin_10595B.raw (F003957)	Prophage LambdaSa04, HK97 family major capsid protein OS=Streptococcus agalactiae FSL S3-026 OX=876138 GN=FSLSAGS3026_06330 PE=4 SV=1	F8Y0R9_STRAG	Uniprot-proteome-Streptoc-agalactiae-FSL.fasta	45'417.5	1	19	28	58	0.00318	0.801	possibly correct	true	180816_Oechslin_10595B.2178.2178.2	RYEEmEAK	K	I	0.99	24	25	23.1	2		m5: Oxidation (+15.99)	536.242	1'070.469700	1'071.477561	2	-0.000585	-0.5459	1'411.04	800606	39	46
180821-Oechslin-10595-97-semiTry	10595	180816_Oechslin_10595B.raw (F003957)	Prophage LambdaSa04, HK97 family major capsid protein OS=Streptococcus agalactiae FSL S3-026 OX=876138 GN=FSLSAGS3026_06330 PE=4 SV=1	F8Y0R9_STRAG	Uniprot-proteome-Streptoc-agalactiae-FSL.fasta	45'417.5	1	19	28	58	0.00318	0.801	possibly correct	true	180816_Oechslin_10595B.2958.2958.2	RYEEMEAK	K	I	0.99	33.8	25	28.7	2			528.245	1'054.475560	1'055.482646	2	0.0001901	0.1801	1'567.70	13351800	39	46
180821-Oechslin-10595-97-semiTry	10595	180816_Oechslin_10595B.raw (F003957)	Prophage LambdaSa04, HK97 family major capsid protein OS=Streptococcus agalactiae FSL S3-026 OX=876138 GN=FSLSAGS3026_06330 PE=4 SV=1	F8Y0R9_STRAG	Uniprot-proteome-Streptoc-agalactiae-FSL.fasta	45'417.5	1	19	28	58	0.00318	0.801	possibly correct	true	180816_Oechslin_10595B.5154.5154.2	SEDGLVSDEDSK	R	R	0.997	52.8	25	52.8	2			640.777	1'279.538914	1'280.549046	2	-0.002856	-2.23	1'987.85	1834580	27	38
180821-Oechslin-10595-97-semiTry	10595	180816_Oechslin_10595B.raw (F003957)	Prophage LambdaSa04, HK97 family major capsid protein OS=Streptococcus agalactiae FSL S3-026 OX=876138 GN=FSLSAGS3026_06330 PE=4 SV=1	F8Y0R9_STRAG	Uniprot-proteome-Streptoc-agalactiae-FSL.fasta	45'417.5	1	19	28	58	0.00318	0.801	possibly correct	true	180816_Oechslin_10595B.4826.4826.2	SEDGLVSDEDSK	R	R	0.997	49.5	25	46.4	2			640.779	1'279.542944	1'280.549046	2	0.001174	0.9168	1'925.64	747354	27	38
180821-Oechslin-10595-97-semiTry	10595	180816_Oechslin_10595B.raw (F003957)	Prophage LambdaSa04, HK97 family major capsid protein OS=Streptococcus agalactiae FSL S3-026 OX=876138 GN=FSLSAGS3026_06330 PE=4 SV=1	F8Y0R9_STRAG	Uniprot-proteome-Streptoc-agalactiae-FSL.fasta	45'417.5	1	19	28	58	0.00318	0.801	possibly correct	true	180816_Oechslin_10595B.4174.4174.2	SEDGLVSDEDSKR	R	Y	0.997	64.2	25	64.2	2			718.829	1'435.643530	1'436.650146	2	0.0006601	0.4594	1'799.21	1183700	27	39
180821-Oechslin-10595-97-semiTry	10595	180816_Oechslin_10595B.raw (F003957)	Prophage LambdaSa04, HK97 family major capsid protein OS=Streptococcus agalactiae FSL S3-026 OX=876138 GN=FSLSAGS3026_06330 PE=4 SV=1	F8Y0R9_STRAG	Uniprot-proteome-Streptoc-agalactiae-FSL.fasta	45'417.5	1	19	28	58	0.00318	0.801	possibly correct	true	180816_Oechslin_10595B.7833.7833.3	SEDGLVSDEDSKRYEEMEAK	R	I	0.988	21.8	25	21.8	2			773.01	2'316.007470	2'317.013846	3	0.0009001	0.3885	2'481.76	5098310	27	46
180821-Oechslin-10595-97-semiTry	10595	180816_Oechslin_10595B.raw (F003957)	Prophage LambdaSa04, HK97 family major capsid protein OS=Streptococcus agalactiae FSL S3-026 OX=876138 GN=FSLSAGS3026_06330 PE=4 SV=1	F8Y0R9_STRAG	Uniprot-proteome-Streptoc-agalactiae-FSL.fasta	45'417.5	1	19	28	58	0.00318	0.801	possibly correct	true	180816_Oechslin_10595B.8394.8394.2	SFLVGDGSK	K	K	0.997	25.6	25.2	15.4	2			455.238	908.461	909.468	2	0.0002581	0.2837	2'582.87	5362330	237	245
180821-Oechslin-10595-97-semiTry	10595	180816_Oechslin_10595B.raw (F003957)	Prophage LambdaSa04, HK97 family major capsid protein OS=Streptococcus agalactiae FSL S3-026 OX=876138 GN=FSLSAGS3026_06330 PE=4 SV=1	F8Y0R9_STRAG	Uniprot-proteome-Streptoc-agalactiae-FSL.fasta	45'417.5	1	19	28	58	0.00318	0.801	possibly correct	true	180816_Oechslin_10595B.5761.5761.4	SHALTTQPTVIVDNQKEDEKK	N	G	0.898	17.1	26.4	16.9	1			596.062	2'380.218700	2'381.231046	4	-0.00507	-2.129	2'101.97	3280360	72	92
180821-Oechslin-10595-97-semiTry	10595	180816_Oechslin_10595B.raw (F003957)	Prophage LambdaSa04, HK97 family major capsid protein OS=Streptococcus agalactiae FSL S3-026 OX=876138 GN=FSLSAGS3026_06330 PE=4 SV=1	F8Y0R9_STRAG	Uniprot-proteome-Streptoc-agalactiae-FSL.fasta	45'417.5	1	19	28	58	0.00318	0.801	possibly correct	true	180816_Oechslin_10595B.8064.8064.2	VGEDTEGGHLVPDEYEK	R	K	0.997	50.5	25	50.5	2			937.428	1'872.842260	1'873.845346	2	0.00419	2.236	2'523.66	948377	121	137
180821-Oechslin-10595-97-semiTry	10595	180816_Oechslin_10595B.raw (F003957)	Prophage LambdaSa04, HK97 family major capsid protein OS=Streptococcus agalactiae FSL S3-026 OX=876138 GN=FSLSAGS3026_06330 PE=4 SV=1	F8Y0R9_STRAG	Uniprot-proteome-Streptoc-agalactiae-FSL.fasta	45'417.5	1	19	28	58	0.00318	0.801	possibly correct	true	180816_Oechslin_10595B.6823.6823.3	VGEDTEGGHLVPDEYEKK	R	L	0.975	19.5	25	19.2	2			667.984	2'000.931297	2'001.940346	3	-0.001773	-0.8856	2'297.89	2055660	121	138
180821-Oechslin-10595-97-semiTry	10595	180816_Oechslin_10595B.raw (F003957)	Prophage LambdaSa04, HK97 family major capsid protein OS=Streptococcus agalactiae FSL S3-026 OX=876138 GN=FSLSAGS3026_06330 PE=4 SV=1	F8Y0R9_STRAG	Uniprot-proteome-Streptoc-agalactiae-FSL.fasta	45'417.5	1	19	28	58	0.00318	0.801	possibly correct	true	180816_Oechslin_10595B.3608.3608.2	YEEMEAK	R	I	0.9	29	25	12.2	2			450.195	898.375	899.382	2	0.0007041	0.7828	1'693.04	1645120	40	46
180821-Oechslin-10595-97-semiTry	10595	180816_Oechslin_10595B.raw (F003957)	Prophage LambdaSa04, HK97 family major capsid protein OS=Streptococcus agalactiae FSL S3-026 OX=876138 GN=FSLSAGS3026_06330 PE=4 SV=1	F8Y0R9_STRAG	Uniprot-proteome-Streptoc-agalactiae-FSL.fasta	45'417.5	1	19	28	58	0.00318	0.801	possibly correct	true	180816_Oechslin_10595B.11028.11028.2	YTSTFAPLPEAGNK	Y	A	0.997	47.2	26	47.2	1			748.374	1'494.733740	1'495.742846	2	-0.00183	-1.223	3'057.69	1915640	328	341
180821-Oechslin-10595-97-semiTry	10595	180816_Oechslin_10595C.raw (F003958)	Prophage LambdaSa04, HK97 family major capsid protein OS=Streptococcus agalactiae FSL S3-026 OX=876138 GN=FSLSAGS3026_06330 PE=4 SV=1	F8Y0R9_STRAG	Uniprot-proteome-Streptoc-agalactiae-FSL.fasta	45'417.5	1	21	28	63	0.00351	0.794	possibly correct	true	180816_Oechslin_10595C.20152.20152.3	AIAFGDFSYYWIADR	K	Q	0.997	31.6	25	28	2			598.953	1'793.837547	1'794.848646	3	-0.003823	-2.13	4'804.80	1476550	342	356
180821-Oechslin-10595-97-semiTry	10595	180816_Oechslin_10595C.raw (F003958)	Prophage LambdaSa04, HK97 family major capsid protein OS=Streptococcus agalactiae FSL S3-026 OX=876138 GN=FSLSAGS3026_06330 PE=4 SV=1	F8Y0R9_STRAG	Uniprot-proteome-Streptoc-agalactiae-FSL.fasta	45'417.5	1	21	28	63	0.00351	0.794	possibly correct	true	180816_Oechslin_10595C.1368.1368.2	AIAFGDFSYYWIADR	K	Q	0.997	29	25	28.8	2			897.93	1'793.844824	1'794.848646	2	0.003454	1.924	994.837	7'289.80	342	356
180821-Oechslin-10595-97-semiTry	10595	180816_Oechslin_10595C.raw (F003958)	Prophage LambdaSa04, HK97 family major capsid protein OS=Streptococcus agalactiae FSL S3-026 OX=876138 GN=FSLSAGS3026_06330 PE=4 SV=1	F8Y0R9_STRAG	Uniprot-proteome-Streptoc-agalactiae-FSL.fasta	45'417.5	1	21	28	63	0.00351	0.794	possibly correct	true	180816_Oechslin_10595C.9088.9088.2	ALTTQPTVIVDNQK	H	E	0.997	46.1	25.8	45.4	1			764.421	1'526.827000	1'527.837946	2	-0.00367	-2.402	2'730.00	1049970	74	87
180821-Oechslin-10595-97-semiTry	10595	180816_Oechslin_10595C.raw (F003958)	Prophage LambdaSa04, HK97 family major capsid protein OS=Streptococcus agalactiae FSL S3-026 OX=876138 GN=FSLSAGS3026_06330 PE=4 SV=1	F8Y0R9_STRAG	Uniprot-proteome-Streptoc-agalactiae-FSL.fasta	45'417.5	1	21	28	63	0.00351	0.794	possibly correct	true	180816_Oechslin_10595C.6832.6832.4	ALTTQPTVIVDNQKEDEKK	H	G	0.994	25.7	25.6	24.9	1			540.039	2'156.126168	2'157.140146	4	-0.006702	-3.107	2'315.30	2042900	74	92
180821-Oechslin-10595-97-semiTry	10595	180816_Oechslin_10595C.raw (F003958)	Prophage LambdaSa04, HK97 family major capsid protein OS=Streptococcus agalactiae FSL S3-026 OX=876138 GN=FSLSAGS3026_06330 PE=4 SV=1	F8Y0R9_STRAG	Uniprot-proteome-Streptoc-agalactiae-FSL.fasta	45'417.5	1	21	28	63	0.00351	0.794	possibly correct	true	180816_Oechslin_10595C.20794.20794.4	DITFDDMIELYHSLPAPYR	K	K	0.938	16.3	25.4	11.6	2			574.779	2'295.088084	2'296.095746	4	-0.0003859	-0.1681	4'926.30	2294180	265	283
180821-Oechslin-10595-97-semiTry	10595	180816_Oechslin_10595C.raw (F003958)	Prophage LambdaSa04, HK97 family major capsid protein OS=Streptococcus agalactiae FSL S3-026 OX=876138 GN=FSLSAGS3026_06330 PE=4 SV=1	F8Y0R9_STRAG	Uniprot-proteome-Streptoc-agalactiae-FSL.fasta	45'417.5	1	21	28	63	0.00351	0.794	possibly correct	true	180816_Oechslin_10595C.20779.20779.2	DITFDDMIELYHSLPAPYR	K	K	0.997	67.2	25.4	67.2	2			1'148.551880	2'295.089208	2'296.095746	2	0.0007381	0.3214	4'923.66	6743520	265	283
180821-Oechslin-10595-97-semiTry	10595	180816_Oechslin_10595C.raw (F003958)	Prophage LambdaSa04, HK97 family major capsid protein OS=Streptococcus agalactiae FSL S3-026 OX=876138 GN=FSLSAGS3026_06330 PE=4 SV=1	F8Y0R9_STRAG	Uniprot-proteome-Streptoc-agalactiae-FSL.fasta	45'417.5	1	21	28	63	0.00351	0.794	possibly correct	true	180816_Oechslin_10595C.20778.20778.3	DITFDDMIELYHSLPAPYR	K	K	0.997	35.9	25.4	33.4	2			766.037	2'295.087852	2'296.095746	3	-0.0006179	-0.2691	4'923.50	24642000	265	283
180821-Oechslin-10595-97-semiTry	10595	180816_Oechslin_10595C.raw (F003958)	Prophage LambdaSa04, HK97 family major capsid protein OS=Streptococcus agalactiae FSL S3-026 OX=876138 GN=FSLSAGS3026_06330 PE=4 SV=1	F8Y0R9_STRAG	Uniprot-proteome-Streptoc-agalactiae-FSL.fasta	45'417.5	1	21	28	63	0.00351	0.794	possibly correct	true	180816_Oechslin_10595C.19343.19343.3	DITFDDMIELYHSLPAPYRK	K	N	0.923	20.7	26.3	20.1	2			808.732	2'423.175072	2'424.190746	3	-0.008398	-3.464	4'649.97	2088880	265	284
180821-Oechslin-10595-97-semiTry	10595	180816_Oechslin_10595C.raw (F003958)	Prophage LambdaSa04, HK97 family major capsid protein OS=Streptococcus agalactiae FSL S3-026 OX=876138 GN=FSLSAGS3026_06330 PE=4 SV=1	F8Y0R9_STRAG	Uniprot-proteome-Streptoc-agalactiae-FSL.fasta	45'417.5	1	21	28	63	0.00351	0.794	possibly correct	true	180816_Oechslin_10595C.17546.17546.4	DNNGNYIWQSSTQAGQPDLILNRPYYTSTFAPLPEAGNK	K	A	0.983	20.4	25	20.4	2			1'086.027954	4'340.082712	4'341.085046	4	0.004942	1.138	4'301.70	2808520	303	341
180821-Oechslin-10595-97-semiTry	10595	180816_Oechslin_10595C.raw (F003958)	Prophage LambdaSa04, HK97 family major capsid protein OS=Streptococcus agalactiae FSL S3-026 OX=876138 GN=FSLSAGS3026_06330 PE=4 SV=1	F8Y0R9_STRAG	Uniprot-proteome-Streptoc-agalactiae-FSL.fasta	45'417.5	1	21	28	63	0.00351	0.794	possibly correct	true	180816_Oechslin_10595C.17557.17557.3	DNNGNYIWQSSTQAGQPDLILNRPYYTSTFAPLPEAGNK	K	A	0.997	61.3	25	56.2	2			1'447.701660	4'340.083152	4'341.085046	3	0.005382	1.24	4'303.76	1808080	303	341
180821-Oechslin-10595-97-semiTry	10595	180816_Oechslin_10595C.raw (F003958)	Prophage LambdaSa04, HK97 family major capsid protein OS=Streptococcus agalactiae FSL S3-026 OX=876138 GN=FSLSAGS3026_06330 PE=4 SV=1	F8Y0R9_STRAG	Uniprot-proteome-Streptoc-agalactiae-FSL.fasta	45'417.5	1	21	28	63	0.00351	0.794	possibly correct	true	180816_Oechslin_10595C.7500.7500.2	GLATVIK	R	T	0.9	29.3	25	2.42	2			351.231	700.447	701.456	2	-0.001352	-1.927	2'439.91	2815430	151	157
180821-Oechslin-10595-97-semiTry	10595	180816_Oechslin_10595C.raw (F003958)	Prophage LambdaSa04, HK97 family major capsid protein OS=Streptococcus agalactiae FSL S3-026 OX=876138 GN=FSLSAGS3026_06330 PE=4 SV=1	F8Y0R9_STRAG	Uniprot-proteome-Streptoc-agalactiae-FSL.fasta	45'417.5	1	21	28	63	0.00351	0.794	possibly correct	true	180816_Oechslin_10595C.14198.14198.2	GVASDIYTQTF	K	W	0.997	41.4	25	39.5	1			601.292	1'200.570408	1'201.573646	2	0.004038	3.361	3'674.29	1997240	93	103
180821-Oechslin-10595-97-semiTry	10595	180816_Oechslin_10595C.raw (F003958)	Prophage LambdaSa04, HK97 family major capsid protein OS=Streptococcus agalactiae FSL S3-026 OX=876138 GN=FSLSAGS3026_06330 PE=4 SV=1	F8Y0R9_STRAG	Uniprot-proteome-Streptoc-agalactiae-FSL.fasta	45'417.5	1	21	28	63	0.00351	0.794	possibly correct	true	180816_Oechslin_10595C.16503.16503.2	GVASDIYTQTFWTSVR	K	K	0.997	75.8	26.1	61.8	2			915.956	1'829.897314	1'830.902146	2	0.002444	1.335	4'104.60	2971050	93	108
180821-Oechslin-10595-97-semiTry	10595	180816_Oechslin_10595C.raw (F003958)	Prophage LambdaSa04, HK97 family major capsid protein OS=Streptococcus agalactiae FSL S3-026 OX=876138 GN=FSLSAGS3026_06330 PE=4 SV=1	F8Y0R9_STRAG	Uniprot-proteome-Streptoc-agalactiae-FSL.fasta	45'417.5	1	21	28	63	0.00351	0.794	possibly correct	true	180816_Oechslin_10595C.4942.4942.2	HSLPAPYR	Y	K	0.99	33.8	25	32.3	1			470.754	939.493	940.5	2	0.0005901	0.6274	1'964.51	1381690	276	283
180821-Oechslin-10595-97-semiTry	10595	180816_Oechslin_10595C.raw (F003958)	Prophage LambdaSa04, HK97 family major capsid protein OS=Streptococcus agalactiae FSL S3-026 OX=876138 GN=FSLSAGS3026_06330 PE=4 SV=1	F8Y0R9_STRAG	Uniprot-proteome-Streptoc-agalactiae-FSL.fasta	45'417.5	1	21	28	63	0.00351	0.794	possibly correct	true	180816_Oechslin_10595C.11004.11004.2	IDLELAQPNSH	K	A	0.997	63.1	26	63.1	1			618.817	1'235.618992	1'236.622046	2	0.004222	3.414	3'081.70	3976370	63	73
180821-Oechslin-10595-97-semiTry	10595	180816_Oechslin_10595C.raw (F003958)	Prophage LambdaSa04, HK97 family major capsid protein OS=Streptococcus agalactiae FSL S3-026 OX=876138 GN=FSLSAGS3026_06330 PE=4 SV=1	F8Y0R9_STRAG	Uniprot-proteome-Streptoc-agalactiae-FSL.fasta	45'417.5	1	21	28	63	0.00351	0.794	possibly correct	true	180816_Oechslin_10595C.13396.13396.2	IDLELAQPNSHALTTQPTVIVDNQK	K	E	0.997	66.8	25	66.8	2			1'373.228882	2'744.443212	2'745.442146	2	0.008342	3.039	3'524.86	228195	63	87
180821-Oechslin-10595-97-semiTry	10595	180816_Oechslin_10595C.raw (F003958)	Prophage LambdaSa04, HK97 family major capsid protein OS=Streptococcus agalactiae FSL S3-026 OX=876138 GN=FSLSAGS3026_06330 PE=4 SV=1	F8Y0R9_STRAG	Uniprot-proteome-Streptoc-agalactiae-FSL.fasta	45'417.5	1	21	28	63	0.00351	0.794	possibly correct	true	180816_Oechslin_10595C.13360.13360.3	IDLELAQPNSHALTTQPTVIVDNQK	K	E	0.997	29	25	29	2			915.821	2'744.442588	2'745.442146	3	0.007718	2.811	3'518.33	5261500	63	87
180821-Oechslin-10595-97-semiTry	10595	180816_Oechslin_10595C.raw (F003958)	Prophage LambdaSa04, HK97 family major capsid protein OS=Streptococcus agalactiae FSL S3-026 OX=876138 GN=FSLSAGS3026_06330 PE=4 SV=1	F8Y0R9_STRAG	Uniprot-proteome-Streptoc-agalactiae-FSL.fasta	45'417.5	1	21	28	63	0.00351	0.794	possibly correct	true	180816_Oechslin_10595C.12364.12364.4	IDLELAQPNSHALTTQPTVIVDNQKEDEK	K	K	0.946	17.6	25.1	16.1	2			812.42	3'245.649364	3'246.649346	4	0.007294	2.247	3'333.40	8157390	63	91
180821-Oechslin-10595-97-semiTry	10595	180816_Oechslin_10595C.raw (F003958)	Prophage LambdaSa04, HK97 family major capsid protein OS=Streptococcus agalactiae FSL S3-026 OX=876138 GN=FSLSAGS3026_06330 PE=4 SV=1	F8Y0R9_STRAG	Uniprot-proteome-Streptoc-agalactiae-FSL.fasta	45'417.5	1	21	28	63	0.00351	0.794	possibly correct	true	180816_Oechslin_10595C.12368.12368.3	IDLELAQPNSHALTTQPTVIVDNQKEDEK	K	K	0.997	36.9	25.1	36.9	2			1'082.890625	3'245.650047	3'246.649346	3	0.007977	2.457	3'334.00	1407670	63	91
180821-Oechslin-10595-97-semiTry	10595	180816_Oechslin_10595C.raw (F003958)	Prophage LambdaSa04, HK97 family major capsid protein OS=Streptococcus agalactiae FSL S3-026 OX=876138 GN=FSLSAGS3026_06330 PE=4 SV=1	F8Y0R9_STRAG	Uniprot-proteome-Streptoc-agalactiae-FSL.fasta	45'417.5	1	21	28	63	0.00351	0.794	possibly correct	true	180816_Oechslin_10595C.11567.11567.3	IDLELAQPNSHALTTQPTVIVDNQKEDEKK	K	G	0.997	64.1	25	60.7	2			1'125.587646	3'373.741110	3'374.744346	3	0.00404	1.197	3'185.28	1859320	63	92
180821-Oechslin-10595-97-semiTry	10595	180816_Oechslin_10595C.raw (F003958)	Prophage LambdaSa04, HK97 family major capsid protein OS=Streptococcus agalactiae FSL S3-026 OX=876138 GN=FSLSAGS3026_06330 PE=4 SV=1	F8Y0R9_STRAG	Uniprot-proteome-Streptoc-agalactiae-FSL.fasta	45'417.5	1	21	28	63	0.00351	0.794	possibly correct	true	180816_Oechslin_10595C.2426.2426.2	IGTEEEK	R	S	0.9	41.6	25.2	24.7	2			403.2	804.386	805.394	2	-0.0007699	-0.956	1'453.61	860914	230	236
180821-Oechslin-10595-97-semiTry	10595	180816_Oechslin_10595C.raw (F003958)	Prophage LambdaSa04, HK97 family major capsid protein OS=Streptococcus agalactiae FSL S3-026 OX=876138 GN=FSLSAGS3026_06330 PE=4 SV=1	F8Y0R9_STRAG	Uniprot-proteome-Streptoc-agalactiae-FSL.fasta	45'417.5	1	21	28	63	0.00351	0.794	possibly correct	true	180816_Oechslin_10595C.3112.3112.2	ILHDTTVK	W	A	0.99	30	25	20	1			463.769	925.524	926.531	2	0.0004921	0.5311	1'603.06	619852	289	296
180821-Oechslin-10595-97-semiTry	10595	180816_Oechslin_10595C.raw (F003958)	Prophage LambdaSa04, HK97 family major capsid protein OS=Streptococcus agalactiae FSL S3-026 OX=876138 GN=FSLSAGS3026_06330 PE=4 SV=1	F8Y0R9_STRAG	Uniprot-proteome-Streptoc-agalactiae-FSL.fasta	45'417.5	1	21	28	63	0.00351	0.794	possibly correct	true	180816_Oechslin_10595C.19696.19696.2	ISEELLNDSVFDLESYmTSEFAR	R	R	0.997	72.1	25	72.1	2		m17: Oxidation (+15.99)	1'356.128662	2'710.242772	2'711.239361	2	0.01069	3.942	4'718.06	341286	206	228
180821-Oechslin-10595-97-semiTry	10595	180816_Oechslin_10595C.raw (F003958)	Prophage LambdaSa04, HK97 family major capsid protein OS=Streptococcus agalactiae FSL S3-026 OX=876138 GN=FSLSAGS3026_06330 PE=4 SV=1	F8Y0R9_STRAG	Uniprot-proteome-Streptoc-agalactiae-FSL.fasta	45'417.5	1	21	28	63	0.00351	0.794	possibly correct	true	180816_Oechslin_10595C.19671.19671.3	ISEELLNDSVFDLESYmTSEFAR	R	R	0.997	44.2	25	42.3	2		m17: Oxidation (+15.99)	904.415	2'710.223289	2'711.239361	3	-0.008796	-3.244	4'713.35	1773410	206	228
180821-Oechslin-10595-97-semiTry	10595	180816_Oechslin_10595C.raw (F003958)	Prophage LambdaSa04, HK97 family major capsid protein OS=Streptococcus agalactiae FSL S3-026 OX=876138 GN=FSLSAGS3026_06330 PE=4 SV=1	F8Y0R9_STRAG	Uniprot-proteome-Streptoc-agalactiae-FSL.fasta	45'417.5	1	21	28	63	0.00351	0.794	possibly correct	true	180816_Oechslin_10595C.14434.14434.3	KGVASDIYTQTFWTSVR	K	K	0.974	20.4	26.5	19.6	2			653.672	1'957.992699	1'958.997146	3	0.002829	1.444	3'718.29	3595240	92	108
180821-Oechslin-10595-97-semiTry	10595	180816_Oechslin_10595C.raw (F003958)	Prophage LambdaSa04, HK97 family major capsid protein OS=Streptococcus agalactiae FSL S3-026 OX=876138 GN=FSLSAGS3026_06330 PE=4 SV=1	F8Y0R9_STRAG	Uniprot-proteome-Streptoc-agalactiae-FSL.fasta	45'417.5	1	21	28	63	0.00351	0.794	possibly correct	true	180816_Oechslin_10595C.14381.14381.2	KGVASDIYTQTFWTSVR	K	K	0.997	72.2	26.6	72.2	2			980.004	1'957.993992	1'958.997146	2	0.004122	2.104	3'708.30	1306220	92	108
180821-Oechslin-10595-97-semiTry	10595	180816_Oechslin_10595C.raw (F003958)	Prophage LambdaSa04, HK97 family major capsid protein OS=Streptococcus agalactiae FSL S3-026 OX=876138 GN=FSLSAGS3026_06330 PE=4 SV=1	F8Y0R9_STRAG	Uniprot-proteome-Streptoc-agalactiae-FSL.fasta	45'417.5	1	21	28	63	0.00351	0.794	possibly correct	true	180816_Oechslin_10595C.14424.14424.4	KIPVVTGHGSASWMDENGLYPETDETFGQVTLDSHK	R	I	0.946	22.5	25	18.8	2			987.216	3'944.836376	3'945.860446	4	-0.01679	-4.256	3'716.36	1966380	164	199
180821-Oechslin-10595-97-semiTry	10595	180816_Oechslin_10595C.raw (F003958)	Prophage LambdaSa04, HK97 family major capsid protein OS=Streptococcus agalactiae FSL S3-026 OX=876138 GN=FSLSAGS3026_06330 PE=4 SV=1	F8Y0R9_STRAG	Uniprot-proteome-Streptoc-agalactiae-FSL.fasta	45'417.5	1	21	28	63	0.00351	0.794	possibly correct	true	180816_Oechslin_10595C.14089.14089.4	KIPVVTGHGSASWMDENGLYPETDETFGQVTLDSHK	R	I	0.979	19.8	25	19.8	2			987.222	3'944.858104	3'945.860446	4	0.004934	1.25	3'653.94	1180930	164	199
180821-Oechslin-10595-97-semiTry	10595	180816_Oechslin_10595C.raw (F003958)	Prophage LambdaSa04, HK97 family major capsid protein OS=Streptococcus agalactiae FSL S3-026 OX=876138 GN=FSLSAGS3026_06330 PE=4 SV=1	F8Y0R9_STRAG	Uniprot-proteome-Streptoc-agalactiae-FSL.fasta	45'417.5	1	21	28	63	0.00351	0.794	possibly correct	true	180816_Oechslin_10595C.12160.12160.2	KLVQGLQEENFFR	K	G	0.993	101	25.8	90.8	2			804.432	1'606.849340	1'607.854146	2	0.00247	1.536	3'295.54	1996720	138	150
180821-Oechslin-10595-97-semiTry	10595	180816_Oechslin_10595C.raw (F003958)	Prophage LambdaSa04, HK97 family major capsid protein OS=Streptococcus agalactiae FSL S3-026 OX=876138 GN=FSLSAGS3026_06330 PE=4 SV=1	F8Y0R9_STRAG	Uniprot-proteome-Streptoc-agalactiae-FSL.fasta	45'417.5	1	21	28	63	0.00351	0.794	possibly correct	true	180816_Oechslin_10595C.12156.12156.3	KLVQGLQEENFFR	K	G	0.997	53.1	25.8	41.9	2			536.624	1'606.849875	1'607.854146	3	0.003005	1.869	3'294.92	4714740	138	150
180821-Oechslin-10595-97-semiTry	10595	180816_Oechslin_10595C.raw (F003958)	Prophage LambdaSa04, HK97 family major capsid protein OS=Streptococcus agalactiae FSL S3-026 OX=876138 GN=FSLSAGS3026_06330 PE=4 SV=1	F8Y0R9_STRAG	Uniprot-proteome-Streptoc-agalactiae-FSL.fasta	45'417.5	1	21	28	63	0.00351	0.794	possibly correct	true	180816_Oechslin_10595C.9466.9466.3	KNAVWILHDTTVK	R	A	0.997	32.4	25	29.3	2			508.956	1'523.847252	1'524.853446	3	0.001082	0.7096	2'799.82	6567150	284	296
180821-Oechslin-10595-97-semiTry	10595	180816_Oechslin_10595C.raw (F003958)	Prophage LambdaSa04, HK97 family major capsid protein OS=Streptococcus agalactiae FSL S3-026 OX=876138 GN=FSLSAGS3026_06330 PE=4 SV=1	F8Y0R9_STRAG	Uniprot-proteome-Streptoc-agalactiae-FSL.fasta	45'417.5	1	21	28	63	0.00351	0.794	possibly correct	true	180816_Oechslin_10595C.9483.9483.2	KNAVWILHDTTVK	R	A	0.997	47.1	25	37.5	2			762.93	1'523.845678	1'524.853446	2	-0.0004919	-0.3226	2'802.73	1219700	284	296
180821-Oechslin-10595-97-semiTry	10595	180816_Oechslin_10595C.raw (F003958)	Prophage LambdaSa04, HK97 family major capsid protein OS=Streptococcus agalactiae FSL S3-026 OX=876138 GN=FSLSAGS3026_06330 PE=4 SV=1	F8Y0R9_STRAG	Uniprot-proteome-Streptoc-agalactiae-FSL.fasta	45'417.5	1	21	28	63	0.00351	0.794	possibly correct	true	180816_Oechslin_10595C.9443.9443.2	KPTGIFTQADVEGPTTATK	K	D	0.993	103	26.6	97.7	2			981.513	1'961.012060	1'962.018246	2	0.00109	0.5556	2'795.62	3506180	246	264
180821-Oechslin-10595-97-semiTry	10595	180816_Oechslin_10595C.raw (F003958)	Prophage LambdaSa04, HK97 family major capsid protein OS=Streptococcus agalactiae FSL S3-026 OX=876138 GN=FSLSAGS3026_06330 PE=4 SV=1	F8Y0R9_STRAG	Uniprot-proteome-Streptoc-agalactiae-FSL.fasta	45'417.5	1	21	28	63	0.00351	0.794	possibly correct	true	180816_Oechslin_10595C.9431.9431.3	KPTGIFTQADVEGPTTATK	K	D	0.997	62.1	26.6	53	2			654.678	1'961.011191	1'962.018246	3	0.0002211	0.1127	2'793.41	3132230	246	264
180821-Oechslin-10595-97-semiTry	10595	180816_Oechslin_10595C.raw (F003958)	Prophage LambdaSa04, HK97 family major capsid protein OS=Streptococcus agalactiae FSL S3-026 OX=876138 GN=FSLSAGS3026_06330 PE=4 SV=1	F8Y0R9_STRAG	Uniprot-proteome-Streptoc-agalactiae-FSL.fasta	45'417.5	1	21	28	63	0.00351	0.794	possibly correct	true	180816_Oechslin_10595C.15514.15514.2	LNELYANNGQIGF	R	L	0.997	38	25.8	38	1			726.859	1'451.702734	1'452.711846	2	-0.001836	-1.264	3'920.52	5223870	364	376
180821-Oechslin-10595-97-semiTry	10595	180816_Oechslin_10595C.raw (F003958)	Prophage LambdaSa04, HK97 family major capsid protein OS=Streptococcus agalactiae FSL S3-026 OX=876138 GN=FSLSAGS3026_06330 PE=4 SV=1	F8Y0R9_STRAG	Uniprot-proteome-Streptoc-agalactiae-FSL.fasta	45'417.5	1	21	28	63	0.00351	0.794	possibly correct	true	180816_Oechslin_10595C.14227.14227.2	LNELYANNGQIGFLASQR	R	V	0.995	73.4	26.5	69.4	2			1'004.521240	2'007.027928	2'008.024746	2	0.01046	5.208	3'679.92	2186740	364	381
180821-Oechslin-10595-97-semiTry	10595	180816_Oechslin_10595C.raw (F003958)	Prophage LambdaSa04, HK97 family major capsid protein OS=Streptococcus agalactiae FSL S3-026 OX=876138 GN=FSLSAGS3026_06330 PE=4 SV=1	F8Y0R9_STRAG	Uniprot-proteome-Streptoc-agalactiae-FSL.fasta	45'417.5	1	21	28	63	0.00351	0.794	possibly correct	true	180816_Oechslin_10595C.14235.14235.3	LNELYANNGQIGFLASQR	R	V	0.997	35.5	26.3	30.2	2			670.014	2'007.021384	2'008.024746	3	0.003914	1.949	3'681.51	9241530	364	381
180821-Oechslin-10595-97-semiTry	10595	180816_Oechslin_10595C.raw (F003958)	Prophage LambdaSa04, HK97 family major capsid protein OS=Streptococcus agalactiae FSL S3-026 OX=876138 GN=FSLSAGS3026_06330 PE=4 SV=1	F8Y0R9_STRAG	Uniprot-proteome-Streptoc-agalactiae-FSL.fasta	45'417.5	1	21	28	63	0.00351	0.794	possibly correct	true	180816_Oechslin_10595C.10421.10421.2	LVLPEAVK	K	I	0.962	18.8	25	9.06	2			434.779	867.543	868.55	2	-6.594e-05	-0.07592	2'973.60	52927700	386	393
180821-Oechslin-10595-97-semiTry	10595	180816_Oechslin_10595C.raw (F003958)	Prophage LambdaSa04, HK97 family major capsid protein OS=Streptococcus agalactiae FSL S3-026 OX=876138 GN=FSLSAGS3026_06330 PE=4 SV=1	F8Y0R9_STRAG	Uniprot-proteome-Streptoc-agalactiae-FSL.fasta	45'417.5	1	21	28	63	0.00351	0.794	possibly correct	true	180816_Oechslin_10595C.13946.13946.3	LVQGLQEENFFR	K	G	0.997	48.4	26.8	47.6	2			493.924	1'478.751030	1'479.759146	3	-0.0008399	-0.5676	3'627.31	2006980	139	150
180821-Oechslin-10595-97-semiTry	10595	180816_Oechslin_10595C.raw (F003958)	Prophage LambdaSa04, HK97 family major capsid protein OS=Streptococcus agalactiae FSL S3-026 OX=876138 GN=FSLSAGS3026_06330 PE=4 SV=1	F8Y0R9_STRAG	Uniprot-proteome-Streptoc-agalactiae-FSL.fasta	45'417.5	1	21	28	63	0.00351	0.794	possibly correct	true	180816_Oechslin_10595C.13926.13926.2	LVQGLQEENFFR	K	G	0.997	52.9	26.6	52.9	2			740.384	1'478.753148	1'479.759146	2	0.001278	0.8637	3'623.93	46772300	139	150
180821-Oechslin-10595-97-semiTry	10595	180816_Oechslin_10595C.raw (F003958)	Prophage LambdaSa04, HK97 family major capsid protein OS=Streptococcus agalactiae FSL S3-026 OX=876138 GN=FSLSAGS3026_06330 PE=4 SV=1	F8Y0R9_STRAG	Uniprot-proteome-Streptoc-agalactiae-FSL.fasta	45'417.5	1	21	28	63	0.00351	0.794	possibly correct	true	180816_Oechslin_10595C.4763.4763.2	NAAWAQAK	R	A	0.99	30.6	25.8	14.7	2			430.225	858.435	859.442	2	0.0006901	0.8029	1'930.12	5599840	12	19
180821-Oechslin-10595-97-semiTry	10595	180816_Oechslin_10595C.raw (F003958)	Prophage LambdaSa04, HK97 family major capsid protein OS=Streptococcus agalactiae FSL S3-026 OX=876138 GN=FSLSAGS3026_06330 PE=4 SV=1	F8Y0R9_STRAG	Uniprot-proteome-Streptoc-agalactiae-FSL.fasta	45'417.5	1	21	28	63	0.00351	0.794	possibly correct	true	180816_Oechslin_10595C.11563.11563.3	NAVWILHDTTVK	K	A	0.957	18.2	25	15.7	2			466.257	1'395.750510	1'396.758446	3	-0.0006599	-0.4725	3'184.69	8623420	285	296
180821-Oechslin-10595-97-semiTry	10595	180816_Oechslin_10595C.raw (F003958)	Prophage LambdaSa04, HK97 family major capsid protein OS=Streptococcus agalactiae FSL S3-026 OX=876138 GN=FSLSAGS3026_06330 PE=4 SV=1	F8Y0R9_STRAG	Uniprot-proteome-Streptoc-agalactiae-FSL.fasta	45'417.5	1	21	28	63	0.00351	0.794	possibly correct	true	180816_Oechslin_10595C.11535.11535.2	NAVWILHDTTVK	K	A	0.997	32.6	25	26.7	2			698.884	1'395.753514	1'396.758446	2	0.002344	1.678	3'179.02	1311240	285	296
180821-Oechslin-10595-97-semiTry	10595	180816_Oechslin_10595C.raw (F003958)	Prophage LambdaSa04, HK97 family major capsid protein OS=Streptococcus agalactiae FSL S3-026 OX=876138 GN=FSLSAGS3026_06330 PE=4 SV=1	F8Y0R9_STRAG	Uniprot-proteome-Streptoc-agalactiae-FSL.fasta	45'417.5	1	21	28	63	0.00351	0.794	possibly correct	true	180816_Oechslin_10595C.12884.12884.2	PYYTSTFAPLPEAGNK	R	A	0.997	89.7	25.7	88.7	1			878.432	1'754.849462	1'755.858946	2	-0.002208	-1.257	3'429.29	1809650	326	341
180821-Oechslin-10595-97-semiTry	10595	180816_Oechslin_10595C.raw (F003958)	Prophage LambdaSa04, HK97 family major capsid protein OS=Streptococcus agalactiae FSL S3-026 OX=876138 GN=FSLSAGS3026_06330 PE=4 SV=1	F8Y0R9_STRAG	Uniprot-proteome-Streptoc-agalactiae-FSL.fasta	45'417.5	1	21	28	63	0.00351	0.794	possibly correct	true	180816_Oechslin_10595C.13604.13604.2	RLNELYANNGQIGF	K	L	0.997	40.5	27.1	40.5	1			804.912	1'607.808812	1'608.812946	2	0.003142	1.953	3'563.74	1605390	363	376
180821-Oechslin-10595-97-semiTry	10595	180816_Oechslin_10595C.raw (F003958)	Prophage LambdaSa04, HK97 family major capsid protein OS=Streptococcus agalactiae FSL S3-026 OX=876138 GN=FSLSAGS3026_06330 PE=4 SV=1	F8Y0R9_STRAG	Uniprot-proteome-Streptoc-agalactiae-FSL.fasta	45'417.5	1	21	28	63	0.00351	0.794	possibly correct	true	180816_Oechslin_10595C.12895.12895.3	RLNELYANNGQIGFLASQR	K	V	0.997	38.9	26.1	32.5	2			722.047	2'163.117882	2'164.125846	3	-0.0006879	-0.3179	3'431.43	3214040	363	381
180821-Oechslin-10595-97-semiTry	10595	180816_Oechslin_10595C.raw (F003958)	Prophage LambdaSa04, HK97 family major capsid protein OS=Streptococcus agalactiae FSL S3-026 OX=876138 GN=FSLSAGS3026_06330 PE=4 SV=1	F8Y0R9_STRAG	Uniprot-proteome-Streptoc-agalactiae-FSL.fasta	45'417.5	1	21	28	63	0.00351	0.794	possibly correct	true	180816_Oechslin_10595C.3308.3308.2	RNAAWAQAK	K	A	0.997	39.8	25.4	12.8	2			508.276	1'014.536718	1'015.543146	2	0.0008481	0.8351	1'644.60	2239730	11	19
180821-Oechslin-10595-97-semiTry	10595	180816_Oechslin_10595C.raw (F003958)	Prophage LambdaSa04, HK97 family major capsid protein OS=Streptococcus agalactiae FSL S3-026 OX=876138 GN=FSLSAGS3026_06330 PE=4 SV=1	F8Y0R9_STRAG	Uniprot-proteome-Streptoc-agalactiae-FSL.fasta	45'417.5	1	21	28	63	0.00351	0.794	possibly correct	true	180816_Oechslin_10595C.2934.2934.2	RYEEMEAK	K	I	0.99	34.7	25	29.6	2			528.245	1'054.475804	1'055.482646	2	0.0004341	0.4112	1'566.24	6405860	39	46
180821-Oechslin-10595-97-semiTry	10595	180816_Oechslin_10595C.raw (F003958)	Prophage LambdaSa04, HK97 family major capsid protein OS=Streptococcus agalactiae FSL S3-026 OX=876138 GN=FSLSAGS3026_06330 PE=4 SV=1	F8Y0R9_STRAG	Uniprot-proteome-Streptoc-agalactiae-FSL.fasta	45'417.5	1	21	28	63	0.00351	0.794	possibly correct	true	180816_Oechslin_10595C.4939.4939.2	SEDGLVSDEDSK	R	R	0.997	56	25	56	2			640.778	1'279.541356	1'280.549046	2	-0.0004139	-0.3233	1'964.09	6607810	27	38
180821-Oechslin-10595-97-semiTry	10595	180816_Oechslin_10595C.raw (F003958)	Prophage LambdaSa04, HK97 family major capsid protein OS=Streptococcus agalactiae FSL S3-026 OX=876138 GN=FSLSAGS3026_06330 PE=4 SV=1	F8Y0R9_STRAG	Uniprot-proteome-Streptoc-agalactiae-FSL.fasta	45'417.5	1	21	28	63	0.00351	0.794	possibly correct	true	180816_Oechslin_10595C.4617.4617.2	SEDGLVSDEDSK	R	R	0.997	52	25	52	2			640.779	1'279.543066	1'280.549046	2	0.001296	1.012	1'903.57	653807	27	38
180821-Oechslin-10595-97-semiTry	10595	180816_Oechslin_10595C.raw (F003958)	Prophage LambdaSa04, HK97 family major capsid protein OS=Streptococcus agalactiae FSL S3-026 OX=876138 GN=FSLSAGS3026_06330 PE=4 SV=1	F8Y0R9_STRAG	Uniprot-proteome-Streptoc-agalactiae-FSL.fasta	45'417.5	1	21	28	63	0.00351	0.794	possibly correct	true	180816_Oechslin_10595C.3893.3893.3	SEDGLVSDEDSKR	R	Y	0.994	23.3	25	22.3	2			479.555	1'435.643883	1'436.650146	3	0.001013	0.7052	1'763.53	710565	27	39
180821-Oechslin-10595-97-semiTry	10595	180816_Oechslin_10595C.raw (F003958)	Prophage LambdaSa04, HK97 family major capsid protein OS=Streptococcus agalactiae FSL S3-026 OX=876138 GN=FSLSAGS3026_06330 PE=4 SV=1	F8Y0R9_STRAG	Uniprot-proteome-Streptoc-agalactiae-FSL.fasta	45'417.5	1	21	28	63	0.00351	0.794	possibly correct	true	180816_Oechslin_10595C.4125.4125.2	SEDGLVSDEDSKR	R	Y	0.997	60	25	55.2	2			718.831	1'435.647680	1'436.650146	2	0.00481	3.348	1'808.66	667136	27	39
180821-Oechslin-10595-97-semiTry	10595	180816_Oechslin_10595C.raw (F003958)	Prophage LambdaSa04, HK97 family major capsid protein OS=Streptococcus agalactiae FSL S3-026 OX=876138 GN=FSLSAGS3026_06330 PE=4 SV=1	F8Y0R9_STRAG	Uniprot-proteome-Streptoc-agalactiae-FSL.fasta	45'417.5	1	21	28	63	0.00351	0.794	possibly correct	true	180816_Oechslin_10595C.7760.7760.3	SEDGLVSDEDSKRYEEMEAK	R	I	0.902	14.2	25	14.2	2			773.009	2'316.006369	2'317.013846	3	-0.0002009	-0.08672	2'487.53	7189950	27	46
180821-Oechslin-10595-97-semiTry	10595	180816_Oechslin_10595C.raw (F003958)	Prophage LambdaSa04, HK97 family major capsid protein OS=Streptococcus agalactiae FSL S3-026 OX=876138 GN=FSLSAGS3026_06330 PE=4 SV=1	F8Y0R9_STRAG	Uniprot-proteome-Streptoc-agalactiae-FSL.fasta	45'417.5	1	21	28	63	0.00351	0.794	possibly correct	true	180816_Oechslin_10595C.6038.6038.3	SEDGLVSDEDSKRYEEmEAK	R	I	0.997	25.1	25	25.1	2		m17: Oxidation (+15.99)	778.341	2'332.001364	2'333.008761	3	-0.000121	-0.05184	2'165.15	668483	27	46
180821-Oechslin-10595-97-semiTry	10595	180816_Oechslin_10595C.raw (F003958)	Prophage LambdaSa04, HK97 family major capsid protein OS=Streptococcus agalactiae FSL S3-026 OX=876138 GN=FSLSAGS3026_06330 PE=4 SV=1	F8Y0R9_STRAG	Uniprot-proteome-Streptoc-agalactiae-FSL.fasta	45'417.5	1	21	28	63	0.00351	0.794	possibly correct	true	180816_Oechslin_10595C.8222.8222.2	SFLVGDGSK	K	K	0.997	26.9	25.5	17.5	2			455.237	908.459	909.468	2	-0.001206	-1.326	2'571.04	13924500	237	245
180821-Oechslin-10595-97-semiTry	10595	180816_Oechslin_10595C.raw (F003958)	Prophage LambdaSa04, HK97 family major capsid protein OS=Streptococcus agalactiae FSL S3-026 OX=876138 GN=FSLSAGS3026_06330 PE=4 SV=1	F8Y0R9_STRAG	Uniprot-proteome-Streptoc-agalactiae-FSL.fasta	45'417.5	1	21	28	63	0.00351	0.794	possibly correct	true	180816_Oechslin_10595C.5547.5547.4	SHALTTQPTVIVDNQKEDEKK	N	G	0.954	19	26.1	18.1	1			596.064	2'380.228464	2'381.231046	4	0.004694	1.971	2'076.20	2877060	72	92
180821-Oechslin-10595-97-semiTry	10595	180816_Oechslin_10595C.raw (F003958)	Prophage LambdaSa04, HK97 family major capsid protein OS=Streptococcus agalactiae FSL S3-026 OX=876138 GN=FSLSAGS3026_06330 PE=4 SV=1	F8Y0R9_STRAG	Uniprot-proteome-Streptoc-agalactiae-FSL.fasta	45'417.5	1	21	28	63	0.00351	0.794	possibly correct	true	180816_Oechslin_10595C.11081.11081.2	TGIFTQADVEGPTTATK	P	D	0.997	80.8	26.6	80.3	1			868.94	1'735.864842	1'736.870446	2	0.001672	0.9627	3'095.93	941779	248	264
180821-Oechslin-10595-97-semiTry	10595	180816_Oechslin_10595C.raw (F003958)	Prophage LambdaSa04, HK97 family major capsid protein OS=Streptococcus agalactiae FSL S3-026 OX=876138 GN=FSLSAGS3026_06330 PE=4 SV=1	F8Y0R9_STRAG	Uniprot-proteome-Streptoc-agalactiae-FSL.fasta	45'417.5	1	21	28	63	0.00351	0.794	possibly correct	true	180816_Oechslin_10595C.7888.7888.3	VGEDTEGGHLVPDEYEK	R	K	0.929	19.3	25	19.3	2			625.285	1'872.834006	1'873.845346	3	-0.004064	-2.169	2'510.82	1810840	121	137
180821-Oechslin-10595-97-semiTry	10595	180816_Oechslin_10595C.raw (F003958)	Prophage LambdaSa04, HK97 family major capsid protein OS=Streptococcus agalactiae FSL S3-026 OX=876138 GN=FSLSAGS3026_06330 PE=4 SV=1	F8Y0R9_STRAG	Uniprot-proteome-Streptoc-agalactiae-FSL.fasta	45'417.5	1	21	28	63	0.00351	0.794	possibly correct	true	180816_Oechslin_10595C.7940.7940.2	VGEDTEGGHLVPDEYEK	R	K	0.997	63.2	25	60.3	2			937.424	1'872.833714	1'873.845346	2	-0.004356	-2.325	2'520.15	950608	121	137
180821-Oechslin-10595-97-semiTry	10595	180816_Oechslin_10595C.raw (F003958)	Prophage LambdaSa04, HK97 family major capsid protein OS=Streptococcus agalactiae FSL S3-026 OX=876138 GN=FSLSAGS3026_06330 PE=4 SV=1	F8Y0R9_STRAG	Uniprot-proteome-Streptoc-agalactiae-FSL.fasta	45'417.5	1	21	28	63	0.00351	0.794	possibly correct	true	180816_Oechslin_10595C.6670.6670.4	VGEDTEGGHLVPDEYEKK	R	L	0.925	19.5	25	18.4	2			501.239	2'000.927196	2'001.940346	4	-0.005874	-2.934	2'283.81	3695950	121	138
180821-Oechslin-10595-97-semiTry	10595	180816_Oechslin_10595C.raw (F003958)	Prophage LambdaSa04, HK97 family major capsid protein OS=Streptococcus agalactiae FSL S3-026 OX=876138 GN=FSLSAGS3026_06330 PE=4 SV=1	F8Y0R9_STRAG	Uniprot-proteome-Streptoc-agalactiae-FSL.fasta	45'417.5	1	21	28	63	0.00351	0.794	possibly correct	true	180816_Oechslin_10595C.6672.6672.3	VGEDTEGGHLVPDEYEKK	R	L	0.997	45.7	25	45.3	2			667.982	2'000.923239	2'001.940346	3	-0.009831	-4.911	2'284.12	1509230	121	138
180821-Oechslin-10595-97-semiTry	10595	180816_Oechslin_10595C.raw (F003958)	Prophage LambdaSa04, HK97 family major capsid protein OS=Streptococcus agalactiae FSL S3-026 OX=876138 GN=FSLSAGS3026_06330 PE=4 SV=1	F8Y0R9_STRAG	Uniprot-proteome-Streptoc-agalactiae-FSL.fasta	45'417.5	1	21	28	63	0.00351	0.794	possibly correct	true	180816_Oechslin_10595C.3543.3543.2	YEEMEAK	R	I	0.9	33.3	25	14.6	2			450.195	898.376	899.382	2	0.001558	1.732	1'692.75	742816	40	46
180821-Oechslin-10595-97-semiTry	10595	180816_Oechslin_10595C.raw (F003958)	Prophage LambdaSa04, HK97 family major capsid protein OS=Streptococcus agalactiae FSL S3-026 OX=876138 GN=FSLSAGS3026_06330 PE=4 SV=1	F8Y0R9_STRAG	Uniprot-proteome-Streptoc-agalactiae-FSL.fasta	45'417.5	1	21	28	63	0.00351	0.794	possibly correct	true	180816_Oechslin_10595C.10817.10817.2	YTSTFAPLPEAGNK	Y	A	0.997	61.4	26.2	61.4	1			748.376	1'494.736912	1'495.742846	2	0.001342	0.8973	3'046.60	1945900	328	341
180821-Oechslin-10595-97-semiTry	10595	180816_Oechslin_10595D_2ul.raw (F003959)	Prophage LambdaSa04, HK97 family major capsid protein OS=Streptococcus agalactiae FSL S3-026 OX=876138 GN=FSLSAGS3026_06330 PE=4 SV=1	F8Y0R9_STRAG	Uniprot-proteome-Streptoc-agalactiae-FSL.fasta	45'417.5	1	9	11	64	0.00364	0.662	possibly correct	true	180816_Oechslin_10595D_2ul.9330.9330.2	AFLDTVR	K	S	0.9	32	25.9	23.6	2			411.229	820.443	821.452	2	-0.00122	-1.485	2'828.46	1121810	20	26
180821-Oechslin-10595-97-semiTry	10595	180816_Oechslin_10595D_2ul.raw (F003959)	Prophage LambdaSa04, HK97 family major capsid protein OS=Streptococcus agalactiae FSL S3-026 OX=876138 GN=FSLSAGS3026_06330 PE=4 SV=1	F8Y0R9_STRAG	Uniprot-proteome-Streptoc-agalactiae-FSL.fasta	45'417.5	1	9	11	64	0.00364	0.662	possibly correct	true	180816_Oechslin_10595D_2ul.18376.18376.2	AIAFGDFSYY	K	W	0.997	35.2	25	34.9	1			577.26	1'152.504980	1'153.520046	2	-0.00779	-6.753	4'551.55	735499	342	351
180821-Oechslin-10595-97-semiTry	10595	180816_Oechslin_10595D_2ul.raw (F003959)	Prophage LambdaSa04, HK97 family major capsid protein OS=Streptococcus agalactiae FSL S3-026 OX=876138 GN=FSLSAGS3026_06330 PE=4 SV=1	F8Y0R9_STRAG	Uniprot-proteome-Streptoc-agalactiae-FSL.fasta	45'417.5	1	9	11	64	0.00364	0.662	possibly correct	true	180816_Oechslin_10595D_2ul.19653.19653.2	AIAFGDFSYYWIADR	K	Q	0.995	87.4	25	87.4	2			897.921	1'793.827612	1'794.848646	2	-0.01376	-7.665	4'800.75	2801130	342	356
180821-Oechslin-10595-97-semiTry	10595	180816_Oechslin_10595D_2ul.raw (F003959)	Prophage LambdaSa04, HK97 family major capsid protein OS=Streptococcus agalactiae FSL S3-026 OX=876138 GN=FSLSAGS3026_06330 PE=4 SV=1	F8Y0R9_STRAG	Uniprot-proteome-Streptoc-agalactiae-FSL.fasta	45'417.5	1	9	11	64	0.00364	0.662	possibly correct	true	180816_Oechslin_10595D_2ul.19674.19674.3	AIAFGDFSYYWIADR	K	Q	0.997	37.5	25	30.6	2			598.949	1'793.825646	1'794.848646	3	-0.01572	-8.761	4'804.92	1708760	342	356
180821-Oechslin-10595-97-semiTry	10595	180816_Oechslin_10595D_2ul.raw (F003959)	Prophage LambdaSa04, HK97 family major capsid protein OS=Streptococcus agalactiae FSL S3-026 OX=876138 GN=FSLSAGS3026_06330 PE=4 SV=1	F8Y0R9_STRAG	Uniprot-proteome-Streptoc-agalactiae-FSL.fasta	45'417.5	1	9	11	64	0.00364	0.662	possibly correct	true	180816_Oechslin_10595D_2ul.20274.20274.4	DITFDDMIELYHSLPAPYR	K	K	0.9	20.5	25	19.9	2			574.775	2'295.070504	2'296.095746	4	-0.01797	-7.825	4'922.30	5096080	265	283
180821-Oechslin-10595-97-semiTry	10595	180816_Oechslin_10595D_2ul.raw (F003959)	Prophage LambdaSa04, HK97 family major capsid protein OS=Streptococcus agalactiae FSL S3-026 OX=876138 GN=FSLSAGS3026_06330 PE=4 SV=1	F8Y0R9_STRAG	Uniprot-proteome-Streptoc-agalactiae-FSL.fasta	45'417.5	1	9	11	64	0.00364	0.662	possibly correct	true	180816_Oechslin_10595D_2ul.20268.20268.2	DITFDDMIELYHSLPAPYR	K	K	0.997	78.7	25	78.7	2			1'148.542603	2'295.070654	2'296.095746	2	-0.01782	-7.759	4'921.38	34493400	265	283
180821-Oechslin-10595-97-semiTry	10595	180816_Oechslin_10595D_2ul.raw (F003959)	Prophage LambdaSa04, HK97 family major capsid protein OS=Streptococcus agalactiae FSL S3-026 OX=876138 GN=FSLSAGS3026_06330 PE=4 SV=1	F8Y0R9_STRAG	Uniprot-proteome-Streptoc-agalactiae-FSL.fasta	45'417.5	1	9	11	64	0.00364	0.662	possibly correct	true	180816_Oechslin_10595D_2ul.16180.16180.2	DITFDDmIELYHSLPAPYR	K	K	0.997	75	25.2	75	2		m7: Oxidation (+15.99)	1'156.551270	2'311.087988	2'312.090661	2	0.004603	1.991	4'122.96	679107	265	283
180821-Oechslin-10595-97-semiTry	10595	180816_Oechslin_10595D_2ul.raw (F003959)	Prophage LambdaSa04, HK97 family major capsid protein OS=Streptococcus agalactiae FSL S3-026 OX=876138 GN=FSLSAGS3026_06330 PE=4 SV=1	F8Y0R9_STRAG	Uniprot-proteome-Streptoc-agalactiae-FSL.fasta	45'417.5	1	9	11	64	0.00364	0.662	possibly correct	true	180816_Oechslin_10595D_2ul.20267.20267.3	DITFDDMIELYHSLPAPYR	K	K	0.997	43.8	25	43.5	2			766.032	2'295.074853	2'296.095746	3	-0.01362	-5.931	4'921.22	140665000	265	283
180821-Oechslin-10595-97-semiTry	10595	180816_Oechslin_10595D_2ul.raw (F003959)	Prophage LambdaSa04, HK97 family major capsid protein OS=Streptococcus agalactiae FSL S3-026 OX=876138 GN=FSLSAGS3026_06330 PE=4 SV=1	F8Y0R9_STRAG	Uniprot-proteome-Streptoc-agalactiae-FSL.fasta	45'417.5	1	9	11	64	0.00364	0.662	possibly correct	true	180816_Oechslin_10595D_2ul.18709.18709.3	DITFDDMIELYHSLPAPYRK	K	N	0.997	56	26.3	54.3	2			808.732	2'423.175255	2'424.190746	3	-0.008215	-3.389	4'616.50	2093470	265	284
180821-Oechslin-10595-97-semiTry	10595	180816_Oechslin_10595D_2ul.raw (F003959)	Prophage LambdaSa04, HK97 family major capsid protein OS=Streptococcus agalactiae FSL S3-026 OX=876138 GN=FSLSAGS3026_06330 PE=4 SV=1	F8Y0R9_STRAG	Uniprot-proteome-Streptoc-agalactiae-FSL.fasta	45'417.5	1	9	11	64	0.00364	0.662	possibly correct	true	180816_Oechslin_10595D_2ul.17101.17101.3	DNNGNYIWQSSTQAGQPDLILNRPYYTSTFAPLPEAGNK	K	A	0.997	39.4	25	33.7	2			1'447.692505	4'340.055687	4'341.085046	3	-0.02208	-5.087	4'301.23	1776450	303	341
180821-Oechslin-10595-97-semiTry	10595	180816_Oechslin_10595D_2ul.raw (F003959)	Prophage LambdaSa04, HK97 family major capsid protein OS=Streptococcus agalactiae FSL S3-026 OX=876138 GN=FSLSAGS3026_06330 PE=4 SV=1	F8Y0R9_STRAG	Uniprot-proteome-Streptoc-agalactiae-FSL.fasta	45'417.5	1	9	11	64	0.00364	0.662	possibly correct	true	180816_Oechslin_10595D_2ul.15136.15136.2	GDFSYYWIADR	F	Q	0.997	42.2	25	42.2	1			696.815	1'391.615086	1'392.621946	2	0.0004161	0.2988	3'922.33	1412500	346	356
180821-Oechslin-10595-97-semiTry	10595	180816_Oechslin_10595D_2ul.raw (F003959)	Prophage LambdaSa04, HK97 family major capsid protein OS=Streptococcus agalactiae FSL S3-026 OX=876138 GN=FSLSAGS3026_06330 PE=4 SV=1	F8Y0R9_STRAG	Uniprot-proteome-Streptoc-agalactiae-FSL.fasta	45'417.5	1	9	11	64	0.00364	0.662	possibly correct	true	180816_Oechslin_10595D_2ul.7464.7464.2	GLATVIK	R	T	0.9	41.7	25	11.8	2			351.232	700.449	701.456	2	0.0007841	1.118	2'482.93	11279500	151	157
180821-Oechslin-10595-97-semiTry	10595	180816_Oechslin_10595D_2ul.raw (F003959)	Prophage LambdaSa04, HK97 family major capsid protein OS=Streptococcus agalactiae FSL S3-026 OX=876138 GN=FSLSAGS3026_06330 PE=4 SV=1	F8Y0R9_STRAG	Uniprot-proteome-Streptoc-agalactiae-FSL.fasta	45'417.5	1	9	11	64	0.00364	0.662	possibly correct	true	180816_Oechslin_10595D_2ul.14961.14961.3	GSASWMDENGLYPETDETFGQVTLDSHK	H	I	0.997	69.8	25	69.8	1			1'038.795044	3'113.363304	3'114.363646	3	0.006934	2.226	3'889.09	1077850	172	199
180821-Oechslin-10595-97-semiTry	10595	180816_Oechslin_10595D_2ul.raw (F003959)	Prophage LambdaSa04, HK97 family major capsid protein OS=Streptococcus agalactiae FSL S3-026 OX=876138 GN=FSLSAGS3026_06330 PE=4 SV=1	F8Y0R9_STRAG	Uniprot-proteome-Streptoc-agalactiae-FSL.fasta	45'417.5	1	9	11	64	0.00364	0.662	possibly correct	true	180816_Oechslin_10595D_2ul.4833.4833.2	HSLPAPYR	Y	K	0.99	34.7	25	33.1	1			470.753	939.492	940.5	2	-0.0009959	-1.059	1'977.41	796903	276	283
180821-Oechslin-10595-97-semiTry	10595	180816_Oechslin_10595D_2ul.raw (F003959)	Prophage LambdaSa04, HK97 family major capsid protein OS=Streptococcus agalactiae FSL S3-026 OX=876138 GN=FSLSAGS3026_06330 PE=4 SV=1	F8Y0R9_STRAG	Uniprot-proteome-Streptoc-agalactiae-FSL.fasta	45'417.5	1	9	11	64	0.00364	0.662	possibly correct	true	180816_Oechslin_10595D_2ul.3334.3334.3	HSLPAPYRK	Y	N	0.914	17.1	25	11.9	1			356.87	1'067.586876	1'068.594946	3	-0.0007939	-0.743	1'672.91	392452	276	284
180821-Oechslin-10595-97-semiTry	10595	180816_Oechslin_10595D_2ul.raw (F003959)	Prophage LambdaSa04, HK97 family major capsid protein OS=Streptococcus agalactiae FSL S3-026 OX=876138 GN=FSLSAGS3026_06330 PE=4 SV=1	F8Y0R9_STRAG	Uniprot-proteome-Streptoc-agalactiae-FSL.fasta	45'417.5	1	9	11	64	0.00364	0.662	possibly correct	true	180816_Oechslin_10595D_2ul.2987.2987.2	ILHDTTVK	W	A	0.99	24.7	25	17.9	1			463.769	925.524	926.531	2	0.0007961	0.8592	1'598.43	933038	289	296
180821-Oechslin-10595-97-semiTry	10595	180816_Oechslin_10595D_2ul.raw (F003959)	Prophage LambdaSa04, HK97 family major capsid protein OS=Streptococcus agalactiae FSL S3-026 OX=876138 GN=FSLSAGS3026_06330 PE=4 SV=1	F8Y0R9_STRAG	Uniprot-proteome-Streptoc-agalactiae-FSL.fasta	45'417.5	1	9	11	64	0.00364	0.662	possibly correct	true	180816_Oechslin_10595D_2ul.14736.14736.4	IPVVTGHGSASWMDENGLYPETDETFGQVTLDSHK	K	I	0.997	51.2	25	48.4	2			955.198	3'816.761912	3'817.765446	4	0.003742	0.9802	3'845.52	5814960	165	199
180821-Oechslin-10595-97-semiTry	10595	180816_Oechslin_10595D_2ul.raw (F003959)	Prophage LambdaSa04, HK97 family major capsid protein OS=Streptococcus agalactiae FSL S3-026 OX=876138 GN=FSLSAGS3026_06330 PE=4 SV=1	F8Y0R9_STRAG	Uniprot-proteome-Streptoc-agalactiae-FSL.fasta	45'417.5	1	9	11	64	0.00364	0.662	possibly correct	true	180816_Oechslin_10595D_2ul.19193.19193.2	ISEELLNDSVFDLESYmTSEFAR	R	R	0.963	98.4	25	98.4	2		m17: Oxidation (+15.99)	1'356.118164	2'710.221776	2'711.239361	2	-0.01031	-3.802	4'710.78	828944	206	228
180821-Oechslin-10595-97-semiTry	10595	180816_Oechslin_10595D_2ul.raw (F003959)	Prophage LambdaSa04, HK97 family major capsid protein OS=Streptococcus agalactiae FSL S3-026 OX=876138 GN=FSLSAGS3026_06330 PE=4 SV=1	F8Y0R9_STRAG	Uniprot-proteome-Streptoc-agalactiae-FSL.fasta	45'417.5	1	9	11	64	0.00364	0.662	possibly correct	true	180816_Oechslin_10595D_2ul.19222.19222.2	ISEELLNDSVFDLESYmTSEFAR	R	R	0.987	84	25	84	2		m17: Oxidation (+15.99)	1'356.108032	2'710.201512	2'711.239361	2	-0.03057	-11.28	4'716.48	466194	206	228
180821-Oechslin-10595-97-semiTry	10595	180816_Oechslin_10595D_2ul.raw (F003959)	Prophage LambdaSa04, HK97 family major capsid protein OS=Streptococcus agalactiae FSL S3-026 OX=876138 GN=FSLSAGS3026_06330 PE=4 SV=1	F8Y0R9_STRAG	Uniprot-proteome-Streptoc-agalactiae-FSL.fasta	45'417.5	1	9	11	64	0.00364	0.662	possibly correct	true	180816_Oechslin_10595D_2ul.19200.19200.3	ISEELLNDSVFDLESYmTSEFAR	R	R	0.997	64.5	25	64.5	2		m17: Oxidation (+15.99)	904.409	2'710.206261	2'711.239361	3	-0.02582	-9.525	4'712.21	5256430	206	228
180821-Oechslin-10595-97-semiTry	10595	180816_Oechslin_10595D_2ul.raw (F003959)	Prophage LambdaSa04, HK97 family major capsid protein OS=Streptococcus agalactiae FSL S3-026 OX=876138 GN=FSLSAGS3026_06330 PE=4 SV=1	F8Y0R9_STRAG	Uniprot-proteome-Streptoc-agalactiae-FSL.fasta	45'417.5	1	9	11	64	0.00364	0.662	possibly correct	true	180816_Oechslin_10595D_2ul.18036.18036.4	KDITFDDMIELYHSLPAPYR	T	K	0.922	21.9	25.9	16.5	1			606.798	2'423.163768	2'424.190746	4	-0.0197	-8.127	4'485.49	1455600	264	283
180821-Oechslin-10595-97-semiTry	10595	180816_Oechslin_10595D_2ul.raw (F003959)	Prophage LambdaSa04, HK97 family major capsid protein OS=Streptococcus agalactiae FSL S3-026 OX=876138 GN=FSLSAGS3026_06330 PE=4 SV=1	F8Y0R9_STRAG	Uniprot-proteome-Streptoc-agalactiae-FSL.fasta	45'417.5	1	9	11	64	0.00364	0.662	possibly correct	true	180816_Oechslin_10595D_2ul.18037.18037.3	KDITFDDMIELYHSLPAPYR	T	K	0.997	58.8	26	49.7	1			808.729	2'423.165916	2'424.190746	3	-0.01755	-7.241	4'485.65	1119030	264	283
180821-Oechslin-10595-97-semiTry	10595	180816_Oechslin_10595D_2ul.raw (F003959)	Prophage LambdaSa04, HK97 family major capsid protein OS=Streptococcus agalactiae FSL S3-026 OX=876138 GN=FSLSAGS3026_06330 PE=4 SV=1	F8Y0R9_STRAG	Uniprot-proteome-Streptoc-agalactiae-FSL.fasta	45'417.5	1	9	11	64	0.00364	0.662	possibly correct	true	180816_Oechslin_10595D_2ul.4925.4925.2	KIPVVTGH	R	G	0.969	21.6	25	6.38	1			425.761	849.507	850.515	2	-0.0003159	-0.3715	1'995.52	1315040	164	171
180821-Oechslin-10595-97-semiTry	10595	180816_Oechslin_10595D_2ul.raw (F003959)	Prophage LambdaSa04, HK97 family major capsid protein OS=Streptococcus agalactiae FSL S3-026 OX=876138 GN=FSLSAGS3026_06330 PE=4 SV=1	F8Y0R9_STRAG	Uniprot-proteome-Streptoc-agalactiae-FSL.fasta	45'417.5	1	9	11	64	0.00364	0.662	possibly correct	true	180816_Oechslin_10595D_2ul.13615.13615.3	KIPVVTGHGSASWMDENGLYPETDETFGQVTLDSHK	R	I	0.995	32.6	25	30	2			1'315.966919	3'944.878929	3'945.860446	3	0.02576	6.528	3'632.13	1345010	164	199
180821-Oechslin-10595-97-semiTry	10595	180816_Oechslin_10595D_2ul.raw (F003959)	Prophage LambdaSa04, HK97 family major capsid protein OS=Streptococcus agalactiae FSL S3-026 OX=876138 GN=FSLSAGS3026_06330 PE=4 SV=1	F8Y0R9_STRAG	Uniprot-proteome-Streptoc-agalactiae-FSL.fasta	45'417.5	1	9	11	64	0.00364	0.662	possibly correct	true	180816_Oechslin_10595D_2ul.12613.12613.4	KIPVVTGHGSASWmDENGLYPETDETFGQVTLDSHK	R	I	0.997	40.8	25	40.8	2		m14: Oxidation (+15.99)	991.223	3'960.861520	3'961.855361	4	0.01344	3.391	3'443.73	3200510	164	199
180821-Oechslin-10595-97-semiTry	10595	180816_Oechslin_10595D_2ul.raw (F003959)	Prophage LambdaSa04, HK97 family major capsid protein OS=Streptococcus agalactiae FSL S3-026 OX=876138 GN=FSLSAGS3026_06330 PE=4 SV=1	F8Y0R9_STRAG	Uniprot-proteome-Streptoc-agalactiae-FSL.fasta	45'417.5	1	9	11	64	0.00364	0.662	possibly correct	true	180816_Oechslin_10595D_2ul.12957.12957.4	KIPVVTGHGSASWmDENGLYPETDETFGQVTLDSHK	R	I	0.997	27.9	25	27.9	2		m14: Oxidation (+15.99)	991.22	3'960.849068	3'961.855361	4	0.000983	0.2481	3'507.98	739607	164	199
180821-Oechslin-10595-97-semiTry	10595	180816_Oechslin_10595D_2ul.raw (F003959)	Prophage LambdaSa04, HK97 family major capsid protein OS=Streptococcus agalactiae FSL S3-026 OX=876138 GN=FSLSAGS3026_06330 PE=4 SV=1	F8Y0R9_STRAG	Uniprot-proteome-Streptoc-agalactiae-FSL.fasta	45'417.5	1	9	11	64	0.00364	0.662	possibly correct	true	180816_Oechslin_10595D_2ul.13602.13602.4	KIPVVTGHGSASWMDENGLYPETDETFGQVTLDSHK	R	I	0.997	36.1	25	36.1	2			987.222	3'944.860788	3'945.860446	4	0.007618	1.931	3'629.76	11736300	164	199
180821-Oechslin-10595-97-semiTry	10595	180816_Oechslin_10595D_2ul.raw (F003959)	Prophage LambdaSa04, HK97 family major capsid protein OS=Streptococcus agalactiae FSL S3-026 OX=876138 GN=FSLSAGS3026_06330 PE=4 SV=1	F8Y0R9_STRAG	Uniprot-proteome-Streptoc-agalactiae-FSL.fasta	45'417.5	1	9	11	64	0.00364	0.662	possibly correct	true	180816_Oechslin_10595D_2ul.11911.11911.2	KLVQGLQEENFFR	K	G	0.997	69.5	26	54.7	2			804.432	1'606.848608	1'607.854146	2	0.001738	1.081	3'311.74	2256970	138	150
180821-Oechslin-10595-97-semiTry	10595	180816_Oechslin_10595D_2ul.raw (F003959)	Prophage LambdaSa04, HK97 family major capsid protein OS=Streptococcus agalactiae FSL S3-026 OX=876138 GN=FSLSAGS3026_06330 PE=4 SV=1	F8Y0R9_STRAG	Uniprot-proteome-Streptoc-agalactiae-FSL.fasta	45'417.5	1	9	11	64	0.00364	0.662	possibly correct	true	180816_Oechslin_10595D_2ul.11908.11908.3	KLVQGLQEENFFR	K	G	0.997	53.2	26.1	43.6	2			536.623	1'606.848228	1'607.854146	3	0.001358	0.8446	3'311.29	5552990	138	150
180821-Oechslin-10595-97-semiTry	10595	180816_Oechslin_10595D_2ul.raw (F003959)	Prophage LambdaSa04, HK97 family major capsid protein OS=Streptococcus agalactiae FSL S3-026 OX=876138 GN=FSLSAGS3026_06330 PE=4 SV=1	F8Y0R9_STRAG	Uniprot-proteome-Streptoc-agalactiae-FSL.fasta	45'417.5	1	9	11	64	0.00364	0.662	possibly correct	true	180816_Oechslin_10595D_2ul.9237.9237.3	KNAVWILHDTTVK	R	A	0.997	25.7	25	23.2	2			508.956	1'523.846886	1'524.853446	3	0.0007161	0.4696	2'811.63	7808550	284	296
180821-Oechslin-10595-97-semiTry	10595	180816_Oechslin_10595D_2ul.raw (F003959)	Prophage LambdaSa04, HK97 family major capsid protein OS=Streptococcus agalactiae FSL S3-026 OX=876138 GN=FSLSAGS3026_06330 PE=4 SV=1	F8Y0R9_STRAG	Uniprot-proteome-Streptoc-agalactiae-FSL.fasta	45'417.5	1	9	11	64	0.00364	0.662	possibly correct	true	180816_Oechslin_10595D_2ul.9246.9246.2	KNAVWILHDTTVK	R	A	0.997	63.5	25	60	2			762.93	1'523.844456	1'524.853446	2	-0.001714	-1.124	2'813.34	2417490	284	296
180821-Oechslin-10595-97-semiTry	10595	180816_Oechslin_10595D_2ul.raw (F003959)	Prophage LambdaSa04, HK97 family major capsid protein OS=Streptococcus agalactiae FSL S3-026 OX=876138 GN=FSLSAGS3026_06330 PE=4 SV=1	F8Y0R9_STRAG	Uniprot-proteome-Streptoc-agalactiae-FSL.fasta	45'417.5	1	9	11	64	0.00364	0.662	possibly correct	true	180816_Oechslin_10595D_2ul.9214.9214.2	KPTGIFTQADVEGPTTATK	K	D	0.989	101	26.5	98.9	2			981.515	1'961.016088	1'962.018246	2	0.005118	2.609	2'807.38	1990100	246	264
180821-Oechslin-10595-97-semiTry	10595	180816_Oechslin_10595D_2ul.raw (F003959)	Prophage LambdaSa04, HK97 family major capsid protein OS=Streptococcus agalactiae FSL S3-026 OX=876138 GN=FSLSAGS3026_06330 PE=4 SV=1	F8Y0R9_STRAG	Uniprot-proteome-Streptoc-agalactiae-FSL.fasta	45'417.5	1	9	11	64	0.00364	0.662	possibly correct	true	180816_Oechslin_10595D_2ul.8998.8998.3	KPTGIFTQADVEGPTTATK	K	D	0.997	27.8	26.6	19.5	2			654.676	1'961.007165	1'962.018246	3	-0.003805	-1.939	2'767.13	1222680	246	264
180821-Oechslin-10595-97-semiTry	10595	180816_Oechslin_10595D_2ul.raw (F003959)	Prophage LambdaSa04, HK97 family major capsid protein OS=Streptococcus agalactiae FSL S3-026 OX=876138 GN=FSLSAGS3026_06330 PE=4 SV=1	F8Y0R9_STRAG	Uniprot-proteome-Streptoc-agalactiae-FSL.fasta	45'417.5	1	9	11	64	0.00364	0.662	possibly correct	true	180816_Oechslin_10595D_2ul.9323.9323.3	KPTGIFTQADVEGPTTATK	K	D	0.997	55.8	26.6	47.5	2			654.677	1'961.008080	1'962.018246	3	-0.00289	-1.473	2'827.38	8091250	246	264
180821-Oechslin-10595-97-semiTry	10595	180816_Oechslin_10595D_2ul.raw (F003959)	Prophage LambdaSa04, HK97 family major capsid protein OS=Streptococcus agalactiae FSL S3-026 OX=876138 GN=FSLSAGS3026_06330 PE=4 SV=1	F8Y0R9_STRAG	Uniprot-proteome-Streptoc-agalactiae-FSL.fasta	45'417.5	1	9	11	64	0.00364	0.662	possibly correct	true	180816_Oechslin_10595D_2ul.13372.13372.3	LKDNNGNYIWQSSTQAGQPDLILNR	K	P	0.997	45.3	26.1	45	1			949.149	2'844.423852	2'845.423046	3	0.008082	2.84	3'586.31	888233	301	325
180821-Oechslin-10595-97-semiTry	10595	180816_Oechslin_10595D_2ul.raw (F003959)	Prophage LambdaSa04, HK97 family major capsid protein OS=Streptococcus agalactiae FSL S3-026 OX=876138 GN=FSLSAGS3026_06330 PE=4 SV=1	F8Y0R9_STRAG	Uniprot-proteome-Streptoc-agalactiae-FSL.fasta	45'417.5	1	9	11	64	0.00364	0.662	possibly correct	true	180816_Oechslin_10595D_2ul.15648.15648.4	LKDNNGNYIWQSSTQAGQPDLILNRPYYTSTFAPLPEAGNK	K	A	0.897	18.4	25	18.4	2			1'146.319702	4'581.249704	4'582.264146	4	-0.007166	-1.564	4'020.95	1733550	301	341
180821-Oechslin-10595-97-semiTry	10595	180816_Oechslin_10595D_2ul.raw (F003959)	Prophage LambdaSa04, HK97 family major capsid protein OS=Streptococcus agalactiae FSL S3-026 OX=876138 GN=FSLSAGS3026_06330 PE=4 SV=1	F8Y0R9_STRAG	Uniprot-proteome-Streptoc-agalactiae-FSL.fasta	45'417.5	1	9	11	64	0.00364	0.662	possibly correct	true	180816_Oechslin_10595D_2ul.15198.15198.2	LNELYANNGQIGF	R	L	0.997	62.1	25.7	62.1	1			726.859	1'451.703222	1'452.711846	2	-0.001348	-0.9279	3'934.58	1679820	364	376
180821-Oechslin-10595-97-semiTry	10595	180816_Oechslin_10595D_2ul.raw (F003959)	Prophage LambdaSa04, HK97 family major capsid protein OS=Streptococcus agalactiae FSL S3-026 OX=876138 GN=FSLSAGS3026_06330 PE=4 SV=1	F8Y0R9_STRAG	Uniprot-proteome-Streptoc-agalactiae-FSL.fasta	45'417.5	1	9	11	64	0.00364	0.662	possibly correct	true	180816_Oechslin_10595D_2ul.13999.13999.2	LNELYANNGQIGFLASQR	R	V	0.997	85.5	26.4	84.8	2			1'004.517639	2'007.020726	2'008.024746	2	0.003256	1.622	3'704.47	4667320	364	381
180821-Oechslin-10595-97-semiTry	10595	180816_Oechslin_10595D_2ul.raw (F003959)	Prophage LambdaSa04, HK97 family major capsid protein OS=Streptococcus agalactiae FSL S3-026 OX=876138 GN=FSLSAGS3026_06330 PE=4 SV=1	F8Y0R9_STRAG	Uniprot-proteome-Streptoc-agalactiae-FSL.fasta	45'417.5	1	9	11	64	0.00364	0.662	possibly correct	true	180816_Oechslin_10595D_2ul.14000.14000.3	LNELYANNGQIGFLASQR	R	V	0.997	52.4	26.4	46.2	2			670.014	2'007.020286	2'008.024746	3	0.002816	1.402	3'704.63	7561530	364	381
180821-Oechslin-10595-97-semiTry	10595	180816_Oechslin_10595D_2ul.raw (F003959)	Prophage LambdaSa04, HK97 family major capsid protein OS=Streptococcus agalactiae FSL S3-026 OX=876138 GN=FSLSAGS3026_06330 PE=4 SV=1	F8Y0R9_STRAG	Uniprot-proteome-Streptoc-agalactiae-FSL.fasta	45'417.5	1	9	11	64	0.00364	0.662	possibly correct	true	180816_Oechslin_10595D_2ul.10280.10280.2	LVLPEAVK	K	I	0.99	32.6	25	18.8	2			434.779	867.544	868.55	2	0.0006061	0.6978	3'007.84	71154300	386	393
180821-Oechslin-10595-97-semiTry	10595	180816_Oechslin_10595D_2ul.raw (F003959)	Prophage LambdaSa04, HK97 family major capsid protein OS=Streptococcus agalactiae FSL S3-026 OX=876138 GN=FSLSAGS3026_06330 PE=4 SV=1	F8Y0R9_STRAG	Uniprot-proteome-Streptoc-agalactiae-FSL.fasta	45'417.5	1	9	11	64	0.00364	0.662	possibly correct	true	180816_Oechslin_10595D_2ul.13672.13672.3	LVQGLQEENFFR	K	G	0.997	42.4	26.8	41	2			493.926	1'478.754966	1'479.759146	3	0.003096	2.092	3'642.56	4281820	139	150
180821-Oechslin-10595-97-semiTry	10595	180816_Oechslin_10595D_2ul.raw (F003959)	Prophage LambdaSa04, HK97 family major capsid protein OS=Streptococcus agalactiae FSL S3-026 OX=876138 GN=FSLSAGS3026_06330 PE=4 SV=1	F8Y0R9_STRAG	Uniprot-proteome-Streptoc-agalactiae-FSL.fasta	45'417.5	1	9	11	64	0.00364	0.662	possibly correct	true	180816_Oechslin_10595D_2ul.13647.13647.2	LVQGLQEENFFR	K	G	0.997	59.6	26.6	56.9	2			740.384	1'478.753880	1'479.759146	2	0.00201	1.358	3'638.06	9919480	139	150
180821-Oechslin-10595-97-semiTry	10595	180816_Oechslin_10595D_2ul.raw (F003959)	Prophage LambdaSa04, HK97 family major capsid protein OS=Streptococcus agalactiae FSL S3-026 OX=876138 GN=FSLSAGS3026_06330 PE=4 SV=1	F8Y0R9_STRAG	Uniprot-proteome-Streptoc-agalactiae-FSL.fasta	45'417.5	1	9	11	64	0.00364	0.662	possibly correct	true	180816_Oechslin_10595D_2ul.5168.5168.2	MTSEFAR	Y	R	0.9	22	25	16.1	1			421.197	840.38	841.387	2	-0.0003559	-0.423	2'043.98	1667000	222	228
180821-Oechslin-10595-97-semiTry	10595	180816_Oechslin_10595D_2ul.raw (F003959)	Prophage LambdaSa04, HK97 family major capsid protein OS=Streptococcus agalactiae FSL S3-026 OX=876138 GN=FSLSAGS3026_06330 PE=4 SV=1	F8Y0R9_STRAG	Uniprot-proteome-Streptoc-agalactiae-FSL.fasta	45'417.5	1	9	11	64	0.00364	0.662	possibly correct	true	180816_Oechslin_10595D_2ul.11336.11336.3	NAVWILHDTTVK	K	A	0.932	15.4	25	12.9	2			466.258	1'395.752982	1'396.758446	3	0.001812	1.297	3'203.71	30940300	285	296
180821-Oechslin-10595-97-semiTry	10595	180816_Oechslin_10595D_2ul.raw (F003959)	Prophage LambdaSa04, HK97 family major capsid protein OS=Streptococcus agalactiae FSL S3-026 OX=876138 GN=FSLSAGS3026_06330 PE=4 SV=1	F8Y0R9_STRAG	Uniprot-proteome-Streptoc-agalactiae-FSL.fasta	45'417.5	1	9	11	64	0.00364	0.662	possibly correct	true	180816_Oechslin_10595D_2ul.11326.11326.2	NAVWILHDTTVK	K	A	0.997	53.2	25	48.4	2			698.884	1'395.752538	1'396.758446	2	0.001368	0.9795	3'201.87	4290350	285	296
180821-Oechslin-10595-97-semiTry	10595	180816_Oechslin_10595D_2ul.raw (F003959)	Prophage LambdaSa04, HK97 family major capsid protein OS=Streptococcus agalactiae FSL S3-026 OX=876138 GN=FSLSAGS3026_06330 PE=4 SV=1	F8Y0R9_STRAG	Uniprot-proteome-Streptoc-agalactiae-FSL.fasta	45'417.5	1	9	11	64	0.00364	0.662	possibly correct	true	180816_Oechslin_10595D_2ul.12614.12614.3	PYYTSTFAPLPEAGNK	R	A	0.977	21.8	25.7	19.4	1			585.958	1'754.853477	1'755.858946	3	0.001807	1.029	3'443.89	4009770	326	341
180821-Oechslin-10595-97-semiTry	10595	180816_Oechslin_10595D_2ul.raw (F003959)	Prophage LambdaSa04, HK97 family major capsid protein OS=Streptococcus agalactiae FSL S3-026 OX=876138 GN=FSLSAGS3026_06330 PE=4 SV=1	F8Y0R9_STRAG	Uniprot-proteome-Streptoc-agalactiae-FSL.fasta	45'417.5	1	9	11	64	0.00364	0.662	possibly correct	true	180816_Oechslin_10595D_2ul.12601.12601.2	PYYTSTFAPLPEAGNK	R	A	0.997	84.9	25.9	81.7	1			878.435	1'754.854710	1'755.858946	2	0.00304	1.731	3'441.50	2387010	326	341
180821-Oechslin-10595-97-semiTry	10595	180816_Oechslin_10595D_2ul.raw (F003959)	Prophage LambdaSa04, HK97 family major capsid protein OS=Streptococcus agalactiae FSL S3-026 OX=876138 GN=FSLSAGS3026_06330 PE=4 SV=1	F8Y0R9_STRAG	Uniprot-proteome-Streptoc-agalactiae-FSL.fasta	45'417.5	1	9	11	64	0.00364	0.662	possibly correct	true	180816_Oechslin_10595D_2ul.2168.2168.2	RIGTEEEK	R	S	0.99	31.7	26.7	8.47	2			481.252	960.49	961.495	2	0.001768	1.839	1'416.52	870653	229	236
180821-Oechslin-10595-97-semiTry	10595	180816_Oechslin_10595D_2ul.raw (F003959)	Prophage LambdaSa04, HK97 family major capsid protein OS=Streptococcus agalactiae FSL S3-026 OX=876138 GN=FSLSAGS3026_06330 PE=4 SV=1	F8Y0R9_STRAG	Uniprot-proteome-Streptoc-agalactiae-FSL.fasta	45'417.5	1	9	11	64	0.00364	0.662	possibly correct	true	180816_Oechslin_10595D_2ul.13317.13317.2	RLNELYANNGQIGF	K	L	0.997	56.6	27.1	56.6	1			804.911	1'607.808446	1'608.812946	2	0.002776	1.726	3'576.08	3070340	363	376
180821-Oechslin-10595-97-semiTry	10595	180816_Oechslin_10595D_2ul.raw (F003959)	Prophage LambdaSa04, HK97 family major capsid protein OS=Streptococcus agalactiae FSL S3-026 OX=876138 GN=FSLSAGS3026_06330 PE=4 SV=1	F8Y0R9_STRAG	Uniprot-proteome-Streptoc-agalactiae-FSL.fasta	45'417.5	1	9	11	64	0.00364	0.662	possibly correct	true	180816_Oechslin_10595D_2ul.12637.12637.2	RLNELYANNGQIGFLASQR	K	V	0.997	72.4	25.9	63.8	2			1'082.569336	2'163.124120	2'164.125846	2	0.00555	2.565	3'448.09	508930	363	381
180821-Oechslin-10595-97-semiTry	10595	180816_Oechslin_10595D_2ul.raw (F003959)	Prophage LambdaSa04, HK97 family major capsid protein OS=Streptococcus agalactiae FSL S3-026 OX=876138 GN=FSLSAGS3026_06330 PE=4 SV=1	F8Y0R9_STRAG	Uniprot-proteome-Streptoc-agalactiae-FSL.fasta	45'417.5	1	9	11	64	0.00364	0.662	possibly correct	true	180816_Oechslin_10595D_2ul.12625.12625.3	RLNELYANNGQIGFLASQR	K	V	0.997	44.3	26.1	39.1	2			722.047	2'163.118797	2'164.125846	3	0.0002271	0.1049	3'445.91	4316370	363	381
180821-Oechslin-10595-97-semiTry	10595	180816_Oechslin_10595D_2ul.raw (F003959)	Prophage LambdaSa04, HK97 family major capsid protein OS=Streptococcus agalactiae FSL S3-026 OX=876138 GN=FSLSAGS3026_06330 PE=4 SV=1	F8Y0R9_STRAG	Uniprot-proteome-Streptoc-agalactiae-FSL.fasta	45'417.5	1	9	11	64	0.00364	0.662	possibly correct	true	180816_Oechslin_10595D_2ul.4866.4866.2	SEDGLVSDEDSK	R	R	0.997	41.9	25	41.9	2			640.778	1'279.541234	1'280.549046	2	-0.0005359	-0.4185	1'984.06	403046	27	38
180821-Oechslin-10595-97-semiTry	10595	180816_Oechslin_10595D_2ul.raw (F003959)	Prophage LambdaSa04, HK97 family major capsid protein OS=Streptococcus agalactiae FSL S3-026 OX=876138 GN=FSLSAGS3026_06330 PE=4 SV=1	F8Y0R9_STRAG	Uniprot-proteome-Streptoc-agalactiae-FSL.fasta	45'417.5	1	9	11	64	0.00364	0.662	possibly correct	true	180816_Oechslin_10595D_2ul.8611.8611.2	SFLVGDGSK	K	K	0.997	29.7	25.3	22.2	2			455.237	908.46	909.468	2	-0.0007779	-0.8554	2'695.40	2305840	237	245
180821-Oechslin-10595-97-semiTry	10595	180816_Oechslin_10595D_2ul.raw (F003959)	Prophage LambdaSa04, HK97 family major capsid protein OS=Streptococcus agalactiae FSL S3-026 OX=876138 GN=FSLSAGS3026_06330 PE=4 SV=1	F8Y0R9_STRAG	Uniprot-proteome-Streptoc-agalactiae-FSL.fasta	45'417.5	1	9	11	64	0.00364	0.662	possibly correct	true	180816_Oechslin_10595D_2ul.8091.8091.2	SFLVGDGSK	K	K	0.997	30.7	25.3	22.1	2			455.237	908.46	909.468	2	-0.0006559	-0.7212	2'598.86	3635570	237	245
180821-Oechslin-10595-97-semiTry	10595	180816_Oechslin_10595D_2ul.raw (F003959)	Prophage LambdaSa04, HK97 family major capsid protein OS=Streptococcus agalactiae FSL S3-026 OX=876138 GN=FSLSAGS3026_06330 PE=4 SV=1	F8Y0R9_STRAG	Uniprot-proteome-Streptoc-agalactiae-FSL.fasta	45'417.5	1	9	11	64	0.00364	0.662	possibly correct	true	180816_Oechslin_10595D_2ul.14672.14672.3	SSTQAGQPDLILNRPYYTSTFAPLPEAGNK	Q	A	0.997	40.8	25.7	38.6	1			1'079.548218	3'235.622826	3'236.622546	3	0.007556	2.335	3'833.29	444746	312	341
180821-Oechslin-10595-97-semiTry	10595	180816_Oechslin_10595D_2ul.raw (F003959)	Prophage LambdaSa04, HK97 family major capsid protein OS=Streptococcus agalactiae FSL S3-026 OX=876138 GN=FSLSAGS3026_06330 PE=4 SV=1	F8Y0R9_STRAG	Uniprot-proteome-Streptoc-agalactiae-FSL.fasta	45'417.5	1	9	11	64	0.00364	0.662	possibly correct	true	180816_Oechslin_10595D_2ul.14719.14719.3	STQAGQPDLILNRPYYTSTFAPLPEAGNK	S	A	0.98	24.3	25.7	22.5	1			1'050.538208	3'148.592796	3'149.590546	3	0.009526	3.025	3'842.17	504580	313	341
180821-Oechslin-10595-97-semiTry	10595	180816_Oechslin_10595D_2ul.raw (F003959)	Prophage LambdaSa04, HK97 family major capsid protein OS=Streptococcus agalactiae FSL S3-026 OX=876138 GN=FSLSAGS3026_06330 PE=4 SV=1	F8Y0R9_STRAG	Uniprot-proteome-Streptoc-agalactiae-FSL.fasta	45'417.5	1	9	11	64	0.00364	0.662	possibly correct	true	180816_Oechslin_10595D_2ul.10825.10825.2	TGIFTQADVEGPTTATK	P	D	0.997	89.8	26.8	85.5	1			868.941	1'735.867772	1'736.870446	2	0.004602	2.65	3'108.76	1862670	248	264
180821-Oechslin-10595-97-semiTry	10595	180816_Oechslin_10595D_2ul.raw (F003959)	Prophage LambdaSa04, HK97 family major capsid protein OS=Streptococcus agalactiae FSL S3-026 OX=876138 GN=FSLSAGS3026_06330 PE=4 SV=1	F8Y0R9_STRAG	Uniprot-proteome-Streptoc-agalactiae-FSL.fasta	45'417.5	1	9	11	64	0.00364	0.662	possibly correct	true	180816_Oechslin_10595D_2ul.3763.3763.2	TQADVEGPTTATK	F	D	0.997	39.6	25.6	37.7	1			659.83	1'317.645970	1'318.648746	2	0.0045	3.413	1'762.70	481311	252	264
180821-Oechslin-10595-97-semiTry	10595	180816_Oechslin_10595D_2ul.raw (F003959)	Prophage LambdaSa04, HK97 family major capsid protein OS=Streptococcus agalactiae FSL S3-026 OX=876138 GN=FSLSAGS3026_06330 PE=4 SV=1	F8Y0R9_STRAG	Uniprot-proteome-Streptoc-agalactiae-FSL.fasta	45'417.5	1	9	11	64	0.00364	0.662	possibly correct	true	180816_Oechslin_10595D_2ul.7732.7732.3	VGEDTEGGHLVPDEYEK	R	K	0.996	27.6	25	27.6	2			625.284	1'872.831444	1'873.845346	3	-0.006626	-3.536	2'531.86	1576360	121	137
180821-Oechslin-10595-97-semiTry	10595	180816_Oechslin_10595D_2ul.raw (F003959)	Prophage LambdaSa04, HK97 family major capsid protein OS=Streptococcus agalactiae FSL S3-026 OX=876138 GN=FSLSAGS3026_06330 PE=4 SV=1	F8Y0R9_STRAG	Uniprot-proteome-Streptoc-agalactiae-FSL.fasta	45'417.5	1	9	11	64	0.00364	0.662	possibly correct	true	180816_Oechslin_10595D_2ul.7743.7743.2	VGEDTEGGHLVPDEYEK	R	K	0.997	41.4	25	41.4	2			937.424	1'872.832860	1'873.845346	2	-0.00521	-2.78	2'533.99	611994	121	137
180821-Oechslin-10595-97-semiTry	10595	180816_Oechslin_10595D_2ul.raw (F003959)	Prophage LambdaSa04, HK97 family major capsid protein OS=Streptococcus agalactiae FSL S3-026 OX=876138 GN=FSLSAGS3026_06330 PE=4 SV=1	F8Y0R9_STRAG	Uniprot-proteome-Streptoc-agalactiae-FSL.fasta	45'417.5	1	9	11	64	0.00364	0.662	possibly correct	true	180816_Oechslin_10595D_2ul.6554.6554.4	VGEDTEGGHLVPDEYEKK	R	L	0.971	21.8	25	17.9	2			501.24	2'000.932444	2'001.940346	4	-0.0006259	-0.3127	2'309.43	2078030	121	138
180821-Oechslin-10595-97-semiTry	10595	180816_Oechslin_10595D_2ul.raw (F003959)	Prophage LambdaSa04, HK97 family major capsid protein OS=Streptococcus agalactiae FSL S3-026 OX=876138 GN=FSLSAGS3026_06330 PE=4 SV=1	F8Y0R9_STRAG	Uniprot-proteome-Streptoc-agalactiae-FSL.fasta	45'417.5	1	9	11	64	0.00364	0.662	possibly correct	true	180816_Oechslin_10595D_2ul.6556.6556.3	VGEDTEGGHLVPDEYEKK	R	L	0.997	36.4	25	35.7	2			667.985	2'000.934594	2'001.940346	3	0.001524	0.7613	2'309.77	1274160	121	138
180821-Oechslin-10595-97-semiTry	10595	180816_Oechslin_10595D_2ul.raw (F003959)	Prophage LambdaSa04, HK97 family major capsid protein OS=Streptococcus agalactiae FSL S3-026 OX=876138 GN=FSLSAGS3026_06330 PE=4 SV=1	F8Y0R9_STRAG	Uniprot-proteome-Streptoc-agalactiae-FSL.fasta	45'417.5	1	9	11	64	0.00364	0.662	possibly correct	true	180816_Oechslin_10595D_2ul.6587.6587.2	VGEDTEGGHLVPDEYEKK	R	L	0.997	44.9	25	44.9	2			1'001.476624	2'000.938696	2'001.940346	2	0.005626	2.81	2'315.61	276802	121	138
180821-Oechslin-10595-97-semiTry	10595	180816_Oechslin_10595D_2ul.raw (F003959)	Prophage LambdaSa04, HK97 family major capsid protein OS=Streptococcus agalactiae FSL S3-026 OX=876138 GN=FSLSAGS3026_06330 PE=4 SV=1	F8Y0R9_STRAG	Uniprot-proteome-Streptoc-agalactiae-FSL.fasta	45'417.5	1	9	11	64	0.00364	0.662	possibly correct	true	180816_Oechslin_10595D_2ul.10687.10687.2	YTSTFAPLPEAGNK	Y	A	0.997	48.2	26.2	48.2	1			748.376	1'494.738134	1'495.742846	2	0.002564	1.714	3'083.38	3307780	328	341
180821-Oechslin-10595-97-semiTry	10595	180816_Oechslin_10595E.raw (F003960)	Prophage LambdaSa04, HK97 family major capsid protein OS=Streptococcus agalactiae FSL S3-026 OX=876138 GN=FSLSAGS3026_06330 PE=4 SV=1	F8Y0R9_STRAG	Uniprot-proteome-Streptoc-agalactiae-FSL.fasta	45'417.5	1	7	7	16	0.000933	0.45	possibly correct	true	180816_Oechslin_10595E.19259.19259.2	AIAFGDFSYYWIADR	K	Q	0.991	87	25	82.9	2			897.926	1'793.837742	1'794.848646	2	-0.003628	-2.021	4'806.58	1150620	342	356
180821-Oechslin-10595-97-semiTry	10595	180816_Oechslin_10595E.raw (F003960)	Prophage LambdaSa04, HK97 family major capsid protein OS=Streptococcus agalactiae FSL S3-026 OX=876138 GN=FSLSAGS3026_06330 PE=4 SV=1	F8Y0R9_STRAG	Uniprot-proteome-Streptoc-agalactiae-FSL.fasta	45'417.5	1	7	7	16	0.000933	0.45	possibly correct	true	180816_Oechslin_10595E.19813.19813.2	DITFDDMIELYHSLPAPYR	K	K	0.996	27.5	25.9	27.5	2			1'148.557983	2'295.101414	2'296.095746	2	0.01294	5.637	4'921.98	189734	265	283
180821-Oechslin-10595-97-semiTry	10595	180816_Oechslin_10595E.raw (F003960)	Prophage LambdaSa04, HK97 family major capsid protein OS=Streptococcus agalactiae FSL S3-026 OX=876138 GN=FSLSAGS3026_06330 PE=4 SV=1	F8Y0R9_STRAG	Uniprot-proteome-Streptoc-agalactiae-FSL.fasta	45'417.5	1	7	7	16	0.000933	0.45	possibly correct	true	180816_Oechslin_10595E.19807.19807.3	DITFDDMIELYHSLPAPYR	K	K	0.997	27.5	25.8	27.5	2			766.041	2'295.101037	2'296.095746	3	0.01257	5.473	4'921.08	1744360	265	283
180821-Oechslin-10595-97-semiTry	10595	180816_Oechslin_10595E.raw (F003960)	Prophage LambdaSa04, HK97 family major capsid protein OS=Streptococcus agalactiae FSL S3-026 OX=876138 GN=FSLSAGS3026_06330 PE=4 SV=1	F8Y0R9_STRAG	Uniprot-proteome-Streptoc-agalactiae-FSL.fasta	45'417.5	1	7	7	16	0.000933	0.45	possibly correct	true	180816_Oechslin_10595E.7506.7506.2	GLATVIK	R	T	0.9	20.5	25	9.41	2			351.232	700.45	701.456	2	0.0017	2.424	2'489.24	1179570	151	157
180821-Oechslin-10595-97-semiTry	10595	180816_Oechslin_10595E.raw (F003960)	Prophage LambdaSa04, HK97 family major capsid protein OS=Streptococcus agalactiae FSL S3-026 OX=876138 GN=FSLSAGS3026_06330 PE=4 SV=1	F8Y0R9_STRAG	Uniprot-proteome-Streptoc-agalactiae-FSL.fasta	45'417.5	1	7	7	16	0.000933	0.45	possibly correct	true	180816_Oechslin_10595E.16075.16075.2	GVASDIYTQTFWTSVR	K	K	0.997	75.8	26.1	62.6	2			915.957	1'829.898534	1'830.902146	2	0.003664	2.001	4'142.57	1086390	93	108
180821-Oechslin-10595-97-semiTry	10595	180816_Oechslin_10595E.raw (F003960)	Prophage LambdaSa04, HK97 family major capsid protein OS=Streptococcus agalactiae FSL S3-026 OX=876138 GN=FSLSAGS3026_06330 PE=4 SV=1	F8Y0R9_STRAG	Uniprot-proteome-Streptoc-agalactiae-FSL.fasta	45'417.5	1	7	7	16	0.000933	0.45	possibly correct	true	180816_Oechslin_10595E.12990.12990.3	IDLELAQPNSHALTTQPTVIVDNQK	K	E	0.997	68.7	25	66.2	2			915.825	2'744.454123	2'745.442146	3	0.01925	7.013	3'532.90	589561	63	87
180821-Oechslin-10595-97-semiTry	10595	180816_Oechslin_10595E.raw (F003960)	Prophage LambdaSa04, HK97 family major capsid protein OS=Streptococcus agalactiae FSL S3-026 OX=876138 GN=FSLSAGS3026_06330 PE=4 SV=1	F8Y0R9_STRAG	Uniprot-proteome-Streptoc-agalactiae-FSL.fasta	45'417.5	1	7	7	16	0.000933	0.45	possibly correct	true	180816_Oechslin_10595E.11864.11864.3	KLVQGLQEENFFR	K	G	0.997	32.4	26.1	24.1	2			536.623	1'606.848045	1'607.854146	3	0.001175	0.7308	3'316.71	1584480	138	150
180821-Oechslin-10595-97-semiTry	10595	180816_Oechslin_10595E.raw (F003960)	Prophage LambdaSa04, HK97 family major capsid protein OS=Streptococcus agalactiae FSL S3-026 OX=876138 GN=FSLSAGS3026_06330 PE=4 SV=1	F8Y0R9_STRAG	Uniprot-proteome-Streptoc-agalactiae-FSL.fasta	45'417.5	1	7	7	16	0.000933	0.45	possibly correct	true	180816_Oechslin_10595E.9230.9230.3	KPTGIFTQADVEGPTTATK	K	D	0.997	64.4	26.6	55.8	2			654.678	1'961.011374	1'962.018246	3	0.0004041	0.2059	2'812.50	2860450	246	264
180821-Oechslin-10595-97-semiTry	10595	180816_Oechslin_10595E.raw (F003960)	Prophage LambdaSa04, HK97 family major capsid protein OS=Streptococcus agalactiae FSL S3-026 OX=876138 GN=FSLSAGS3026_06330 PE=4 SV=1	F8Y0R9_STRAG	Uniprot-proteome-Streptoc-agalactiae-FSL.fasta	45'417.5	1	7	7	16	0.000933	0.45	possibly correct	true	180816_Oechslin_10595E.13914.13914.2	LNELYANNGQIGFLASQR	R	V	0.997	73.1	26.4	70.4	2			1'004.519470	2'007.024388	2'008.024746	2	0.006918	3.445	3'711.40	321506	364	381
180821-Oechslin-10595-97-semiTry	10595	180816_Oechslin_10595E.raw (F003960)	Prophage LambdaSa04, HK97 family major capsid protein OS=Streptococcus agalactiae FSL S3-026 OX=876138 GN=FSLSAGS3026_06330 PE=4 SV=1	F8Y0R9_STRAG	Uniprot-proteome-Streptoc-agalactiae-FSL.fasta	45'417.5	1	7	7	16	0.000933	0.45	possibly correct	true	180816_Oechslin_10595E.13579.13579.2	LVQGLQEENFFR	K	G	0.997	36.7	26.8	36.7	2			740.385	1'478.755102	1'479.759146	2	0.003232	2.184	3'647.04	1707880	139	150
180821-Oechslin-10595-97-semiTry	10595	180816_Oechslin_10595E.raw (F003960)	Prophage LambdaSa04, HK97 family major capsid protein OS=Streptococcus agalactiae FSL S3-026 OX=876138 GN=FSLSAGS3026_06330 PE=4 SV=1	F8Y0R9_STRAG	Uniprot-proteome-Streptoc-agalactiae-FSL.fasta	45'417.5	1	7	7	16	0.000933	0.45	possibly correct	true	180816_Oechslin_10595E.4711.4711.2	NAAWAQAK	R	A	0.975	24.5	25.8	13.5	2			430.224	858.434	859.442	2	-0.001262	-1.468	1'943.57	1357580	12	19
180821-Oechslin-10595-97-semiTry	10595	180816_Oechslin_10595E.raw (F003960)	Prophage LambdaSa04, HK97 family major capsid protein OS=Streptococcus agalactiae FSL S3-026 OX=876138 GN=FSLSAGS3026_06330 PE=4 SV=1	F8Y0R9_STRAG	Uniprot-proteome-Streptoc-agalactiae-FSL.fasta	45'417.5	1	7	7	16	0.000933	0.45	possibly correct	true	180816_Oechslin_10595E.11303.11303.3	NAVWILHDTTVK	K	A	0.959	18	25	15.5	2			466.258	1'395.752067	1'396.758446	3	0.0008971	0.6422	3'207.61	1099250	285	296
180821-Oechslin-10595-97-semiTry	10595	180816_Oechslin_10595E.raw (F003960)	Prophage LambdaSa04, HK97 family major capsid protein OS=Streptococcus agalactiae FSL S3-026 OX=876138 GN=FSLSAGS3026_06330 PE=4 SV=1	F8Y0R9_STRAG	Uniprot-proteome-Streptoc-agalactiae-FSL.fasta	45'417.5	1	7	7	16	0.000933	0.45	possibly correct	true	180816_Oechslin_10595E.11302.11302.2	NAVWILHDTTVK	K	A	0.997	51.7	25	45.5	2			698.883	1'395.751928	1'396.758446	2	0.0007581	0.5427	3'207.46	1132080	285	296
180821-Oechslin-10595-97-semiTry	10595	180816_Oechslin_10595E.raw (F003960)	Prophage LambdaSa04, HK97 family major capsid protein OS=Streptococcus agalactiae FSL S3-026 OX=876138 GN=FSLSAGS3026_06330 PE=4 SV=1	F8Y0R9_STRAG	Uniprot-proteome-Streptoc-agalactiae-FSL.fasta	45'417.5	1	7	7	16	0.000933	0.45	possibly correct	true	180816_Oechslin_10595E.2938.2938.2	RYEEMEAK	K	I	0.99	32.3	25	32	2			528.246	1'054.476782	1'055.482646	2	0.001412	1.338	1'569.86	626685	39	46
180821-Oechslin-10595-97-semiTry	10595	180816_Oechslin_10595E.raw (F003960)	Prophage LambdaSa04, HK97 family major capsid protein OS=Streptococcus agalactiae FSL S3-026 OX=876138 GN=FSLSAGS3026_06330 PE=4 SV=1	F8Y0R9_STRAG	Uniprot-proteome-Streptoc-agalactiae-FSL.fasta	45'417.5	1	7	7	16	0.000933	0.45	possibly correct	true	180816_Oechslin_10595E.4876.4876.2	SEDGLVSDEDSK	R	R	0.997	49.7	25	42.7	2			640.777	1'279.539526	1'280.549046	2	-0.002244	-1.752	1'977.88	623202	27	38
180821-Oechslin-10595-97-semiTry	10595	180816_Oechslin_10595E.raw (F003960)	Prophage LambdaSa04, HK97 family major capsid protein OS=Streptococcus agalactiae FSL S3-026 OX=876138 GN=FSLSAGS3026_06330 PE=4 SV=1	F8Y0R9_STRAG	Uniprot-proteome-Streptoc-agalactiae-FSL.fasta	45'417.5	1	7	7	16	0.000933	0.45	possibly correct	true	180816_Oechslin_10595E.8186.8186.2	SFLVGDGSK	K	K	0.977	23	25.3	17.3	2			455.237	908.46	909.468	2	-0.0008399	-0.9236	2'617.81	1346970	237	245
180821-Oechslin-10595-97-semiTry	10595	180816_Oechslin_10595F.raw (F003961)	Prophage LambdaSa04, HK97 family major capsid protein OS=Streptococcus agalactiae FSL S3-026 OX=876138 GN=FSLSAGS3026_06330 PE=4 SV=1	F8Y0R9_STRAG	Uniprot-proteome-Streptoc-agalactiae-FSL.fasta	45'417.5	1	3	3	5	0.0003	0.174	possibly correct	true	180816_Oechslin_10595F.19302.19302.3	DITFDDMIELYHSLPAPYR	K	K	0.997	33.5	25.9	32	2			766.043	2'295.107628	2'296.095746	3	0.01916	8.344	4'921.44	2123300	265	283
180821-Oechslin-10595-97-semiTry	10595	180816_Oechslin_10595F.raw (F003961)	Prophage LambdaSa04, HK97 family major capsid protein OS=Streptococcus agalactiae FSL S3-026 OX=876138 GN=FSLSAGS3026_06330 PE=4 SV=1	F8Y0R9_STRAG	Uniprot-proteome-Streptoc-agalactiae-FSL.fasta	45'417.5	1	3	3	5	0.0003	0.174	possibly correct	true	180816_Oechslin_10595F.19309.19309.2	DITFDDMIELYHSLPAPYR	K	K	0.997	50.1	26.1	50.1	2			1'148.564941	2'295.115330	2'296.095746	2	0.02686	11.7	4'922.55	112277	265	283
180821-Oechslin-10595-97-semiTry	10595	180816_Oechslin_10595F.raw (F003961)	Prophage LambdaSa04, HK97 family major capsid protein OS=Streptococcus agalactiae FSL S3-026 OX=876138 GN=FSLSAGS3026_06330 PE=4 SV=1	F8Y0R9_STRAG	Uniprot-proteome-Streptoc-agalactiae-FSL.fasta	45'417.5	1	3	3	5	0.0003	0.174	possibly correct	true	180816_Oechslin_10595F.12591.12591.3	IDLELAQPNSHALTTQPTVIVDNQK	K	E	0.997	36.5	25	36.5	2			915.822	2'744.443503	2'745.442146	3	0.008633	3.144	3'536.59	251970	63	87
180821-Oechslin-10595-97-semiTry	10595	180816_Oechslin_10595F.raw (F003961)	Prophage LambdaSa04, HK97 family major capsid protein OS=Streptococcus agalactiae FSL S3-026 OX=876138 GN=FSLSAGS3026_06330 PE=4 SV=1	F8Y0R9_STRAG	Uniprot-proteome-Streptoc-agalactiae-FSL.fasta	45'417.5	1	3	3	5	0.0003	0.174	possibly correct	true	180816_Oechslin_10595F.13484.13484.2	LNELYANNGQIGFLASQR	R	V	0.997	71.1	26.4	69.6	2			1'004.520081	2'007.025610	2'008.024746	2	0.00814	4.054	3'712.90	122278	364	381
180821-Oechslin-10595-97-semiTry	10595	180816_Oechslin_10595F.raw (F003961)	Prophage LambdaSa04, HK97 family major capsid protein OS=Streptococcus agalactiae FSL S3-026 OX=876138 GN=FSLSAGS3026_06330 PE=4 SV=1	F8Y0R9_STRAG	Uniprot-proteome-Streptoc-agalactiae-FSL.fasta	45'417.5	1	3	3	5	0.0003	0.174	possibly correct	true	180816_Oechslin_10595F.2747.2747.2	RYEEMEAK	K	I	0.99	26	25	25.8	2			528.245	1'054.476414	1'055.482646	2	0.001044	0.9892	1'568.79	368588	39	46
180821-Oechslin-10595-97-semiTry	10597	180816_Oechslin_10597C.raw (F003952)	Hypothetical phage protein OS=Streptococcus agalactiae FSL S3-026 OX=876138 GN=FSLSAGS3026_06460 PE=4 SV=1	F8Y0U1_STRAG	Uniprot-proteome-Streptoc-agalactiae-FSL.fasta	41'834.2	1	7	7	12	0.000656	0.314	possibly correct	true	180816_Oechslin_10597C.4880.4880.2	DGHPIPGYK	K	L	0.997	25.7	25	17.7	2			492.251	982.487	983.495	2	-0.0001899	-0.1931	1'939.80	3401970	281	289
180821-Oechslin-10595-97-semiTry	10597	180816_Oechslin_10597C.raw (F003952)	Hypothetical phage protein OS=Streptococcus agalactiae FSL S3-026 OX=876138 GN=FSLSAGS3026_06460 PE=4 SV=1	F8Y0U1_STRAG	Uniprot-proteome-Streptoc-agalactiae-FSL.fasta	41'834.2	1	7	7	12	0.000656	0.314	possibly correct	true	180816_Oechslin_10597C.9601.9601.2	DPTVLIEQR	R	L	0.997	61.8	25	53.9	2			535.797	1'069.579198	1'070.584246	2	0.002228	2.081	2'781.79	5745530	96	104
180821-Oechslin-10595-97-semiTry	10597	180816_Oechslin_10597C.raw (F003952)	Hypothetical phage protein OS=Streptococcus agalactiae FSL S3-026 OX=876138 GN=FSLSAGS3026_06460 PE=4 SV=1	F8Y0U1_STRAG	Uniprot-proteome-Streptoc-agalactiae-FSL.fasta	41'834.2	1	7	7	12	0.000656	0.314	possibly correct	true	180816_Oechslin_10597C.13313.13313.3	KFSDESAVSQAVIEAGYDPYEK	R	K	0.997	29.4	25	23.8	2			811.723	2'432.146872	2'433.145746	3	0.008402	3.453	3'454.73	3697820	298	319
180821-Oechslin-10595-97-semiTry	10597	180816_Oechslin_10597C.raw (F003952)	Hypothetical phage protein OS=Streptococcus agalactiae FSL S3-026 OX=876138 GN=FSLSAGS3026_06460 PE=4 SV=1	F8Y0U1_STRAG	Uniprot-proteome-Streptoc-agalactiae-FSL.fasta	41'834.2	1	7	7	12	0.000656	0.314	possibly correct	true	180816_Oechslin_10597C.12222.12222.4	KFSDESAVSQAVIEAGYDPYEKK	R	L	0.997	27.6	25.6	19.5	2			641.066	2'560.234812	2'561.240746	4	0.001342	0.524	3'254.96	4719220	298	320
180821-Oechslin-10595-97-semiTry	10597	180816_Oechslin_10597C.raw (F003952)	Hypothetical phage protein OS=Streptococcus agalactiae FSL S3-026 OX=876138 GN=FSLSAGS3026_06460 PE=4 SV=1	F8Y0U1_STRAG	Uniprot-proteome-Streptoc-agalactiae-FSL.fasta	41'834.2	1	7	7	12	0.000656	0.314	possibly correct	true	180816_Oechslin_10597C.3420.3420.3	KHNISTFEmEK	R	A	0.985	22.6	25.6	16	2		m9: Oxidation (+15.99)	460.559	1'378.653954	1'379.662461	3	-0.001231	-0.8922	1'679.02	2085980	178	188
180821-Oechslin-10595-97-semiTry	10597	180816_Oechslin_10597C.raw (F003952)	Hypothetical phage protein OS=Streptococcus agalactiae FSL S3-026 OX=876138 GN=FSLSAGS3026_06460 PE=4 SV=1	F8Y0U1_STRAG	Uniprot-proteome-Streptoc-agalactiae-FSL.fasta	41'834.2	1	7	7	12	0.000656	0.314	possibly correct	true	180816_Oechslin_10597C.3661.3661.3	KRAEDNLALAK	R	M	0.996	24.5	25.6	11.2	2			410.239	1'227.695304	1'228.700946	3	0.001634	1.33	1'722.41	2833590	230	240
180821-Oechslin-10595-97-semiTry	10597	180816_Oechslin_10597C.raw (F003952)	Hypothetical phage protein OS=Streptococcus agalactiae FSL S3-026 OX=876138 GN=FSLSAGS3026_06460 PE=4 SV=1	F8Y0U1_STRAG	Uniprot-proteome-Streptoc-agalactiae-FSL.fasta	41'834.2	1	7	7	12	0.000656	0.314	possibly correct	true	180816_Oechslin_10597C.19834.19834.2	LDLLISWANDIK	K	A	0.99	66.5	26.1	59.1	2			700.887	1'399.758886	1'400.778646	2	-0.01248	-8.912	4'675.24	3230140	261	272
180821-Oechslin-10595-97-semiTry	10597	180816_Oechslin_10597C.raw (F003952)	Hypothetical phage protein OS=Streptococcus agalactiae FSL S3-026 OX=876138 GN=FSLSAGS3026_06460 PE=4 SV=1	F8Y0U1_STRAG	Uniprot-proteome-Streptoc-agalactiae-FSL.fasta	41'834.2	1	7	7	12	0.000656	0.314	possibly correct	true	180816_Oechslin_10597C.11833.11833.2	LLTITAMTK	K	L	0.997	35.2	25	26.3	2			496.296	990.578	991.586	2	-0.0001659	-0.1673	3'184.19	5985500	321	329
180821-Oechslin-10595-97-semiTry	10597	180816_Oechslin_10597C.raw (F003952)	Hypothetical phage protein OS=Streptococcus agalactiae FSL S3-026 OX=876138 GN=FSLSAGS3026_06460 PE=4 SV=1	F8Y0U1_STRAG	Uniprot-proteome-Streptoc-agalactiae-FSL.fasta	41'834.2	1	7	7	12	0.000656	0.314	possibly correct	true	180816_Oechslin_10597C.18787.18787.2	MEFANPATLDNEDIADILPK	K	L	0.995	75.2	25.4	73.7	2			1'109.035400	2'216.056248	2'217.074746	2	-0.01122	-5.062	4'477.38	1345330	241	260
180821-Oechslin-10595-97-semiTry	10597	180816_Oechslin_10597C.raw (F003952)	Hypothetical phage protein OS=Streptococcus agalactiae FSL S3-026 OX=876138 GN=FSLSAGS3026_06460 PE=4 SV=1	F8Y0U1_STRAG	Uniprot-proteome-Streptoc-agalactiae-FSL.fasta	41'834.2	1	7	7	12	0.000656	0.314	possibly correct	true	180816_Oechslin_10597C.4816.4816.2	RAEDNLALAK	K	M	0.997	32.8	25.8	12.4	2			550.807	1'099.600438	1'100.605946	2	0.001768	1.606	1'928.73	4408100	231	240
180821-Oechslin-10595-97-semiTry	10597	180816_Oechslin_10597C.raw (F003952)	Hypothetical phage protein OS=Streptococcus agalactiae FSL S3-026 OX=876138 GN=FSLSAGS3026_06460 PE=4 SV=1	F8Y0U1_STRAG	Uniprot-proteome-Streptoc-agalactiae-FSL.fasta	41'834.2	1	7	7	12	0.000656	0.314	possibly correct	true	180816_Oechslin_10597C.3121.3121.3	TNHAILSASASHR	M	W	0.996	71.5	27.2	70.8	1			455.57	1'363.689477	1'364.702846	3	-0.006093	-4.465	1'623.72	8129440	2	14
180821-Oechslin-10595-97-semiTry	10597	180816_Oechslin_10597C.raw (F003952)	Hypothetical phage protein OS=Streptococcus agalactiae FSL S3-026 OX=876138 GN=FSLSAGS3026_06460 PE=4 SV=1	F8Y0U1_STRAG	Uniprot-proteome-Streptoc-agalactiae-FSL.fasta	41'834.2	1	7	7	12	0.000656	0.314	possibly correct	true	180816_Oechslin_10597C.3130.3130.2	TNHAILSASASHR	M	W	0.997	52.5	26.6	51.8	1			682.862	1'363.709202	1'364.702846	2	0.01363	9.989	1'625.36	2784310	2	14
180821-Oechslin-10595-97-semiTry	10595	180816_Oechslin_10595C.raw (F003958)	Hypothetical phage protein OS=Streptococcus agalactiae FSL S3-026 OX=876138 GN=FSLSAGS3026_06460 PE=4 SV=1	F8Y0U1_STRAG	Uniprot-proteome-Streptoc-agalactiae-FSL.fasta	41'834.2	1	6	6	14	0.00078	0.314	possibly correct	true	180816_Oechslin_10595C.5045.5045.2	DGHPIPGYK	K	L	0.997	25.2	25	12.7	2			492.251	982.487	983.495	2	-0.0006179	-0.6283	1'984.51	905116	281	289
180821-Oechslin-10595-97-semiTry	10595	180816_Oechslin_10595C.raw (F003958)	Hypothetical phage protein OS=Streptococcus agalactiae FSL S3-026 OX=876138 GN=FSLSAGS3026_06460 PE=4 SV=1	F8Y0U1_STRAG	Uniprot-proteome-Streptoc-agalactiae-FSL.fasta	41'834.2	1	6	6	14	0.00078	0.314	possibly correct	true	180816_Oechslin_10595C.9611.9611.2	DPTVLIEQR	R	L	0.997	54.8	25	42.7	2			535.796	1'069.576634	1'070.584246	2	-0.0003359	-0.3138	2'826.42	2621510	96	104
180821-Oechslin-10595-97-semiTry	10595	180816_Oechslin_10595C.raw (F003958)	Hypothetical phage protein OS=Streptococcus agalactiae FSL S3-026 OX=876138 GN=FSLSAGS3026_06460 PE=4 SV=1	F8Y0U1_STRAG	Uniprot-proteome-Streptoc-agalactiae-FSL.fasta	41'834.2	1	6	6	14	0.00078	0.314	possibly correct	true	180816_Oechslin_10595C.9094.9094.3	GYSRDPTVLIEQR	K	L	0.997	43.1	26.7	32.3	2			511.937	1'532.789115	1'533.802146	3	-0.005755	-3.752	2'731.30	1875480	92	104
180821-Oechslin-10595-97-semiTry	10595	180816_Oechslin_10595C.raw (F003958)	Hypothetical phage protein OS=Streptococcus agalactiae FSL S3-026 OX=876138 GN=FSLSAGS3026_06460 PE=4 SV=1	F8Y0U1_STRAG	Uniprot-proteome-Streptoc-agalactiae-FSL.fasta	41'834.2	1	6	6	14	0.00078	0.314	possibly correct	true	180816_Oechslin_10595C.7089.7089.2	HNISTFEMEK	K	A	0.997	31.7	25	21.6	2			618.288	1'234.560888	1'235.572546	2	-0.004382	-3.546	2'364.35	1050120	179	188
180821-Oechslin-10595-97-semiTry	10595	180816_Oechslin_10595C.raw (F003958)	Hypothetical phage protein OS=Streptococcus agalactiae FSL S3-026 OX=876138 GN=FSLSAGS3026_06460 PE=4 SV=1	F8Y0U1_STRAG	Uniprot-proteome-Streptoc-agalactiae-FSL.fasta	41'834.2	1	6	6	14	0.00078	0.314	possibly correct	true	180816_Oechslin_10595C.13299.13299.3	KFSDESAVSQAVIEAGYDPYEK	R	K	0.997	33.6	25	33.6	2			811.722	2'432.143944	2'433.145746	3	0.005474	2.25	3'507.35	1384130	298	319
180821-Oechslin-10595-97-semiTry	10595	180816_Oechslin_10595C.raw (F003958)	Hypothetical phage protein OS=Streptococcus agalactiae FSL S3-026 OX=876138 GN=FSLSAGS3026_06460 PE=4 SV=1	F8Y0U1_STRAG	Uniprot-proteome-Streptoc-agalactiae-FSL.fasta	41'834.2	1	6	6	14	0.00078	0.314	possibly correct	true	180816_Oechslin_10595C.9691.9691.2	KLLTITAMTK	K	L	0.997	36.9	25	34.9	2			560.343	1'118.670628	1'119.680846	2	-0.002942	-2.627	2'840.73	867148	320	329
180821-Oechslin-10595-97-semiTry	10595	180816_Oechslin_10595C.raw (F003958)	Hypothetical phage protein OS=Streptococcus agalactiae FSL S3-026 OX=876138 GN=FSLSAGS3026_06460 PE=4 SV=1	F8Y0U1_STRAG	Uniprot-proteome-Streptoc-agalactiae-FSL.fasta	41'834.2	1	6	6	14	0.00078	0.314	possibly correct	true	180816_Oechslin_10595C.3894.3894.3	KRAEDNLALAK	R	M	0.997	35	25.7	23.1	2			410.239	1'227.694755	1'228.700946	3	0.001085	0.8831	1'763.70	1160710	230	240
180821-Oechslin-10595-97-semiTry	10595	180816_Oechslin_10595C.raw (F003958)	Hypothetical phage protein OS=Streptococcus agalactiae FSL S3-026 OX=876138 GN=FSLSAGS3026_06460 PE=4 SV=1	F8Y0U1_STRAG	Uniprot-proteome-Streptoc-agalactiae-FSL.fasta	41'834.2	1	6	6	14	0.00078	0.314	possibly correct	true	180816_Oechslin_10595C.3908.3908.2	KRAEDNLALAK	R	M	0.997	37	25.8	24.1	2			614.854	1'227.693944	1'228.700946	2	0.0002741	0.223	1'766.43	350779	230	240
180821-Oechslin-10595-97-semiTry	10595	180816_Oechslin_10595C.raw (F003958)	Hypothetical phage protein OS=Streptococcus agalactiae FSL S3-026 OX=876138 GN=FSLSAGS3026_06460 PE=4 SV=1	F8Y0U1_STRAG	Uniprot-proteome-Streptoc-agalactiae-FSL.fasta	41'834.2	1	6	6	14	0.00078	0.314	possibly correct	true	180816_Oechslin_10595C.18706.18706.2	MEFANPATLDNEDIADILPK	K	L	0.993	31.7	25.4	31.7	2			1'109.033936	2'216.053320	2'217.074746	2	-0.01415	-6.382	4'526.20	1178780	241	260
180821-Oechslin-10595-97-semiTry	10595	180816_Oechslin_10595C.raw (F003958)	Hypothetical phage protein OS=Streptococcus agalactiae FSL S3-026 OX=876138 GN=FSLSAGS3026_06460 PE=4 SV=1	F8Y0U1_STRAG	Uniprot-proteome-Streptoc-agalactiae-FSL.fasta	41'834.2	1	6	6	14	0.00078	0.314	possibly correct	true	180816_Oechslin_10595C.5162.5162.2	NYVmEQVEK	R	A	0.997	27.3	25	27.3	2		m4: Oxidation (+15.99)	578.272	1'154.529760	1'155.535061	2	0.001975	1.709	2'006.54	754515	81	89
180821-Oechslin-10595-97-semiTry	10595	180816_Oechslin_10595C.raw (F003958)	Hypothetical phage protein OS=Streptococcus agalactiae FSL S3-026 OX=876138 GN=FSLSAGS3026_06460 PE=4 SV=1	F8Y0U1_STRAG	Uniprot-proteome-Streptoc-agalactiae-FSL.fasta	41'834.2	1	6	6	14	0.00078	0.314	possibly correct	true	180816_Oechslin_10595C.7794.7794.2	NYVMEQVEK	R	A	0.997	26.4	25	23.2	2			570.274	1'138.533178	1'139.540146	2	0.0003081	0.2703	2'493.67	3238370	81	89
180821-Oechslin-10595-97-semiTry	10595	180816_Oechslin_10595C.raw (F003958)	Hypothetical phage protein OS=Streptococcus agalactiae FSL S3-026 OX=876138 GN=FSLSAGS3026_06460 PE=4 SV=1	F8Y0U1_STRAG	Uniprot-proteome-Streptoc-agalactiae-FSL.fasta	41'834.2	1	6	6	14	0.00078	0.314	possibly correct	true	180816_Oechslin_10595C.5005.5005.2	RAEDNLALAK	K	M	0.997	35	25.8	16.9	2			550.807	1'099.598608	1'100.605946	2	-6.194e-05	-0.05628	1'976.85	880508	231	240
180821-Oechslin-10595-97-semiTry	10595	180816_Oechslin_10595C.raw (F003958)	Hypothetical phage protein OS=Streptococcus agalactiae FSL S3-026 OX=876138 GN=FSLSAGS3026_06460 PE=4 SV=1	F8Y0U1_STRAG	Uniprot-proteome-Streptoc-agalactiae-FSL.fasta	41'834.2	1	6	6	14	0.00078	0.314	possibly correct	true	180816_Oechslin_10595C.3370.3370.2	TNHAILSASASHR	M	W	0.997	42.2	26.8	39.8	1			682.857	1'363.699438	1'364.702846	2	0.003868	2.834	1'657.24	297747	2	14
180821-Oechslin-10595-97-semiTry	10595	180816_Oechslin_10595C.raw (F003958)	Hypothetical phage protein OS=Streptococcus agalactiae FSL S3-026 OX=876138 GN=FSLSAGS3026_06460 PE=4 SV=1	F8Y0U1_STRAG	Uniprot-proteome-Streptoc-agalactiae-FSL.fasta	41'834.2	1	6	6	14	0.00078	0.314	correct	true	180816_Oechslin_10595C.3352.3352.3	TNHAILSASASHR	M	W	0.997	43.4	26.9	37.7	1			455.573	1'363.696341	1'364.702846	3	0.0007711	0.565	1'653.54	2011030	2	14
180821-Oechslin-10595-97-semiTry	10597	180816_Oechslin_10597D.raw (F003953)	Prophage LambdaSa04, phi13 family major tail protein OS=Streptococcus agalactiae FSL S3-026 OX=876138 GN=FSLSAGS3026_06305 PE=4 SV=1	F8Y0R4_STRAG	Uniprot-proteome-Streptoc-agalactiae-FSL.fasta	21'154.2	1	3	6	21	0.00115	0.746	possibly correct	true	180816_Oechslin_10597D.12237.12237.2	ADNINFYTTESNDGYEGTLK	K	V	0.996	88.2	25	88.2	2			1'126.488770	2'250.962988	2'251.999146	2	-0.02888	-12.83	3'254.30	3067500	55	74
180821-Oechslin-10595-97-semiTry	10597	180816_Oechslin_10597D.raw (F003953)	Prophage LambdaSa04, phi13 family major tail protein OS=Streptococcus agalactiae FSL S3-026 OX=876138 GN=FSLSAGS3026_06305 PE=4 SV=1	F8Y0R4_STRAG	Uniprot-proteome-Streptoc-agalactiae-FSL.fasta	21'154.2	1	3	6	21	0.00115	0.746	possibly correct	true	180816_Oechslin_10597D.12246.12246.3	ADNINFYTTESNDGYEGTLK	K	V	0.997	35.9	25	35.9	2			751.328	2'250.960900	2'251.999146	3	-0.03097	-13.75	3'256.01	11742400	55	74
180821-Oechslin-10595-97-semiTry	10597	180816_Oechslin_10597D.raw (F003953)	Prophage LambdaSa04, phi13 family major tail protein OS=Streptococcus agalactiae FSL S3-026 OX=876138 GN=FSLSAGS3026_06305 PE=4 SV=1	F8Y0R4_STRAG	Uniprot-proteome-Streptoc-agalactiae-FSL.fasta	21'154.2	1	3	6	21	0.00115	0.746	possibly correct	true	180816_Oechslin_10597D.8502.8502.2	EGADGALTYGTVER	K	L	0.997	57.8	25	57.8	2			719.835	1'437.655736	1'438.681046	2	-0.01803	-12.54	2'565.07	4515970	22	35
180821-Oechslin-10595-97-semiTry	10597	180816_Oechslin_10597D.raw (F003953)	Prophage LambdaSa04, phi13 family major tail protein OS=Streptococcus agalactiae FSL S3-026 OX=876138 GN=FSLSAGS3026_06305 PE=4 SV=1	F8Y0R4_STRAG	Uniprot-proteome-Streptoc-agalactiae-FSL.fasta	21'154.2	1	3	6	21	0.00115	0.746	possibly correct	true	180816_Oechslin_10597D.8042.8042.2	GAAELTLEPTGDKGSYK	R	A	0.997	56.7	26	51.3	2			868.93	1'735.846166	1'736.870446	2	-0.017	-9.79	2'479.23	4970300	38	54
180821-Oechslin-10595-97-semiTry	10597	180816_Oechslin_10597D.raw (F003953)	Prophage LambdaSa04, phi13 family major tail protein OS=Streptococcus agalactiae FSL S3-026 OX=876138 GN=FSLSAGS3026_06305 PE=4 SV=1	F8Y0R4_STRAG	Uniprot-proteome-Streptoc-agalactiae-FSL.fasta	21'154.2	1	3	6	21	0.00115	0.746	possibly correct	true	180816_Oechslin_10597D.8041.8041.3	GAAELTLEPTGDKGSYK	R	A	0.997	31.3	26	26.5	2			579.622	1'735.843467	1'736.870446	3	-0.0197	-11.34	2'479.08	12707000	38	54
180821-Oechslin-10595-97-semiTry	10597	180816_Oechslin_10597D.raw (F003953)	Prophage LambdaSa04, phi13 family major tail protein OS=Streptococcus agalactiae FSL S3-026 OX=876138 GN=FSLSAGS3026_06305 PE=4 SV=1	F8Y0R4_STRAG	Uniprot-proteome-Streptoc-agalactiae-FSL.fasta	21'154.2	1	3	6	21	0.00115	0.746	possibly correct	true	180816_Oechslin_10597D.14875.14875.2	NFALMFR	K	F	0.9	21	25	21	2			449.735	897.455	898.46	2	0.002288	2.547	3'744.02	4540650	108	114
180821-Oechslin-10595-97-semiTry	10597	180816_Oechslin_10597D.raw (F003953)	Prophage LambdaSa04, phi13 family major tail protein OS=Streptococcus agalactiae FSL S3-026 OX=876138 GN=FSLSAGS3026_06305 PE=4 SV=1	F8Y0R4_STRAG	Uniprot-proteome-Streptoc-agalactiae-FSL.fasta	21'154.2	1	3	6	21	0.00115	0.746	possibly correct	true	180816_Oechslin_10597D.12510.12510.2	NFALmFR	K	F	0.9	26	25	18.1	2		m5: Oxidation (+15.99)	457.725	913.435	914.455	2	-0.01258	-13.76	3'303.28	1800660	108	114
180821-Oechslin-10595-97-semiTry	10597	180816_Oechslin_10597D.raw (F003953)	Prophage LambdaSa04, phi13 family major tail protein OS=Streptococcus agalactiae FSL S3-026 OX=876138 GN=FSLSAGS3026_06305 PE=4 SV=1	F8Y0R4_STRAG	Uniprot-proteome-Streptoc-agalactiae-FSL.fasta	21'154.2	1	3	6	21	0.00115	0.746	possibly correct	true	180816_Oechslin_10597D.3173.3173.2	RTTEETNDEIR	R	E	0.99	25.8	25	21.6	2			682.326	1'362.638402	1'363.644946	2	0.0007321	0.5368	1'577.18	267358	167	177
180821-Oechslin-10595-97-semiTry	10597	180816_Oechslin_10597D.raw (F003953)	Prophage LambdaSa04, phi13 family major tail protein OS=Streptococcus agalactiae FSL S3-026 OX=876138 GN=FSLSAGS3026_06305 PE=4 SV=1	F8Y0R4_STRAG	Uniprot-proteome-Streptoc-agalactiae-FSL.fasta	21'154.2	1	3	6	21	0.00115	0.746	possibly correct	true	180816_Oechslin_10597D.3168.3168.3	RTTEETNDEIR	R	E	0.997	27.4	25	21	2			455.22	1'362.637077	1'363.644946	3	-0.0005929	-0.4348	1'576.34	917567	167	177
180821-Oechslin-10595-97-semiTry	10597	180816_Oechslin_10597D.raw (F003953)	Prophage LambdaSa04, phi13 family major tail protein OS=Streptococcus agalactiae FSL S3-026 OX=876138 GN=FSLSAGS3026_06305 PE=4 SV=1	F8Y0R4_STRAG	Uniprot-proteome-Streptoc-agalactiae-FSL.fasta	21'154.2	1	3	6	21	0.00115	0.746	possibly correct	true	180816_Oechslin_10597D.14116.14116.2	SGSDINEVELTFTASPR	K	P	0.995	92	25.5	92	1			911.945	1'821.874730	1'822.881846	2	0.0001601	0.08781	3'604.25	10208700	142	158
180821-Oechslin-10595-97-semiTry	10597	180816_Oechslin_10597D.raw (F003953)	Prophage LambdaSa04, phi13 family major tail protein OS=Streptococcus agalactiae FSL S3-026 OX=876138 GN=FSLSAGS3026_06305 PE=4 SV=1	F8Y0R4_STRAG	Uniprot-proteome-Streptoc-agalactiae-FSL.fasta	21'154.2	1	3	6	21	0.00115	0.746	possibly correct	true	180816_Oechslin_10597D.14126.14126.3	SGSDINEVELTFTASPR	K	P	0.997	35.8	25.6	35.8	1			608.3	1'821.877404	1'822.881846	3	0.002834	1.555	3'606.09	4848690	142	158
180821-Oechslin-10595-97-semiTry	10597	180816_Oechslin_10597D.raw (F003953)	Prophage LambdaSa04, phi13 family major tail protein OS=Streptococcus agalactiae FSL S3-026 OX=876138 GN=FSLSAGS3026_06305 PE=4 SV=1	F8Y0R4_STRAG	Uniprot-proteome-Streptoc-agalactiae-FSL.fasta	21'154.2	1	3	6	21	0.00115	0.746	possibly correct	true	180816_Oechslin_10597D.13842.13842.3	SGSDINEVELTFTASPRPLDK	K	I	0.997	49.7	25.7	39.5	2			759.378	2'275.112145	2'276.140746	3	-0.02132	-9.369	3'553.30	4499170	142	162
180821-Oechslin-10595-97-semiTry	10597	180816_Oechslin_10597D.raw (F003953)	Prophage LambdaSa04, phi13 family major tail protein OS=Streptococcus agalactiae FSL S3-026 OX=876138 GN=FSLSAGS3026_06305 PE=4 SV=1	F8Y0R4_STRAG	Uniprot-proteome-Streptoc-agalactiae-FSL.fasta	21'154.2	1	3	6	21	0.00115	0.746	possibly correct	true	180816_Oechslin_10597D.13867.13867.2	SGSDINEVELTFTASPRPLDK	K	I	0.997	52.2	25.6	52.2	2			1'138.563965	2'275.113378	2'276.140746	2	-0.02009	-8.827	3'557.90	530180	142	162
180821-Oechslin-10595-97-semiTry	10597	180816_Oechslin_10597D.raw (F003953)	Prophage LambdaSa04, phi13 family major tail protein OS=Streptococcus agalactiae FSL S3-026 OX=876138 GN=FSLSAGS3026_06305 PE=4 SV=1	F8Y0R4_STRAG	Uniprot-proteome-Streptoc-agalactiae-FSL.fasta	21'154.2	1	3	6	21	0.00115	0.746	possibly correct	true	180816_Oechslin_10597D.3878.3878.2	TTEETNDEIR	R	E	0.997	44.4	25	39.4	2			604.276	1'206.537816	1'207.543846	2	0.001246	1.032	1'715.64	1373630	168	177
180821-Oechslin-10595-97-semiTry	10597	180816_Oechslin_10597D.raw (F003953)	Prophage LambdaSa04, phi13 family major tail protein OS=Streptococcus agalactiae FSL S3-026 OX=876138 GN=FSLSAGS3026_06305 PE=4 SV=1	F8Y0R4_STRAG	Uniprot-proteome-Streptoc-agalactiae-FSL.fasta	21'154.2	1	3	6	21	0.00115	0.746	possibly correct	true	180816_Oechslin_10597D.10936.10936.3	TTEETNDEIRENWFK	R	S	0.965	20	25	20	2			637.955	1'910.843040	1'911.872046	3	-0.02173	-11.37	3'013.88	4331840	168	182
180821-Oechslin-10595-97-semiTry	10597	180816_Oechslin_10597D.raw (F003953)	Prophage LambdaSa04, phi13 family major tail protein OS=Streptococcus agalactiae FSL S3-026 OX=876138 GN=FSLSAGS3026_06305 PE=4 SV=1	F8Y0R4_STRAG	Uniprot-proteome-Streptoc-agalactiae-FSL.fasta	21'154.2	1	3	6	21	0.00115	0.746	possibly correct	true	180816_Oechslin_10597D.10950.10950.2	TTEETNDEIRENWFK	R	S	0.997	52.2	25	52.2	2			956.43	1'910.845068	1'911.872046	2	-0.0197	-10.31	3'016.38	1312630	168	182
180821-Oechslin-10595-97-semiTry	10597	180816_Oechslin_10597D.raw (F003953)	Prophage LambdaSa04, phi13 family major tail protein OS=Streptococcus agalactiae FSL S3-026 OX=876138 GN=FSLSAGS3026_06305 PE=4 SV=1	F8Y0R4_STRAG	Uniprot-proteome-Streptoc-agalactiae-FSL.fasta	21'154.2	1	3	6	21	0.00115	0.746	possibly correct	true	180816_Oechslin_10597D.15070.15070.2	VALLSQEFLTR	K	V	0.997	50	25	21.3	2			638.871	1'275.727514	1'276.726046	2	0.008744	6.849	3'780.23	7871910	75	85
180821-Oechslin-10595-97-semiTry	10597	180816_Oechslin_10597D.raw (F003953)	Prophage LambdaSa04, phi13 family major tail protein OS=Streptococcus agalactiae FSL S3-026 OX=876138 GN=FSLSAGS3026_06305 PE=4 SV=1	F8Y0R4_STRAG	Uniprot-proteome-Streptoc-agalactiae-FSL.fasta	21'154.2	1	3	6	21	0.00115	0.746	possibly correct	true	180816_Oechslin_10597D.14537.14537.2	VLGEQLDATSNTISEIASSK	R	K	0.978	99	26.6	99	2			1'032.027710	2'062.040868	2'063.050446	2	-0.002302	-1.116	3'681.50	2320140	86	105
180821-Oechslin-10595-97-semiTry	10597	180816_Oechslin_10597D.raw (F003953)	Prophage LambdaSa04, phi13 family major tail protein OS=Streptococcus agalactiae FSL S3-026 OX=876138 GN=FSLSAGS3026_06305 PE=4 SV=1	F8Y0R4_STRAG	Uniprot-proteome-Streptoc-agalactiae-FSL.fasta	21'154.2	1	3	6	21	0.00115	0.746	possibly correct	true	180816_Oechslin_10597D.14542.14542.3	VLGEQLDATSNTISEIASSK	R	K	0.997	57.9	26.5	54.5	2			688.356	2'062.044945	2'063.050446	3	0.001775	0.8604	3'682.64	8007120	86	105
180821-Oechslin-10595-97-semiTry	10597	180816_Oechslin_10597D.raw (F003953)	Prophage LambdaSa04, phi13 family major tail protein OS=Streptococcus agalactiae FSL S3-026 OX=876138 GN=FSLSAGS3026_06305 PE=4 SV=1	F8Y0R4_STRAG	Uniprot-proteome-Streptoc-agalactiae-FSL.fasta	21'154.2	1	3	6	21	0.00115	0.746	possibly correct	true	180816_Oechslin_10597D.14795.14795.3	VTFGLQDVHWAEVTK	K	E	0.989	26.3	26.2	23.8	2			577.303	1'728.886557	1'729.890946	3	0.002887	1.669	3'729.07	8024910	7	21
180821-Oechslin-10595-97-semiTry	10597	180816_Oechslin_10597D.raw (F003953)	Prophage LambdaSa04, phi13 family major tail protein OS=Streptococcus agalactiae FSL S3-026 OX=876138 GN=FSLSAGS3026_06305 PE=4 SV=1	F8Y0R4_STRAG	Uniprot-proteome-Streptoc-agalactiae-FSL.fasta	21'154.2	1	3	6	21	0.00115	0.746	possibly correct	true	180816_Oechslin_10597D.14801.14801.2	VTFGLQDVHWAEVTK	K	E	0.997	59.5	26.3	49.4	2			865.452	1'728.889866	1'729.890946	2	0.006196	3.582	3'729.98	3748080	7	21
180821-Oechslin-10595-97-semiTry	10597	180816_Oechslin_10597E.raw (F003954)	Prophage LambdaSa04, phi13 family major tail protein OS=Streptococcus agalactiae FSL S3-026 OX=876138 GN=FSLSAGS3026_06305 PE=4 SV=1	F8Y0R4_STRAG	Uniprot-proteome-Streptoc-agalactiae-FSL.fasta	21'154.2	1	3	5	10	0.000564	0.64	possibly correct	true	180816_Oechslin_10597E.11862.11862.2	ADNINFYTTESNDGYEGTLK	K	V	0.997	88.2	25	88.2	2			1'126.505493	2'250.996434	2'251.999146	2	0.004564	2.027	3'277.95	1794820	55	74
180821-Oechslin-10595-97-semiTry	10597	180816_Oechslin_10597E.raw (F003954)	Prophage LambdaSa04, phi13 family major tail protein OS=Streptococcus agalactiae FSL S3-026 OX=876138 GN=FSLSAGS3026_06305 PE=4 SV=1	F8Y0R4_STRAG	Uniprot-proteome-Streptoc-agalactiae-FSL.fasta	21'154.2	1	3	5	10	0.000564	0.64	possibly correct	true	180816_Oechslin_10597E.8144.8144.2	EGADGALTYGTVER	K	L	0.997	53	25	47.3	2			719.844	1'437.673558	1'438.681046	2	-0.0002119	-0.1473	2'594.06	3718040	22	35
180821-Oechslin-10595-97-semiTry	10597	180816_Oechslin_10597E.raw (F003954)	Prophage LambdaSa04, phi13 family major tail protein OS=Streptococcus agalactiae FSL S3-026 OX=876138 GN=FSLSAGS3026_06305 PE=4 SV=1	F8Y0R4_STRAG	Uniprot-proteome-Streptoc-agalactiae-FSL.fasta	21'154.2	1	3	5	10	0.000564	0.64	possibly correct	true	180816_Oechslin_10597E.7643.7643.3	GAAELTLEPTGDKGSYK	R	A	0.98	22.9	26.9	21.1	2			579.63	1'735.867455	1'736.870446	3	0.004285	2.467	2'498.95	8256680	38	54
180821-Oechslin-10595-97-semiTry	10597	180816_Oechslin_10597E.raw (F003954)	Prophage LambdaSa04, phi13 family major tail protein OS=Streptococcus agalactiae FSL S3-026 OX=876138 GN=FSLSAGS3026_06305 PE=4 SV=1	F8Y0R4_STRAG	Uniprot-proteome-Streptoc-agalactiae-FSL.fasta	21'154.2	1	3	5	10	0.000564	0.64	possibly correct	true	180816_Oechslin_10597E.14561.14561.2	NFALMFR	K	F	0.9	20.4	25	18.8	2			449.735	897.455	898.46	2	0.001982	2.206	3'779.04	3105740	108	114
180821-Oechslin-10595-97-semiTry	10597	180816_Oechslin_10597E.raw (F003954)	Prophage LambdaSa04, phi13 family major tail protein OS=Streptococcus agalactiae FSL S3-026 OX=876138 GN=FSLSAGS3026_06305 PE=4 SV=1	F8Y0R4_STRAG	Uniprot-proteome-Streptoc-agalactiae-FSL.fasta	21'154.2	1	3	5	10	0.000564	0.64	possibly correct	true	180816_Oechslin_10597E.13744.13744.2	SGSDINEVELTFTASPR	K	P	0.997	82.8	25.4	82.8	1			911.946	1'821.876684	1'822.881846	2	0.002114	1.16	3'628.00	3201680	142	158
180821-Oechslin-10595-97-semiTry	10597	180816_Oechslin_10597E.raw (F003954)	Prophage LambdaSa04, phi13 family major tail protein OS=Streptococcus agalactiae FSL S3-026 OX=876138 GN=FSLSAGS3026_06305 PE=4 SV=1	F8Y0R4_STRAG	Uniprot-proteome-Streptoc-agalactiae-FSL.fasta	21'154.2	1	3	5	10	0.000564	0.64	possibly correct	true	180816_Oechslin_10597E.14722.14722.2	VALLSQEFLTR	K	V	0.997	55.5	25	48.1	2			638.868	1'275.722142	1'276.726046	2	0.003372	2.641	3'808.73	6880980	75	85
180821-Oechslin-10595-97-semiTry	10597	180816_Oechslin_10597E.raw (F003954)	Prophage LambdaSa04, phi13 family major tail protein OS=Streptococcus agalactiae FSL S3-026 OX=876138 GN=FSLSAGS3026_06305 PE=4 SV=1	F8Y0R4_STRAG	Uniprot-proteome-Streptoc-agalactiae-FSL.fasta	21'154.2	1	3	5	10	0.000564	0.64	possibly correct	true	180816_Oechslin_10597E.14150.14150.2	VLGEQLDATSNTISEIASSK	R	K	0.997	92.4	26.5	92.1	2			1'032.031860	2'062.049168	2'063.050446	2	0.005998	2.907	3'703.40	4799880	86	105
180821-Oechslin-10595-97-semiTry	10597	180816_Oechslin_10597E.raw (F003954)	Prophage LambdaSa04, phi13 family major tail protein OS=Streptococcus agalactiae FSL S3-026 OX=876138 GN=FSLSAGS3026_06305 PE=4 SV=1	F8Y0R4_STRAG	Uniprot-proteome-Streptoc-agalactiae-FSL.fasta	21'154.2	1	3	5	10	0.000564	0.64	possibly correct	true	180816_Oechslin_10597E.14153.14153.3	VLGEQLDATSNTISEIASSK	R	K	0.997	60.3	26.6	60.3	2			688.355	2'062.043298	2'063.050446	3	0.0001281	0.06207	3'703.86	7807060	86	105
180821-Oechslin-10595-97-semiTry	10597	180816_Oechslin_10597E.raw (F003954)	Prophage LambdaSa04, phi13 family major tail protein OS=Streptococcus agalactiae FSL S3-026 OX=876138 GN=FSLSAGS3026_06305 PE=4 SV=1	F8Y0R4_STRAG	Uniprot-proteome-Streptoc-agalactiae-FSL.fasta	21'154.2	1	3	5	10	0.000564	0.64	possibly correct	true	180816_Oechslin_10597E.14469.14469.3	VTFGLQDVHWAEVTK	K	E	0.997	32	26.1	28.6	2			577.303	1'728.888207	1'729.890946	3	0.004537	2.623	3'762.10	8823890	7	21
180821-Oechslin-10595-97-semiTry	10597	180816_Oechslin_10597E.raw (F003954)	Prophage LambdaSa04, phi13 family major tail protein OS=Streptococcus agalactiae FSL S3-026 OX=876138 GN=FSLSAGS3026_06305 PE=4 SV=1	F8Y0R4_STRAG	Uniprot-proteome-Streptoc-agalactiae-FSL.fasta	21'154.2	1	3	5	10	0.000564	0.64	possibly correct	true	180816_Oechslin_10597E.14473.14473.2	VTFGLQDVHWAEVTK	K	E	0.997	52	26.3	43.5	2			865.453	1'728.891210	1'729.890946	2	0.00754	4.359	3'762.72	3324570	7	21
180821-Oechslin-10595-97-semiTry	10597	180816_Oechslin_10597F.raw (F003955)	Prophage LambdaSa04, phi13 family major tail protein OS=Streptococcus agalactiae FSL S3-026 OX=876138 GN=FSLSAGS3026_06305 PE=4 SV=1	F8Y0R4_STRAG	Uniprot-proteome-Streptoc-agalactiae-FSL.fasta	21'154.2	0.995	1	1	2	0.000118	0.164	possibly correct	true	180816_Oechslin_10597F.14445.14445.2	VALLSQEFLTR	K	V	0.997	53	25	42.5	2			638.868	1'275.721654	1'276.726046	2	0.002884	2.259	3'840.76	1377870	75	85
180821-Oechslin-10595-97-semiTry	10597	180816_Oechslin_10597F.raw (F003955)	Prophage LambdaSa04, phi13 family major tail protein OS=Streptococcus agalactiae FSL S3-026 OX=876138 GN=FSLSAGS3026_06305 PE=4 SV=1	F8Y0R4_STRAG	Uniprot-proteome-Streptoc-agalactiae-FSL.fasta	21'154.2	0.995	1	1	2	0.000118	0.164	possibly correct	true	180816_Oechslin_10597F.13951.13951.2	VLGEQLDATSNTISEIASSK	R	K	0.99	72	26.4	72	2			1'032.035522	2'062.056492	2'063.050446	2	0.01332	6.457	3'745.57	749619	86	105
180821-Oechslin-10595-97-semiTry	10595	180816_Oechslin_10595D_2ul.raw (F003959)	Prophage LambdaSa04, phi13 family major tail protein OS=Streptococcus agalactiae FSL S3-026 OX=876138 GN=FSLSAGS3026_06305 PE=4 SV=1	F8Y0R4_STRAG	Uniprot-proteome-Streptoc-agalactiae-FSL.fasta	21'154.2	1	5	7	23	0.00131	0.815	possibly correct	true	180816_Oechslin_10595D_2ul.11986.11986.2	ADNINFYTTESNDGYEGTLK	K	V	0.997	82.7	25	82.7	2			1'126.505493	2'250.996434	2'251.999146	2	0.004564	2.027	3'325.96	1842230	55	74
180821-Oechslin-10595-97-semiTry	10595	180816_Oechslin_10595D_2ul.raw (F003959)	Prophage LambdaSa04, phi13 family major tail protein OS=Streptococcus agalactiae FSL S3-026 OX=876138 GN=FSLSAGS3026_06305 PE=4 SV=1	F8Y0R4_STRAG	Uniprot-proteome-Streptoc-agalactiae-FSL.fasta	21'154.2	1	5	7	23	0.00131	0.815	possibly correct	true	180816_Oechslin_10595D_2ul.11989.11989.3	ADNINFYTTESNDGYEGTLK	K	V	0.997	61.6	25	61.6	2			751.338	2'250.992211	2'251.999146	3	0.0003411	0.1514	3'326.43	2593660	55	74
180821-Oechslin-10595-97-semiTry	10595	180816_Oechslin_10595D_2ul.raw (F003959)	Prophage LambdaSa04, phi13 family major tail protein OS=Streptococcus agalactiae FSL S3-026 OX=876138 GN=FSLSAGS3026_06305 PE=4 SV=1	F8Y0R4_STRAG	Uniprot-proteome-Streptoc-agalactiae-FSL.fasta	21'154.2	1	5	7	23	0.00131	0.815	possibly correct	true	180816_Oechslin_10595D_2ul.8311.8311.2	EGADGALTYGTVER	K	L	0.997	49.3	25	42.3	2			719.844	1'437.674168	1'438.681046	2	0.0003981	0.2767	2'640.14	6482910	22	35
180821-Oechslin-10595-97-semiTry	10595	180816_Oechslin_10595D_2ul.raw (F003959)	Prophage LambdaSa04, phi13 family major tail protein OS=Streptococcus agalactiae FSL S3-026 OX=876138 GN=FSLSAGS3026_06305 PE=4 SV=1	F8Y0R4_STRAG	Uniprot-proteome-Streptoc-agalactiae-FSL.fasta	21'154.2	1	5	7	23	0.00131	0.815	possibly correct	true	180816_Oechslin_10595D_2ul.11730.11730.3	ETLHVLYYcYASR	K	P	0.997	32.9	25	32.9	1	c9: Carbamidomethyl (+57.02)		558.937	1'673.789757	1'674.794411	3	0.002622	1.565	3'277.37	1141740	121	133
180821-Oechslin-10595-97-semiTry	10595	180816_Oechslin_10595D_2ul.raw (F003959)	Prophage LambdaSa04, phi13 family major tail protein OS=Streptococcus agalactiae FSL S3-026 OX=876138 GN=FSLSAGS3026_06305 PE=4 SV=1	F8Y0R4_STRAG	Uniprot-proteome-Streptoc-agalactiae-FSL.fasta	21'154.2	1	5	7	23	0.00131	0.815	possibly correct	true	180816_Oechslin_10595D_2ul.8901.8901.2	GAAELTLEPTGDK	R	G	0.997	34.2	25.6	18.1	2			651.333	1'300.651952	1'301.658646	2	0.0005821	0.4472	2'748.98	1139030	38	50
180821-Oechslin-10595-97-semiTry	10595	180816_Oechslin_10595D_2ul.raw (F003959)	Prophage LambdaSa04, phi13 family major tail protein OS=Streptococcus agalactiae FSL S3-026 OX=876138 GN=FSLSAGS3026_06305 PE=4 SV=1	F8Y0R4_STRAG	Uniprot-proteome-Streptoc-agalactiae-FSL.fasta	21'154.2	1	5	7	23	0.00131	0.815	possibly correct	true	180816_Oechslin_10595D_2ul.8114.8114.3	GAAELTLEPTGDKGSYK	R	A	0.997	29.5	26.5	21.5	2			579.628	1'735.862328	1'736.870446	3	-0.0008419	-0.4847	2'603.03	2045220	38	54
180821-Oechslin-10595-97-semiTry	10595	180816_Oechslin_10595D_2ul.raw (F003959)	Prophage LambdaSa04, phi13 family major tail protein OS=Streptococcus agalactiae FSL S3-026 OX=876138 GN=FSLSAGS3026_06305 PE=4 SV=1	F8Y0R4_STRAG	Uniprot-proteome-Streptoc-agalactiae-FSL.fasta	21'154.2	1	5	7	23	0.00131	0.815	possibly correct	true	180816_Oechslin_10595D_2ul.10197.10197.2	GLQDVHWAEVTK	F	E	0.997	49.2	25.7	37.8	1			691.858	1'381.701146	1'382.706446	2	0.001976	1.429	2'992.22	1514750	10	21
180821-Oechslin-10595-97-semiTry	10595	180816_Oechslin_10595D_2ul.raw (F003959)	Prophage LambdaSa04, phi13 family major tail protein OS=Streptococcus agalactiae FSL S3-026 OX=876138 GN=FSLSAGS3026_06305 PE=4 SV=1	F8Y0R4_STRAG	Uniprot-proteome-Streptoc-agalactiae-FSL.fasta	21'154.2	1	5	7	23	0.00131	0.815	possibly correct	true	180816_Oechslin_10595D_2ul.14582.14582.2	NFALMFR	K	F	0.9	20.7	25	20.7	2			449.734	897.453	898.46	2	-0.0005199	-0.5787	3'816.17	1709260	108	114
180821-Oechslin-10595-97-semiTry	10595	180816_Oechslin_10595D_2ul.raw (F003959)	Prophage LambdaSa04, phi13 family major tail protein OS=Streptococcus agalactiae FSL S3-026 OX=876138 GN=FSLSAGS3026_06305 PE=4 SV=1	F8Y0R4_STRAG	Uniprot-proteome-Streptoc-agalactiae-FSL.fasta	21'154.2	1	5	7	23	0.00131	0.815	possibly correct	true	180816_Oechslin_10595D_2ul.12571.12571.2	NFALmFR	K	F	0.9	25.3	25	16.6	2		m5: Oxidation (+15.99)	457.732	913.45	914.455	2	0.001941	2.123	3'435.82	2547390	108	114
180821-Oechslin-10595-97-semiTry	10595	180816_Oechslin_10595D_2ul.raw (F003959)	Prophage LambdaSa04, phi13 family major tail protein OS=Streptococcus agalactiae FSL S3-026 OX=876138 GN=FSLSAGS3026_06305 PE=4 SV=1	F8Y0R4_STRAG	Uniprot-proteome-Streptoc-agalactiae-FSL.fasta	21'154.2	1	5	7	23	0.00131	0.815	possibly correct	true	180816_Oechslin_10595D_2ul.2663.2663.2	RTTEETNDEIR	R	E	0.997	30.5	25	21.4	2			682.326	1'362.637914	1'363.644946	2	0.0002441	0.179	1'528.39	525678	167	177
180821-Oechslin-10595-97-semiTry	10595	180816_Oechslin_10595D_2ul.raw (F003959)	Prophage LambdaSa04, phi13 family major tail protein OS=Streptococcus agalactiae FSL S3-026 OX=876138 GN=FSLSAGS3026_06305 PE=4 SV=1	F8Y0R4_STRAG	Uniprot-proteome-Streptoc-agalactiae-FSL.fasta	21'154.2	1	5	7	23	0.00131	0.815	possibly correct	true	180816_Oechslin_10595D_2ul.2661.2661.3	RTTEETNDEIR	R	E	0.997	49.6	25	39.6	2			455.22	1'362.638268	1'363.644946	3	0.0005981	0.4386	1'528.08	1476970	167	177
180821-Oechslin-10595-97-semiTry	10595	180816_Oechslin_10595D_2ul.raw (F003959)	Prophage LambdaSa04, phi13 family major tail protein OS=Streptococcus agalactiae FSL S3-026 OX=876138 GN=FSLSAGS3026_06305 PE=4 SV=1	F8Y0R4_STRAG	Uniprot-proteome-Streptoc-agalactiae-FSL.fasta	21'154.2	1	5	7	23	0.00131	0.815	possibly correct	true	180816_Oechslin_10595D_2ul.9535.9535.3	RTTEETNDEIRENWFK	R	S	0.997	27.1	25.1	24.7	2			689.997	2'066.968467	2'067.973146	3	0.002597	1.256	2'867.53	1441260	167	182
180821-Oechslin-10595-97-semiTry	10595	180816_Oechslin_10595D_2ul.raw (F003959)	Prophage LambdaSa04, phi13 family major tail protein OS=Streptococcus agalactiae FSL S3-026 OX=876138 GN=FSLSAGS3026_06305 PE=4 SV=1	F8Y0R4_STRAG	Uniprot-proteome-Streptoc-agalactiae-FSL.fasta	21'154.2	1	5	7	23	0.00131	0.815	possibly correct	true	180816_Oechslin_10595D_2ul.13692.13692.3	SGSDINEVELTFTASPR	K	P	0.975	22.9	25.7	21.8	1			608.3	1'821.878502	1'822.881846	3	0.003932	2.157	3'646.34	2470250	142	158
180821-Oechslin-10595-97-semiTry	10595	180816_Oechslin_10595D_2ul.raw (F003959)	Prophage LambdaSa04, phi13 family major tail protein OS=Streptococcus agalactiae FSL S3-026 OX=876138 GN=FSLSAGS3026_06305 PE=4 SV=1	F8Y0R4_STRAG	Uniprot-proteome-Streptoc-agalactiae-FSL.fasta	21'154.2	1	5	7	23	0.00131	0.815	possibly correct	true	180816_Oechslin_10595D_2ul.13679.13679.2	SGSDINEVELTFTASPR	K	P	0.995	96.4	25.7	96.4	1			911.947	1'821.878636	1'822.881846	2	0.004066	2.231	3'643.97	2738990	142	158
180821-Oechslin-10595-97-semiTry	10595	180816_Oechslin_10595D_2ul.raw (F003959)	Prophage LambdaSa04, phi13 family major tail protein OS=Streptococcus agalactiae FSL S3-026 OX=876138 GN=FSLSAGS3026_06305 PE=4 SV=1	F8Y0R4_STRAG	Uniprot-proteome-Streptoc-agalactiae-FSL.fasta	21'154.2	1	5	7	23	0.00131	0.815	possibly correct	true	180816_Oechslin_10595D_2ul.13432.13432.2	SGSDINEVELTFTASPRPLDK	K	I	0.997	65.8	26.1	65.8	2			1'138.579224	2'275.143896	2'276.140746	2	0.01043	4.581	3'597.64	522746	142	162
180821-Oechslin-10595-97-semiTry	10595	180816_Oechslin_10595D_2ul.raw (F003959)	Prophage LambdaSa04, phi13 family major tail protein OS=Streptococcus agalactiae FSL S3-026 OX=876138 GN=FSLSAGS3026_06305 PE=4 SV=1	F8Y0R4_STRAG	Uniprot-proteome-Streptoc-agalactiae-FSL.fasta	21'154.2	1	5	7	23	0.00131	0.815	possibly correct	true	180816_Oechslin_10595D_2ul.13411.13411.3	SGSDINEVELTFTASPRPLDK	K	I	0.997	61	26.1	59	2			759.388	2'275.143456	2'276.140746	3	0.009986	4.387	3'593.64	1616520	142	162
180821-Oechslin-10595-97-semiTry	10595	180816_Oechslin_10595D_2ul.raw (F003959)	Prophage LambdaSa04, phi13 family major tail protein OS=Streptococcus agalactiae FSL S3-026 OX=876138 GN=FSLSAGS3026_06305 PE=4 SV=1	F8Y0R4_STRAG	Uniprot-proteome-Streptoc-agalactiae-FSL.fasta	21'154.2	1	5	7	23	0.00131	0.815	possibly correct	true	180816_Oechslin_10595D_2ul.4945.4945.2	TISEIASSK	N	K	0.909	16.3	25.1	8.34	1			468.256	934.497	935.504	2	-0.0003699	-0.3954	1'999.70	1590320	97	105
180821-Oechslin-10595-97-semiTry	10595	180816_Oechslin_10595D_2ul.raw (F003959)	Prophage LambdaSa04, phi13 family major tail protein OS=Streptococcus agalactiae FSL S3-026 OX=876138 GN=FSLSAGS3026_06305 PE=4 SV=1	F8Y0R4_STRAG	Uniprot-proteome-Streptoc-agalactiae-FSL.fasta	21'154.2	1	5	7	23	0.00131	0.815	possibly correct	true	180816_Oechslin_10595D_2ul.3395.3395.2	TTEETNDEIR	R	E	0.997	56	25	50.3	2			604.275	1'206.536108	1'207.543846	2	-0.0004619	-0.3825	1'685.45	1121980	168	177
180821-Oechslin-10595-97-semiTry	10595	180816_Oechslin_10595D_2ul.raw (F003959)	Prophage LambdaSa04, phi13 family major tail protein OS=Streptococcus agalactiae FSL S3-026 OX=876138 GN=FSLSAGS3026_06305 PE=4 SV=1	F8Y0R4_STRAG	Uniprot-proteome-Streptoc-agalactiae-FSL.fasta	21'154.2	1	5	7	23	0.00131	0.815	possibly correct	true	180816_Oechslin_10595D_2ul.14647.14647.2	VALLSQEFLTR	K	V	0.997	56.2	25	46.1	2			638.867	1'275.718968	1'276.726046	2	0.0001981	0.1551	3'828.86	14098400	75	85
180821-Oechslin-10595-97-semiTry	10595	180816_Oechslin_10595D_2ul.raw (F003959)	Prophage LambdaSa04, phi13 family major tail protein OS=Streptococcus agalactiae FSL S3-026 OX=876138 GN=FSLSAGS3026_06305 PE=4 SV=1	F8Y0R4_STRAG	Uniprot-proteome-Streptoc-agalactiae-FSL.fasta	21'154.2	1	5	7	23	0.00131	0.815	possibly correct	true	180816_Oechslin_10595D_2ul.14141.14141.2	VLGEQLDATSNTISEIASSK	R	K	0.997	90.3	26.5	90.3	2			1'032.030762	2'062.046972	2'063.050446	2	0.003802	1.843	3'731.89	2850220	86	105
180821-Oechslin-10595-97-semiTry	10595	180816_Oechslin_10595D_2ul.raw (F003959)	Prophage LambdaSa04, phi13 family major tail protein OS=Streptococcus agalactiae FSL S3-026 OX=876138 GN=FSLSAGS3026_06305 PE=4 SV=1	F8Y0R4_STRAG	Uniprot-proteome-Streptoc-agalactiae-FSL.fasta	21'154.2	1	5	7	23	0.00131	0.815	possibly correct	true	180816_Oechslin_10595D_2ul.14144.14144.3	VLGEQLDATSNTISEIASSK	R	K	0.997	40.8	26.4	40.8	2			688.353	2'062.038354	2'063.050446	3	-0.004816	-2.334	3'732.36	6209760	86	105
180821-Oechslin-10595-97-semiTry	10595	180816_Oechslin_10595D_2ul.raw (F003959)	Prophage LambdaSa04, phi13 family major tail protein OS=Streptococcus agalactiae FSL S3-026 OX=876138 GN=FSLSAGS3026_06305 PE=4 SV=1	F8Y0R4_STRAG	Uniprot-proteome-Streptoc-agalactiae-FSL.fasta	21'154.2	1	5	7	23	0.00131	0.815	possibly correct	true	180816_Oechslin_10595D_2ul.14438.14438.3	VTFGLQDVHWAEVTK	K	E	0.966	21.5	26.1	20.9	2			577.302	1'728.883263	1'729.890946	3	-0.0004069	-0.2352	3'788.77	6133920	7	21
180821-Oechslin-10595-97-semiTry	10595	180816_Oechslin_10595D_2ul.raw (F003959)	Prophage LambdaSa04, phi13 family major tail protein OS=Streptococcus agalactiae FSL S3-026 OX=876138 GN=FSLSAGS3026_06305 PE=4 SV=1	F8Y0R4_STRAG	Uniprot-proteome-Streptoc-agalactiae-FSL.fasta	21'154.2	1	5	7	23	0.00131	0.815	possibly correct	true	180816_Oechslin_10595D_2ul.14440.14440.2	VTFGLQDVHWAEVTK	K	E	0.997	61.9	26.1	48	2			865.45	1'728.885960	1'729.890946	2	0.00229	1.324	3'789.08	1313990	7	21
180821-Oechslin-10595-97-semiTry	10595	180816_Oechslin_10595E.raw (F003960)	Prophage LambdaSa04, phi13 family major tail protein OS=Streptococcus agalactiae FSL S3-026 OX=876138 GN=FSLSAGS3026_06305 PE=4 SV=1	F8Y0R4_STRAG	Uniprot-proteome-Streptoc-agalactiae-FSL.fasta	21'154.2	1	4	6	23	0.00134	0.815	possibly correct	true	180816_Oechslin_10595E.11909.11909.2	ADNINFYTTESNDGYEGTLK	K	V	0.996	88.3	25	88.3	2			1'126.505493	2'250.996434	2'251.999146	2	0.004564	2.027	3'325.57	756687	55	74
180821-Oechslin-10595-97-semiTry	10595	180816_Oechslin_10595E.raw (F003960)	Prophage LambdaSa04, phi13 family major tail protein OS=Streptococcus agalactiae FSL S3-026 OX=876138 GN=FSLSAGS3026_06305 PE=4 SV=1	F8Y0R4_STRAG	Uniprot-proteome-Streptoc-agalactiae-FSL.fasta	21'154.2	1	4	6	23	0.00134	0.815	possibly correct	true	180816_Oechslin_10595E.11917.11917.3	ADNINFYTTESNDGYEGTLK	K	V	0.997	83.7	25	83.7	2			751.337	2'250.990012	2'251.999146	3	-0.001858	-0.825	3'327.27	2672910	55	74
180821-Oechslin-10595-97-semiTry	10595	180816_Oechslin_10595E.raw (F003960)	Prophage LambdaSa04, phi13 family major tail protein OS=Streptococcus agalactiae FSL S3-026 OX=876138 GN=FSLSAGS3026_06305 PE=4 SV=1	F8Y0R4_STRAG	Uniprot-proteome-Streptoc-agalactiae-FSL.fasta	21'154.2	1	4	6	23	0.00134	0.815	possibly correct	true	180816_Oechslin_10595E.8303.8303.2	EGADGALTYGTVER	K	L	0.997	63.3	25	53.3	2			719.845	1'437.675024	1'438.681046	2	0.001254	0.8717	2'640.22	1803570	22	35
180821-Oechslin-10595-97-semiTry	10595	180816_Oechslin_10595E.raw (F003960)	Prophage LambdaSa04, phi13 family major tail protein OS=Streptococcus agalactiae FSL S3-026 OX=876138 GN=FSLSAGS3026_06305 PE=4 SV=1	F8Y0R4_STRAG	Uniprot-proteome-Streptoc-agalactiae-FSL.fasta	21'154.2	1	4	6	23	0.00134	0.815	possibly correct	true	180816_Oechslin_10595E.11670.11670.3	ETLHVLYYcYASR	K	P	0.954	20.7	25	20.7	1	c9: Carbamidomethyl (+57.02)		558.938	1'673.791587	1'674.794411	3	0.004452	2.658	3'279.12	868802	121	133
180821-Oechslin-10595-97-semiTry	10595	180816_Oechslin_10595E.raw (F003960)	Prophage LambdaSa04, phi13 family major tail protein OS=Streptococcus agalactiae FSL S3-026 OX=876138 GN=FSLSAGS3026_06305 PE=4 SV=1	F8Y0R4_STRAG	Uniprot-proteome-Streptoc-agalactiae-FSL.fasta	21'154.2	1	4	6	23	0.00134	0.815	possibly correct	true	180816_Oechslin_10595E.8902.8902.2	GAAELTLEPTGDK	R	G	0.997	48.7	25.6	39.2	2			651.331	1'300.648290	1'301.658646	2	-0.00308	-2.366	2'751.13	1002390	38	50
180821-Oechslin-10595-97-semiTry	10595	180816_Oechslin_10595E.raw (F003960)	Prophage LambdaSa04, phi13 family major tail protein OS=Streptococcus agalactiae FSL S3-026 OX=876138 GN=FSLSAGS3026_06305 PE=4 SV=1	F8Y0R4_STRAG	Uniprot-proteome-Streptoc-agalactiae-FSL.fasta	21'154.2	1	4	6	23	0.00134	0.815	possibly correct	true	180816_Oechslin_10595E.8128.8128.3	GAAELTLEPTGDKGSYK	R	A	0.997	32	26.6	25.1	2			579.629	1'735.864707	1'736.870446	3	0.001537	0.885	2'606.86	1955250	38	54
180821-Oechslin-10595-97-semiTry	10595	180816_Oechslin_10595E.raw (F003960)	Prophage LambdaSa04, phi13 family major tail protein OS=Streptococcus agalactiae FSL S3-026 OX=876138 GN=FSLSAGS3026_06305 PE=4 SV=1	F8Y0R4_STRAG	Uniprot-proteome-Streptoc-agalactiae-FSL.fasta	21'154.2	1	4	6	23	0.00134	0.815	possibly correct	true	180816_Oechslin_10595E.12502.12502.2	NFALmFR	K	F	0.9	18.9	25	14.1	2		m5: Oxidation (+15.99)	457.732	913.449	914.455	2	0.000719	0.7863	3'438.18	2280690	108	114
180821-Oechslin-10595-97-semiTry	10595	180816_Oechslin_10595E.raw (F003960)	Prophage LambdaSa04, phi13 family major tail protein OS=Streptococcus agalactiae FSL S3-026 OX=876138 GN=FSLSAGS3026_06305 PE=4 SV=1	F8Y0R4_STRAG	Uniprot-proteome-Streptoc-agalactiae-FSL.fasta	21'154.2	1	4	6	23	0.00134	0.815	possibly correct	true	180816_Oechslin_10595E.14449.14449.2	NFALMFR	K	F	0.9	20.3	25	20.3	2			449.734	897.454	898.46	2	0.00125	1.391	3'817.39	1274190	108	114
180821-Oechslin-10595-97-semiTry	10595	180816_Oechslin_10595E.raw (F003960)	Prophage LambdaSa04, phi13 family major tail protein OS=Streptococcus agalactiae FSL S3-026 OX=876138 GN=FSLSAGS3026_06305 PE=4 SV=1	F8Y0R4_STRAG	Uniprot-proteome-Streptoc-agalactiae-FSL.fasta	21'154.2	1	4	6	23	0.00134	0.815	possibly correct	true	180816_Oechslin_10595E.2779.2779.2	RTTEETNDEIR	R	E	0.997	45.5	25	37	2			682.326	1'362.637914	1'363.644946	2	0.0002441	0.179	1'534.40	353312	167	177
180821-Oechslin-10595-97-semiTry	10595	180816_Oechslin_10595E.raw (F003960)	Prophage LambdaSa04, phi13 family major tail protein OS=Streptococcus agalactiae FSL S3-026 OX=876138 GN=FSLSAGS3026_06305 PE=4 SV=1	F8Y0R4_STRAG	Uniprot-proteome-Streptoc-agalactiae-FSL.fasta	21'154.2	1	4	6	23	0.00134	0.815	possibly correct	true	180816_Oechslin_10595E.9506.9506.3	RTTEETNDEIRENWFK	R	S	0.947	18.9	25.1	14.4	2			689.996	2'066.964804	2'067.973146	3	-0.001066	-0.5155	2'864.31	1477930	167	182
180821-Oechslin-10595-97-semiTry	10595	180816_Oechslin_10595E.raw (F003960)	Prophage LambdaSa04, phi13 family major tail protein OS=Streptococcus agalactiae FSL S3-026 OX=876138 GN=FSLSAGS3026_06305 PE=4 SV=1	F8Y0R4_STRAG	Uniprot-proteome-Streptoc-agalactiae-FSL.fasta	21'154.2	1	4	6	23	0.00134	0.815	possibly correct	true	180816_Oechslin_10595E.13571.13571.2	SGSDINEVELTFTASPR	K	P	0.996	86.6	25.7	86.6	1			911.947	1'821.878758	1'822.881846	2	0.004188	2.297	3'645.40	1372710	142	158
180821-Oechslin-10595-97-semiTry	10595	180816_Oechslin_10595E.raw (F003960)	Prophage LambdaSa04, phi13 family major tail protein OS=Streptococcus agalactiae FSL S3-026 OX=876138 GN=FSLSAGS3026_06305 PE=4 SV=1	F8Y0R4_STRAG	Uniprot-proteome-Streptoc-agalactiae-FSL.fasta	21'154.2	1	4	6	23	0.00134	0.815	possibly correct	true	180816_Oechslin_10595E.13588.13588.3	SGSDINEVELTFTASPR	K	P	0.997	36.4	25.7	36.3	1			608.3	1'821.878136	1'822.881846	3	0.003566	1.956	3'648.82	3389660	142	158
180821-Oechslin-10595-97-semiTry	10595	180816_Oechslin_10595E.raw (F003960)	Prophage LambdaSa04, phi13 family major tail protein OS=Streptococcus agalactiae FSL S3-026 OX=876138 GN=FSLSAGS3026_06305 PE=4 SV=1	F8Y0R4_STRAG	Uniprot-proteome-Streptoc-agalactiae-FSL.fasta	21'154.2	1	4	6	23	0.00134	0.815	possibly correct	true	180816_Oechslin_10595E.13328.13328.2	SGSDINEVELTFTASPRPLDK	K	I	0.997	58.4	26.1	56.2	2			1'138.576294	2'275.138036	2'276.140746	2	0.004566	2.006	3'599.13	479963	142	162
180821-Oechslin-10595-97-semiTry	10595	180816_Oechslin_10595E.raw (F003960)	Prophage LambdaSa04, phi13 family major tail protein OS=Streptococcus agalactiae FSL S3-026 OX=876138 GN=FSLSAGS3026_06305 PE=4 SV=1	F8Y0R4_STRAG	Uniprot-proteome-Streptoc-agalactiae-FSL.fasta	21'154.2	1	4	6	23	0.00134	0.815	possibly correct	true	180816_Oechslin_10595E.13313.13313.3	SGSDINEVELTFTASPRPLDK	K	I	0.997	43.6	26.1	43.6	2			759.388	2'275.142907	2'276.140746	3	0.009437	4.146	3'596.37	3756160	142	162
180821-Oechslin-10595-97-semiTry	10595	180816_Oechslin_10595E.raw (F003960)	Prophage LambdaSa04, phi13 family major tail protein OS=Streptococcus agalactiae FSL S3-026 OX=876138 GN=FSLSAGS3026_06305 PE=4 SV=1	F8Y0R4_STRAG	Uniprot-proteome-Streptoc-agalactiae-FSL.fasta	21'154.2	1	4	6	23	0.00134	0.815	possibly correct	true	180816_Oechslin_10595E.4973.4973.2	TISEIASSK	N	K	0.902	21.4	25	13.6	1			468.255	934.495	935.504	2	-0.002322	-2.482	1'997.09	1142420	97	105
180821-Oechslin-10595-97-semiTry	10595	180816_Oechslin_10595E.raw (F003960)	Prophage LambdaSa04, phi13 family major tail protein OS=Streptococcus agalactiae FSL S3-026 OX=876138 GN=FSLSAGS3026_06305 PE=4 SV=1	F8Y0R4_STRAG	Uniprot-proteome-Streptoc-agalactiae-FSL.fasta	21'154.2	1	4	6	23	0.00134	0.815	possibly correct	true	180816_Oechslin_10595E.3472.3472.2	TTEETNDEIR	R	E	0.997	31.4	25	31.4	2			604.275	1'206.535008	1'207.543846	2	-0.001562	-1.293	1'689.90	913682	168	177
180821-Oechslin-10595-97-semiTry	10595	180816_Oechslin_10595E.raw (F003960)	Prophage LambdaSa04, phi13 family major tail protein OS=Streptococcus agalactiae FSL S3-026 OX=876138 GN=FSLSAGS3026_06305 PE=4 SV=1	F8Y0R4_STRAG	Uniprot-proteome-Streptoc-agalactiae-FSL.fasta	21'154.2	1	4	6	23	0.00134	0.815	possibly correct	true	180816_Oechslin_10595E.10810.10810.3	TTEETNDEIRENWFK	R	S	0.997	26.8	25	23.3	2			637.963	1'910.866110	1'911.872046	3	0.00134	0.7009	3'113.93	8878890	168	182
180821-Oechslin-10595-97-semiTry	10595	180816_Oechslin_10595E.raw (F003960)	Prophage LambdaSa04, phi13 family major tail protein OS=Streptococcus agalactiae FSL S3-026 OX=876138 GN=FSLSAGS3026_06305 PE=4 SV=1	F8Y0R4_STRAG	Uniprot-proteome-Streptoc-agalactiae-FSL.fasta	21'154.2	1	4	6	23	0.00134	0.815	possibly correct	true	180816_Oechslin_10595E.10803.10803.2	TTEETNDEIRENWFK	R	S	0.997	52.2	25	52.2	2			956.44	1'910.865820	1'911.872046	2	0.00105	0.5492	3'112.44	501826	168	182
180821-Oechslin-10595-97-semiTry	10595	180816_Oechslin_10595E.raw (F003960)	Prophage LambdaSa04, phi13 family major tail protein OS=Streptococcus agalactiae FSL S3-026 OX=876138 GN=FSLSAGS3026_06305 PE=4 SV=1	F8Y0R4_STRAG	Uniprot-proteome-Streptoc-agalactiae-FSL.fasta	21'154.2	1	4	6	23	0.00134	0.815	possibly correct	true	180816_Oechslin_10595E.14514.14514.2	VALLSQEFLTR	K	V	0.997	62	25	51.5	2			638.867	1'275.719090	1'276.726046	2	0.0003201	0.2507	3'830.07	3244530	75	85
180821-Oechslin-10595-97-semiTry	10595	180816_Oechslin_10595E.raw (F003960)	Prophage LambdaSa04, phi13 family major tail protein OS=Streptococcus agalactiae FSL S3-026 OX=876138 GN=FSLSAGS3026_06305 PE=4 SV=1	F8Y0R4_STRAG	Uniprot-proteome-Streptoc-agalactiae-FSL.fasta	21'154.2	1	4	6	23	0.00134	0.815	possibly correct	true	180816_Oechslin_10595E.14028.14028.2	VLGEQLDATSNTISEIASSK	R	K	0.996	92.3	26.6	92.3	2			1'032.030518	2'062.046484	2'063.050446	2	0.003314	1.606	3'734.54	1483880	86	105
180821-Oechslin-10595-97-semiTry	10595	180816_Oechslin_10595E.raw (F003960)	Prophage LambdaSa04, phi13 family major tail protein OS=Streptococcus agalactiae FSL S3-026 OX=876138 GN=FSLSAGS3026_06305 PE=4 SV=1	F8Y0R4_STRAG	Uniprot-proteome-Streptoc-agalactiae-FSL.fasta	21'154.2	1	4	6	23	0.00134	0.815	possibly correct	true	180816_Oechslin_10595E.14029.14029.3	VLGEQLDATSNTISEIASSK	R	K	0.997	52.1	26.6	52.1	2			688.354	2'062.039269	2'063.050446	3	-0.003901	-1.891	3'734.70	2662620	86	105
180821-Oechslin-10595-97-semiTry	10595	180816_Oechslin_10595E.raw (F003960)	Prophage LambdaSa04, phi13 family major tail protein OS=Streptococcus agalactiae FSL S3-026 OX=876138 GN=FSLSAGS3026_06305 PE=4 SV=1	F8Y0R4_STRAG	Uniprot-proteome-Streptoc-agalactiae-FSL.fasta	21'154.2	1	4	6	23	0.00134	0.815	possibly correct	true	180816_Oechslin_10595E.14355.14355.2	VTFGLQDVHWAEVTK	K	E	0.997	63.8	26.2	51.1	2			865.454	1'728.892552	1'729.890946	2	0.008882	5.134	3'798.87	827509	7	21
180821-Oechslin-10595-97-semiTry	10595	180816_Oechslin_10595E.raw (F003960)	Prophage LambdaSa04, phi13 family major tail protein OS=Streptococcus agalactiae FSL S3-026 OX=876138 GN=FSLSAGS3026_06305 PE=4 SV=1	F8Y0R4_STRAG	Uniprot-proteome-Streptoc-agalactiae-FSL.fasta	21'154.2	1	4	6	23	0.00134	0.815	possibly correct	true	180816_Oechslin_10595E.14348.14348.3	VTFGLQDVHWAEVTK	K	E	0.997	32.1	26.1	27.4	2			577.303	1'728.885825	1'729.890946	3	0.002155	1.246	3'797.70	2058630	7	21
180821-Oechslin-10595-97-semiTry	10595	180816_Oechslin_10595F.raw (F003961)	Prophage LambdaSa04, phi13 family major tail protein OS=Streptococcus agalactiae FSL S3-026 OX=876138 GN=FSLSAGS3026_06305 PE=4 SV=1	F8Y0R4_STRAG	Uniprot-proteome-Streptoc-agalactiae-FSL.fasta	21'154.2	1	1	2	4	0.00024	0.254	possibly correct	true	180816_Oechslin_10595F.13175.13175.2	SGSDINEVELTFTASPR	K	P	0.997	58.1	25.8	58.1	1			911.948	1'821.880590	1'822.881846	2	0.00602	3.302	3'653.13	312485	142	158
180821-Oechslin-10595-97-semiTry	10595	180816_Oechslin_10595F.raw (F003961)	Prophage LambdaSa04, phi13 family major tail protein OS=Streptococcus agalactiae FSL S3-026 OX=876138 GN=FSLSAGS3026_06305 PE=4 SV=1	F8Y0R4_STRAG	Uniprot-proteome-Streptoc-agalactiae-FSL.fasta	21'154.2	1	1	2	4	0.00024	0.254	possibly correct	true	180816_Oechslin_10595F.14075.14075.2	VALLSQEFLTR	K	V	0.997	60.2	25	51.1	2			638.865	1'275.715916	1'276.726046	2	-0.002854	-2.235	3'831.14	947217	75	85
180821-Oechslin-10595-97-semiTry	10595	180816_Oechslin_10595F.raw (F003961)	Prophage LambdaSa04, phi13 family major tail protein OS=Streptococcus agalactiae FSL S3-026 OX=876138 GN=FSLSAGS3026_06305 PE=4 SV=1	F8Y0R4_STRAG	Uniprot-proteome-Streptoc-agalactiae-FSL.fasta	21'154.2	1	1	2	4	0.00024	0.254	possibly correct	true	180816_Oechslin_10595F.13608.13608.2	VLGEQLDATSNTISEIASSK	R	K	0.975	90	26.4	85.4	2			1'032.025757	2'062.036962	2'063.050446	2	-0.006208	-3.009	3'738.32	303587	86	105
180821-Oechslin-10595-97-semiTry	10595	180816_Oechslin_10595F.raw (F003961)	Prophage LambdaSa04, phi13 family major tail protein OS=Streptococcus agalactiae FSL S3-026 OX=876138 GN=FSLSAGS3026_06305 PE=4 SV=1	F8Y0R4_STRAG	Uniprot-proteome-Streptoc-agalactiae-FSL.fasta	21'154.2	1	1	2	4	0.00024	0.254	possibly correct	true	180816_Oechslin_10595F.13611.13611.3	VLGEQLDATSNTISEIASSK	R	K	0.997	30.7	26.6	30.7	2			688.354	2'062.039452	2'063.050446	3	-0.003718	-1.802	3'738.84	719765	86	105
180821-Oechslin-10595-97-semiTry	10597	180816_Oechslin_10597D.raw (F003953)	Hypothetical phage protein OS=Streptococcus agalactiae FSL S3-026 OX=876138 GN=FSLSAGS3026_06465 PE=4 SV=1	F8Y0U2_STRAG	Uniprot-proteome-Streptoc-agalactiae-FSL.fasta	19'857.2	1	8	10	14	0.000765	0.516	possibly correct	true	180816_Oechslin_10597D.5020.5020.2	AAIEQAYK	K	E	0.99	49.2	26.7	33.6	2			447.24	892.465	893.473	2	-0.0003459	-0.3872	1'923.88	13029400	50	57
180821-Oechslin-10595-97-semiTry	10597	180816_Oechslin_10597D.raw (F003953)	Hypothetical phage protein OS=Streptococcus agalactiae FSL S3-026 OX=876138 GN=FSLSAGS3026_06465 PE=4 SV=1	F8Y0U2_STRAG	Uniprot-proteome-Streptoc-agalactiae-FSL.fasta	19'857.2	1	8	10	14	0.000765	0.516	possibly correct	true	180816_Oechslin_10597D.5978.5978.3	DGDLERPDDEAYK	R	N	0.988	23.1	25	23.1	2			508.221	1'521.640281	1'522.665946	3	-0.01839	-12.08	2'102.15	4344960	82	94
180821-Oechslin-10595-97-semiTry	10597	180816_Oechslin_10597D.raw (F003953)	Hypothetical phage protein OS=Streptococcus agalactiae FSL S3-026 OX=876138 GN=FSLSAGS3026_06465 PE=4 SV=1	F8Y0U2_STRAG	Uniprot-proteome-Streptoc-agalactiae-FSL.fasta	19'857.2	1	8	10	14	0.000765	0.516	possibly correct	true	180816_Oechslin_10597D.5784.5784.2	DGDLERPDDEAYK	R	N	0.997	35.8	25	35.8	2			761.827	1'521.639256	1'522.665946	2	-0.01941	-12.75	2'065.75	1429160	82	94
180821-Oechslin-10595-97-semiTry	10597	180816_Oechslin_10597D.raw (F003953)	Hypothetical phage protein OS=Streptococcus agalactiae FSL S3-026 OX=876138 GN=FSLSAGS3026_06465 PE=4 SV=1	F8Y0U2_STRAG	Uniprot-proteome-Streptoc-agalactiae-FSL.fasta	19'857.2	1	8	10	14	0.000765	0.516	possibly correct	true	180816_Oechslin_10597D.5039.5039.2	DGDPLGGR	R	T	0.96	20.5	25	15.9	2			393.691	785.368	786.374	2	0.0004581	0.5825	1'927.04	2646440	158	165
180821-Oechslin-10595-97-semiTry	10597	180816_Oechslin_10597D.raw (F003953)	Hypothetical phage protein OS=Streptococcus agalactiae FSL S3-026 OX=876138 GN=FSLSAGS3026_06465 PE=4 SV=1	F8Y0U2_STRAG	Uniprot-proteome-Streptoc-agalactiae-FSL.fasta	19'857.2	1	8	10	14	0.000765	0.516	possibly correct	true	180816_Oechslin_10597D.4702.4702.2	EDTVTINK	K	I	0.99	37.5	25.7	21.4	2			460.24	918.465	919.473	2	-0.0008459	-0.92	1'866.09	7631760	40	47
180821-Oechslin-10595-97-semiTry	10597	180816_Oechslin_10597D.raw (F003953)	Hypothetical phage protein OS=Streptococcus agalactiae FSL S3-026 OX=876138 GN=FSLSAGS3026_06465 PE=4 SV=1	F8Y0U2_STRAG	Uniprot-proteome-Streptoc-agalactiae-FSL.fasta	19'857.2	1	8	10	14	0.000765	0.516	possibly correct	true	180816_Oechslin_10597D.8838.8838.2	FSYLNANEPK	R	S	0.997	58.1	25.2	52.9	2			591.788	1'181.561620	1'182.578946	2	-0.01005	-8.498	2'627.03	6289630	13	22
180821-Oechslin-10595-97-semiTry	10597	180816_Oechslin_10597D.raw (F003953)	Hypothetical phage protein OS=Streptococcus agalactiae FSL S3-026 OX=876138 GN=FSLSAGS3026_06465 PE=4 SV=1	F8Y0U2_STRAG	Uniprot-proteome-Streptoc-agalactiae-FSL.fasta	19'857.2	1	8	10	14	0.000765	0.516	possibly correct	true	180816_Oechslin_10597D.4484.4484.3	FVNANSPHKPGVVDGNR	Y	Q	0.997	27.1	26.7	26.4	1			603.312	1'806.914025	1'807.919846	3	0.001455	0.8048	1'827.09	3374860	98	114
180821-Oechslin-10595-97-semiTry	10597	180816_Oechslin_10597D.raw (F003953)	Hypothetical phage protein OS=Streptococcus agalactiae FSL S3-026 OX=876138 GN=FSLSAGS3026_06465 PE=4 SV=1	F8Y0U2_STRAG	Uniprot-proteome-Streptoc-agalactiae-FSL.fasta	19'857.2	1	8	10	14	0.000765	0.516	possibly correct	true	180816_Oechslin_10597D.8106.8106.2	GIAcGLNNLQK	K	L	0.997	61.2	25.7	52.8	2	c4: Carbamidomethyl (+57.02)		594.306	1'186.597386	1'187.620311	2	-0.01565	-13.18	2'490.08	16814000	145	155
180821-Oechslin-10595-97-semiTry	10597	180816_Oechslin_10597D.raw (F003953)	Hypothetical phage protein OS=Streptococcus agalactiae FSL S3-026 OX=876138 GN=FSLSAGS3026_06465 PE=4 SV=1	F8Y0U2_STRAG	Uniprot-proteome-Streptoc-agalactiae-FSL.fasta	19'857.2	1	8	10	14	0.000765	0.516	possibly correct	true	180816_Oechslin_10597D.6854.6854.2	NAYFVNANSPHKPGVVDGNR	K	Q	0.997	57.8	25.3	52.5	2			1'078.525513	2'155.036474	2'156.063146	2	-0.0194	-8.996	2'260.64	3438710	95	114
180821-Oechslin-10595-97-semiTry	10597	180816_Oechslin_10597D.raw (F003953)	Hypothetical phage protein OS=Streptococcus agalactiae FSL S3-026 OX=876138 GN=FSLSAGS3026_06465 PE=4 SV=1	F8Y0U2_STRAG	Uniprot-proteome-Streptoc-agalactiae-FSL.fasta	19'857.2	1	8	10	14	0.000765	0.516	possibly correct	true	180816_Oechslin_10597D.6862.6862.3	NAYFVNANSPHKPGVVDGNR	K	Q	0.997	34.5	25.2	34.5	2			719.351	2'155.031211	2'156.063146	3	-0.02466	-11.44	2'262.20	74678700	95	114
180821-Oechslin-10595-97-semiTry	10597	180816_Oechslin_10597D.raw (F003953)	Hypothetical phage protein OS=Streptococcus agalactiae FSL S3-026 OX=876138 GN=FSLSAGS3026_06465 PE=4 SV=1	F8Y0U2_STRAG	Uniprot-proteome-Streptoc-agalactiae-FSL.fasta	19'857.2	1	8	10	14	0.000765	0.516	possibly correct	true	180816_Oechslin_10597D.13549.13549.3	NAYFVNANSPHKPGVVDGNRQEIIDTSELYSGIYGR	K	A	0.98	25.2	25	25.2	2			1'327.643311	3'979.908105	3'980.952746	3	-0.03736	-9.386	3'499.44	625278	95	130
180821-Oechslin-10595-97-semiTry	10597	180816_Oechslin_10597D.raw (F003953)	Hypothetical phage protein OS=Streptococcus agalactiae FSL S3-026 OX=876138 GN=FSLSAGS3026_06465 PE=4 SV=1	F8Y0U2_STRAG	Uniprot-proteome-Streptoc-agalactiae-FSL.fasta	19'857.2	1	8	10	14	0.000765	0.516	possibly correct	true	180816_Oechslin_10597D.15321.15321.2	QEIIDTSELYSGIYGR	R	A	0.996	66.9	26.1	66.9	2			922.461	1'842.907934	1'843.907446	2	0.007764	4.211	3'826.19	8647880	115	130
180821-Oechslin-10595-97-semiTry	10597	180816_Oechslin_10597D.raw (F003953)	Hypothetical phage protein OS=Streptococcus agalactiae FSL S3-026 OX=876138 GN=FSLSAGS3026_06465 PE=4 SV=1	F8Y0U2_STRAG	Uniprot-proteome-Streptoc-agalactiae-FSL.fasta	19'857.2	1	8	10	14	0.000765	0.516	possibly correct	true	180816_Oechslin_10597D.15330.15330.3	QEIIDTSELYSGIYGR	R	A	0.997	37.2	25.8	34.5	2			615.307	1'842.899010	1'843.907446	3	-0.00116	-0.6291	3'827.94	5645730	115	130
180821-Oechslin-10595-97-semiTry	10597	180816_Oechslin_10597D.raw (F003953)	Hypothetical phage protein OS=Streptococcus agalactiae FSL S3-026 OX=876138 GN=FSLSAGS3026_06465 PE=4 SV=1	F8Y0U2_STRAG	Uniprot-proteome-Streptoc-agalactiae-FSL.fasta	19'857.2	1	8	10	14	0.000765	0.516	possibly correct	true	180816_Oechslin_10597D.2628.2628.3	SPHKPGVVDGNR	N	Q	0.947	20.5	26.6	16	1			421.558	1'261.653129	1'262.660146	3	0.0002591	0.2052	1'464.99	2929660	103	114
180821-Oechslin-10595-97-semiTry	10597	180816_Oechslin_10597E.raw (F003954)	Hypothetical phage protein OS=Streptococcus agalactiae FSL S3-026 OX=876138 GN=FSLSAGS3026_06465 PE=4 SV=1	F8Y0U2_STRAG	Uniprot-proteome-Streptoc-agalactiae-FSL.fasta	19'857.2	1	9	11	15	0.000846	0.582	possibly correct	true	180816_Oechslin_10597E.4547.4547.2	AAIEQAYK	K	E	0.99	45.9	26.7	33.4	2			447.24	892.466	893.473	2	0.0007521	0.8417	1'937.21	11072800	50	57
180821-Oechslin-10595-97-semiTry	10597	180816_Oechslin_10597E.raw (F003954)	Hypothetical phage protein OS=Streptococcus agalactiae FSL S3-026 OX=876138 GN=FSLSAGS3026_06465 PE=4 SV=1	F8Y0U2_STRAG	Uniprot-proteome-Streptoc-agalactiae-FSL.fasta	19'857.2	1	9	11	15	0.000846	0.582	possibly correct	true	180816_Oechslin_10597E.2139.2139.3	ANSPHKPGVVDGNR	N	Q	0.995	24.9	26.1	24.9	1			483.252	1'446.733575	1'447.740146	3	0.0007051	0.487	1'474.83	2418650	101	114
180821-Oechslin-10595-97-semiTry	10597	180816_Oechslin_10597E.raw (F003954)	Hypothetical phage protein OS=Streptococcus agalactiae FSL S3-026 OX=876138 GN=FSLSAGS3026_06465 PE=4 SV=1	F8Y0U2_STRAG	Uniprot-proteome-Streptoc-agalactiae-FSL.fasta	19'857.2	1	9	11	15	0.000846	0.582	possibly correct	true	180816_Oechslin_10597E.12643.12643.2	ASITFYAFNSNGNK	R	G	0.997	56.5	25.7	52.9	2			767.379	1'532.742772	1'533.733146	2	0.0169	11.02	3'423.93	11673000	131	144
180821-Oechslin-10595-97-semiTry	10597	180816_Oechslin_10597E.raw (F003954)	Hypothetical phage protein OS=Streptococcus agalactiae FSL S3-026 OX=876138 GN=FSLSAGS3026_06465 PE=4 SV=1	F8Y0U2_STRAG	Uniprot-proteome-Streptoc-agalactiae-FSL.fasta	19'857.2	1	9	11	15	0.000846	0.582	possibly correct	true	180816_Oechslin_10597E.4156.4156.2	EDTVTINK	K	I	0.99	36.6	26.2	18.7	2			460.241	918.467	919.473	2	0.001472	1.601	1'866.37	6407990	40	47
180821-Oechslin-10595-97-semiTry	10597	180816_Oechslin_10597E.raw (F003954)	Hypothetical phage protein OS=Streptococcus agalactiae FSL S3-026 OX=876138 GN=FSLSAGS3026_06465 PE=4 SV=1	F8Y0U2_STRAG	Uniprot-proteome-Streptoc-agalactiae-FSL.fasta	19'857.2	1	9	11	15	0.000846	0.582	possibly correct	true	180816_Oechslin_10597E.8503.8503.2	FSYLNANEPK	R	S	0.997	54.9	25.3	51.3	2			591.795	1'181.575780	1'182.578946	2	0.00411	3.475	2'660.11	17124000	13	22
180821-Oechslin-10595-97-semiTry	10597	180816_Oechslin_10597E.raw (F003954)	Hypothetical phage protein OS=Streptococcus agalactiae FSL S3-026 OX=876138 GN=FSLSAGS3026_06465 PE=4 SV=1	F8Y0U2_STRAG	Uniprot-proteome-Streptoc-agalactiae-FSL.fasta	19'857.2	1	9	11	15	0.000846	0.582	possibly correct	true	180816_Oechslin_10597E.3978.3978.3	FVNANSPHKPGVVDGNR	Y	Q	0.997	29.6	26.7	28.6	1			603.312	1'806.914574	1'807.919846	3	0.002004	1.108	1'833.71	5135060	98	114
180821-Oechslin-10595-97-semiTry	10597	180816_Oechslin_10597E.raw (F003954)	Hypothetical phage protein OS=Streptococcus agalactiae FSL S3-026 OX=876138 GN=FSLSAGS3026_06465 PE=4 SV=1	F8Y0U2_STRAG	Uniprot-proteome-Streptoc-agalactiae-FSL.fasta	19'857.2	1	9	11	15	0.000846	0.582	possibly correct	true	180816_Oechslin_10597E.7715.7715.2	GIAcGLNNLQK	K	L	0.997	61.7	26.1	46.3	2	c4: Carbamidomethyl (+57.02)		594.315	1'186.614476	1'187.620311	2	0.001441	1.213	2'511.47	105672000	145	155
180821-Oechslin-10595-97-semiTry	10597	180816_Oechslin_10597E.raw (F003954)	Hypothetical phage protein OS=Streptococcus agalactiae FSL S3-026 OX=876138 GN=FSLSAGS3026_06465 PE=4 SV=1	F8Y0U2_STRAG	Uniprot-proteome-Streptoc-agalactiae-FSL.fasta	19'857.2	1	9	11	15	0.000846	0.582	possibly correct	true	180816_Oechslin_10597E.4721.4721.2	LRDGDPLGGR	K	T	0.983	22.6	25	14.5	2			528.284	1'054.552586	1'055.559546	2	0.0003161	0.2994	1'968.21	6802150	156	165
180821-Oechslin-10595-97-semiTry	10597	180816_Oechslin_10597E.raw (F003954)	Hypothetical phage protein OS=Streptococcus agalactiae FSL S3-026 OX=876138 GN=FSLSAGS3026_06465 PE=4 SV=1	F8Y0U2_STRAG	Uniprot-proteome-Streptoc-agalactiae-FSL.fasta	19'857.2	1	9	11	15	0.000846	0.582	possibly correct	true	180816_Oechslin_10597E.4732.4732.3	LRDGDPLGGR	K	T	0.997	27.7	25	26	2			352.525	1'054.553979	1'055.559546	3	0.001709	1.619	1'970.20	40968900	156	165
180821-Oechslin-10595-97-semiTry	10597	180816_Oechslin_10597E.raw (F003954)	Hypothetical phage protein OS=Streptococcus agalactiae FSL S3-026 OX=876138 GN=FSLSAGS3026_06465 PE=4 SV=1	F8Y0U2_STRAG	Uniprot-proteome-Streptoc-agalactiae-FSL.fasta	19'857.2	1	9	11	15	0.000846	0.582	possibly correct	true	180816_Oechslin_10597E.6533.6533.3	NAYFVNANSPHKPGVVDGNR	K	Q	0.997	30.4	25.2	30.4	2			719.352	2'155.032675	2'156.063146	3	-0.02319	-10.76	2'299.63	64527400	95	114
180821-Oechslin-10595-97-semiTry	10597	180816_Oechslin_10597E.raw (F003954)	Hypothetical phage protein OS=Streptococcus agalactiae FSL S3-026 OX=876138 GN=FSLSAGS3026_06465 PE=4 SV=1	F8Y0U2_STRAG	Uniprot-proteome-Streptoc-agalactiae-FSL.fasta	19'857.2	1	9	11	15	0.000846	0.582	possibly correct	true	180816_Oechslin_10597E.6535.6535.2	NAYFVNANSPHKPGVVDGNR	K	Q	0.997	64.9	25.2	59.8	2			1'078.524902	2'155.035252	2'156.063146	2	-0.02062	-9.563	2'299.95	5796690	95	114
180821-Oechslin-10595-97-semiTry	10597	180816_Oechslin_10597E.raw (F003954)	Hypothetical phage protein OS=Streptococcus agalactiae FSL S3-026 OX=876138 GN=FSLSAGS3026_06465 PE=4 SV=1	F8Y0U2_STRAG	Uniprot-proteome-Streptoc-agalactiae-FSL.fasta	19'857.2	1	9	11	15	0.000846	0.582	possibly correct	true	180816_Oechslin_10597E.14930.14930.2	QEIIDTSELYSGIYGR	R	A	0.997	70.2	25.9	70.2	2			922.459	1'842.904150	1'843.907446	2	0.00398	2.158	3'846.95	6803520	115	130
180821-Oechslin-10595-97-semiTry	10597	180816_Oechslin_10597E.raw (F003954)	Hypothetical phage protein OS=Streptococcus agalactiae FSL S3-026 OX=876138 GN=FSLSAGS3026_06465 PE=4 SV=1	F8Y0U2_STRAG	Uniprot-proteome-Streptoc-agalactiae-FSL.fasta	19'857.2	1	9	11	15	0.000846	0.582	possibly correct	true	180816_Oechslin_10597E.14952.14952.3	QEIIDTSELYSGIYGR	R	A	0.997	40.4	25.9	37.9	2			615.309	1'842.903771	1'843.907446	3	0.003601	1.953	3'850.98	10524600	115	130
180821-Oechslin-10595-97-semiTry	10597	180816_Oechslin_10597E.raw (F003954)	Hypothetical phage protein OS=Streptococcus agalactiae FSL S3-026 OX=876138 GN=FSLSAGS3026_06465 PE=4 SV=1	F8Y0U2_STRAG	Uniprot-proteome-Streptoc-agalactiae-FSL.fasta	19'857.2	1	9	11	15	0.000846	0.582	possibly correct	true	180816_Oechslin_10597E.2053.2053.3	SPHKPGVVDGNR	N	Q	0.997	37.3	26.4	31.1	1			421.559	1'261.654593	1'262.660146	3	0.001723	1.365	1'455.61	1688350	103	114
180821-Oechslin-10595-97-semiTry	10597	180816_Oechslin_10597E.raw (F003954)	Hypothetical phage protein OS=Streptococcus agalactiae FSL S3-026 OX=876138 GN=FSLSAGS3026_06465 PE=4 SV=1	F8Y0U2_STRAG	Uniprot-proteome-Streptoc-agalactiae-FSL.fasta	19'857.2	1	9	11	15	0.000846	0.582	possibly correct	true	180816_Oechslin_10597E.8959.8959.2	SVPALSTLK	K	T	0.947	21.3	25.1	14.1	2			458.281	914.547	915.551	2	0.003568	3.897	2'743.99	7515470	69	77
180821-Oechslin-10595-97-semiTry	10597	180816_Oechslin_10597F.raw (F003955)	Hypothetical phage protein OS=Streptococcus agalactiae FSL S3-026 OX=876138 GN=FSLSAGS3026_06465 PE=4 SV=1	F8Y0U2_STRAG	Uniprot-proteome-Streptoc-agalactiae-FSL.fasta	19'857.2	1	5	5	9	0.000533	0.527	possibly correct	true	180816_Oechslin_10597F.4508.4508.2	AAIEQAYK	K	E	0.99	35.9	26.7	20.7	2			447.24	892.466	893.473	2	0.0009361	1.048	1'951.92	2546620	50	57
180821-Oechslin-10595-97-semiTry	10597	180816_Oechslin_10597F.raw (F003955)	Hypothetical phage protein OS=Streptococcus agalactiae FSL S3-026 OX=876138 GN=FSLSAGS3026_06465 PE=4 SV=1	F8Y0U2_STRAG	Uniprot-proteome-Streptoc-agalactiae-FSL.fasta	19'857.2	1	5	5	9	0.000533	0.527	possibly correct	true	180816_Oechslin_10597F.12747.12747.2	ASITFYAFNSNGNK	R	G	0.997	48	25.1	42.3	2			767.373	1'532.731420	1'533.733146	2	0.00555	3.619	3'512.48	841765	131	144
180821-Oechslin-10595-97-semiTry	10597	180816_Oechslin_10597F.raw (F003955)	Hypothetical phage protein OS=Streptococcus agalactiae FSL S3-026 OX=876138 GN=FSLSAGS3026_06465 PE=4 SV=1	F8Y0U2_STRAG	Uniprot-proteome-Streptoc-agalactiae-FSL.fasta	19'857.2	1	5	5	9	0.000533	0.527	possibly correct	true	180816_Oechslin_10597F.5283.5283.3	DGDLERPDDEAYK	R	N	0.9	14.9	25	14.9	2			508.227	1'521.658959	1'522.665946	3	0.0002891	0.1898	2'105.86	1436940	82	94
180821-Oechslin-10595-97-semiTry	10597	180816_Oechslin_10597F.raw (F003955)	Hypothetical phage protein OS=Streptococcus agalactiae FSL S3-026 OX=876138 GN=FSLSAGS3026_06465 PE=4 SV=1	F8Y0U2_STRAG	Uniprot-proteome-Streptoc-agalactiae-FSL.fasta	19'857.2	1	5	5	9	0.000533	0.527	possibly correct	true	180816_Oechslin_10597F.8646.8646.2	FSYLNANEPK	R	S	0.997	47.5	25.3	40.9	2			591.795	1'181.575658	1'182.578946	2	0.003988	3.372	2'743.26	2178200	13	22
180821-Oechslin-10595-97-semiTry	10597	180816_Oechslin_10597F.raw (F003955)	Hypothetical phage protein OS=Streptococcus agalactiae FSL S3-026 OX=876138 GN=FSLSAGS3026_06465 PE=4 SV=1	F8Y0U2_STRAG	Uniprot-proteome-Streptoc-agalactiae-FSL.fasta	19'857.2	1	5	5	9	0.000533	0.527	possibly correct	true	180816_Oechslin_10597F.8289.8289.2	GIAcGLNNLQK	K	L	0.997	38.9	26.1	30	2	c4: Carbamidomethyl (+57.02)		594.315	1'186.615574	1'187.620311	2	0.002539	2.138	2'675.67	1586180	145	155
180821-Oechslin-10595-97-semiTry	10597	180816_Oechslin_10597F.raw (F003955)	Hypothetical phage protein OS=Streptococcus agalactiae FSL S3-026 OX=876138 GN=FSLSAGS3026_06465 PE=4 SV=1	F8Y0U2_STRAG	Uniprot-proteome-Streptoc-agalactiae-FSL.fasta	19'857.2	1	5	5	9	0.000533	0.527	possibly correct	true	180816_Oechslin_10597F.14761.14761.3	QEIIDTSELYSGIYGR	R	A	0.987	27.5	25.6	26.5	2			615.306	1'842.897360	1'843.907446	3	-0.00281	-1.524	3'901.02	1111610	115	130
180821-Oechslin-10595-97-semiTry	10597	180816_Oechslin_10597F.raw (F003955)	Hypothetical phage protein OS=Streptococcus agalactiae FSL S3-026 OX=876138 GN=FSLSAGS3026_06465 PE=4 SV=1	F8Y0U2_STRAG	Uniprot-proteome-Streptoc-agalactiae-FSL.fasta	19'857.2	1	5	5	9	0.000533	0.527	possibly correct	true	180816_Oechslin_10597F.14732.14732.2	QEIIDTSELYSGIYGR	R	A	0.997	75.7	25.9	75.7	2			922.459	1'842.902806	1'843.907446	2	0.002636	1.43	3'895.63	1018870	115	130
180821-Oechslin-10595-97-semiTry	10597	180816_Oechslin_10597F.raw (F003955)	Hypothetical phage protein OS=Streptococcus agalactiae FSL S3-026 OX=876138 GN=FSLSAGS3026_06465 PE=4 SV=1	F8Y0U2_STRAG	Uniprot-proteome-Streptoc-agalactiae-FSL.fasta	19'857.2	1	5	5	9	0.000533	0.527	possibly correct	true	180816_Oechslin_10597F.3380.3380.2	VITGPNTR	K	F	0.919	16.4	25	12.6	2			429.246	856.477	857.484	2	0.0001941	0.2263	1'728.34	1324230	5	12
180821-Oechslin-10595-97-semiTry	10597	180816_Oechslin_10597F.raw (F003955)	Hypothetical phage protein OS=Streptococcus agalactiae FSL S3-026 OX=876138 GN=FSLSAGS3026_06465 PE=4 SV=1	F8Y0U2_STRAG	Uniprot-proteome-Streptoc-agalactiae-FSL.fasta	19'857.2	1	5	5	9	0.000533	0.527	possibly correct	true	180816_Oechslin_10597F.2501.2501.3	VNANSPHKPGVVDGNR	F	Q	0.997	28.7	26.3	22.2	1			554.289	1'659.844260	1'660.851446	3	9.006e-05	0.05422	1'546.71	391097	99	114
180821-Oechslin-10595-97-semiTry	10595	180816_Oechslin_10595A.raw (F003956)	Hypothetical phage protein OS=Streptococcus agalactiae FSL S3-026 OX=876138 GN=FSLSAGS3026_06465 PE=4 SV=1	F8Y0U2_STRAG	Uniprot-proteome-Streptoc-agalactiae-FSL.fasta	19'857.2	0.998	1	1	2	0.00011	0.104	possibly correct	true	180816_Oechslin_10595A.8986.8986.2	FSYLNANEPK	R	S	0.994	37.9	25.3	29.6	2			591.791	1'181.567114	1'182.578946	2	-0.004556	-3.853	2'731.59	1627160	13	22
180821-Oechslin-10595-97-semiTry	10595	180816_Oechslin_10595A.raw (F003956)	Hypothetical phage protein OS=Streptococcus agalactiae FSL S3-026 OX=876138 GN=FSLSAGS3026_06465 PE=4 SV=1	F8Y0U2_STRAG	Uniprot-proteome-Streptoc-agalactiae-FSL.fasta	19'857.2	0.998	1	1	2	0.00011	0.104	possibly correct	true	180816_Oechslin_10595A.11471.11471.2	YSASLIIPK	K	E	0.997	34.2	25	23.5	2			496.296	990.576	991.582	2	0.001382	1.394	3'191.50	1670590	31	39
180821-Oechslin-10595-97-semiTry	10595	180816_Oechslin_10595C.raw (F003958)	Hypothetical phage protein OS=Streptococcus agalactiae FSL S3-026 OX=876138 GN=FSLSAGS3026_06465 PE=4 SV=1	F8Y0U2_STRAG	Uniprot-proteome-Streptoc-agalactiae-FSL.fasta	19'857.2	1	1	1	2	0.000111	0.165	possibly correct	true	180816_Oechslin_10595C.9026.9026.2	FSYLNANEPK	R	S	0.997	43.8	25.5	38.8	2			591.794	1'181.572972	1'182.578946	2	0.001302	1.101	2'718.68	1384190	13	22
180821-Oechslin-10595-97-semiTry	10595	180816_Oechslin_10595C.raw (F003958)	Hypothetical phage protein OS=Streptococcus agalactiae FSL S3-026 OX=876138 GN=FSLSAGS3026_06465 PE=4 SV=1	F8Y0U2_STRAG	Uniprot-proteome-Streptoc-agalactiae-FSL.fasta	19'857.2	1	1	1	2	0.000111	0.165	possibly correct	true	180816_Oechslin_10595C.6885.6885.3	NAYFVNANSPHKPGVVDGNR	K	Q	0.997	31.2	25.9	31	2			719.36	2'155.057212	2'156.063146	3	0.001342	0.6225	2'325.83	919351	95	114
180821-Oechslin-10595-97-semiTry	10595	180816_Oechslin_10595D_2ul.raw (F003959)	Hypothetical phage protein OS=Streptococcus agalactiae FSL S3-026 OX=876138 GN=FSLSAGS3026_06465 PE=4 SV=1	F8Y0U2_STRAG	Uniprot-proteome-Streptoc-agalactiae-FSL.fasta	19'857.2	1	12	15	18	0.00102	0.797	possibly correct	true	180816_Oechslin_10595D_2ul.4629.4629.2	AAIEQAYK	K	E	0.99	26.8	26.7	20.5	2			447.241	892.466	893.473	2	0.0009961	1.115	1'936.59	1128060	50	57
180821-Oechslin-10595-97-semiTry	10595	180816_Oechslin_10595D_2ul.raw (F003959)	Hypothetical phage protein OS=Streptococcus agalactiae FSL S3-026 OX=876138 GN=FSLSAGS3026_06465 PE=4 SV=1	F8Y0U2_STRAG	Uniprot-proteome-Streptoc-agalactiae-FSL.fasta	19'857.2	1	12	15	18	0.00102	0.797	possibly correct	true	180816_Oechslin_10595D_2ul.12921.12921.2	ASITFYAFNSNGNK	R	G	0.997	63.3	25	54.9	2			767.371	1'532.727880	1'533.733146	2	0.00201	1.311	3'501.22	1671900	131	144
180821-Oechslin-10595-97-semiTry	10595	180816_Oechslin_10595D_2ul.raw (F003959)	Hypothetical phage protein OS=Streptococcus agalactiae FSL S3-026 OX=876138 GN=FSLSAGS3026_06465 PE=4 SV=1	F8Y0U2_STRAG	Uniprot-proteome-Streptoc-agalactiae-FSL.fasta	19'857.2	1	12	15	18	0.00102	0.797	possibly correct	true	180816_Oechslin_10595D_2ul.5403.5403.2	DGDLERPDDEAYK	R	N	0.997	42.9	25	39.5	2			761.839	1'521.662450	1'522.665946	2	0.00378	2.483	2'090.65	541306	82	94
180821-Oechslin-10595-97-semiTry	10595	180816_Oechslin_10595D_2ul.raw (F003959)	Hypothetical phage protein OS=Streptococcus agalactiae FSL S3-026 OX=876138 GN=FSLSAGS3026_06465 PE=4 SV=1	F8Y0U2_STRAG	Uniprot-proteome-Streptoc-agalactiae-FSL.fasta	19'857.2	1	12	15	18	0.00102	0.797	possibly correct	true	180816_Oechslin_10595D_2ul.9068.9068.4	DGDLERPDDEAYKNAYFVNANSPHKPGVVDGNR	R	Q	0.997	28.4	25	24.5	2			915.687	3'658.719920	3'659.711246	4	0.01595	4.358	2'780.21	561970	82	114
180821-Oechslin-10595-97-semiTry	10595	180816_Oechslin_10595D_2ul.raw (F003959)	Hypothetical phage protein OS=Streptococcus agalactiae FSL S3-026 OX=876138 GN=FSLSAGS3026_06465 PE=4 SV=1	F8Y0U2_STRAG	Uniprot-proteome-Streptoc-agalactiae-FSL.fasta	19'857.2	1	12	15	18	0.00102	0.797	possibly correct	true	180816_Oechslin_10595D_2ul.9064.9064.5	DGDLERPDDEAYKNAYFVNANSPHKPGVVDGNR	R	Q	0.997	40.4	25	40.4	2			732.747	3'658.696835	3'659.711246	5	-0.007135	-1.95	2'779.59	1884690	82	114
180821-Oechslin-10595-97-semiTry	10595	180816_Oechslin_10595D_2ul.raw (F003959)	Hypothetical phage protein OS=Streptococcus agalactiae FSL S3-026 OX=876138 GN=FSLSAGS3026_06465 PE=4 SV=1	F8Y0U2_STRAG	Uniprot-proteome-Streptoc-agalactiae-FSL.fasta	19'857.2	1	12	15	18	0.00102	0.797	possibly correct	true	180816_Oechslin_10595D_2ul.4241.4241.2	EDTVTINK	K	I	0.99	32.7	26.2	18.3	2			460.241	918.468	919.473	2	0.00196	2.132	1'858.08	9239380	40	47
180821-Oechslin-10595-97-semiTry	10595	180816_Oechslin_10595D_2ul.raw (F003959)	Hypothetical phage protein OS=Streptococcus agalactiae FSL S3-026 OX=876138 GN=FSLSAGS3026_06465 PE=4 SV=1	F8Y0U2_STRAG	Uniprot-proteome-Streptoc-agalactiae-FSL.fasta	19'857.2	1	12	15	18	0.00102	0.797	possibly correct	true	180816_Oechslin_10595D_2ul.8764.8764.2	FSYLNANEPK	R	S	0.997	59	25.5	53.7	2			591.796	1'181.577490	1'182.578946	2	0.00582	4.921	2'723.97	2168420	13	22
180821-Oechslin-10595-97-semiTry	10595	180816_Oechslin_10595D_2ul.raw (F003959)	Hypothetical phage protein OS=Streptococcus agalactiae FSL S3-026 OX=876138 GN=FSLSAGS3026_06465 PE=4 SV=1	F8Y0U2_STRAG	Uniprot-proteome-Streptoc-agalactiae-FSL.fasta	19'857.2	1	12	15	18	0.00102	0.797	possibly correct	true	180816_Oechslin_10595D_2ul.4113.4113.3	FVNANSPHKPGVVDGNR	Y	Q	0.977	22.6	26.5	17.6	1			603.312	1'806.913659	1'807.919846	3	0.001089	0.6024	1'832.84	1311730	98	114
180821-Oechslin-10595-97-semiTry	10595	180816_Oechslin_10595D_2ul.raw (F003959)	Hypothetical phage protein OS=Streptococcus agalactiae FSL S3-026 OX=876138 GN=FSLSAGS3026_06465 PE=4 SV=1	F8Y0U2_STRAG	Uniprot-proteome-Streptoc-agalactiae-FSL.fasta	19'857.2	1	12	15	18	0.00102	0.797	possibly correct	true	180816_Oechslin_10595D_2ul.8433.8433.2	GIAcGLNNLQK	K	L	0.997	51.2	25.5	42.9	2	c4: Carbamidomethyl (+57.02)		594.313	1'186.612280	1'187.620311	2	-0.0007552	-0.6359	2'662.34	2010330	145	155
180821-Oechslin-10595-97-semiTry	10595	180816_Oechslin_10595D_2ul.raw (F003959)	Hypothetical phage protein OS=Streptococcus agalactiae FSL S3-026 OX=876138 GN=FSLSAGS3026_06465 PE=4 SV=1	F8Y0U2_STRAG	Uniprot-proteome-Streptoc-agalactiae-FSL.fasta	19'857.2	1	12	15	18	0.00102	0.797	possibly correct	true	180816_Oechslin_10595D_2ul.4804.4804.2	LRDGDPLGGR	K	T	0.899	15.1	25	15.1	2			528.283	1'054.551976	1'055.559546	2	-0.0002939	-0.2785	1'971.77	2099700	156	165
180821-Oechslin-10595-97-semiTry	10595	180816_Oechslin_10595D_2ul.raw (F003959)	Hypothetical phage protein OS=Streptococcus agalactiae FSL S3-026 OX=876138 GN=FSLSAGS3026_06465 PE=4 SV=1	F8Y0U2_STRAG	Uniprot-proteome-Streptoc-agalactiae-FSL.fasta	19'857.2	1	12	15	18	0.00102	0.797	possibly correct	true	180816_Oechslin_10595D_2ul.4802.4802.3	LRDGDPLGGR	K	T	0.934	16.2	25	12	2			352.525	1'054.553061	1'055.559546	3	0.0007911	0.7494	1'971.47	3160400	156	165
180821-Oechslin-10595-97-semiTry	10595	180816_Oechslin_10595D_2ul.raw (F003959)	Hypothetical phage protein OS=Streptococcus agalactiae FSL S3-026 OX=876138 GN=FSLSAGS3026_06465 PE=4 SV=1	F8Y0U2_STRAG	Uniprot-proteome-Streptoc-agalactiae-FSL.fasta	19'857.2	1	12	15	18	0.00102	0.797	possibly correct	true	180816_Oechslin_10595D_2ul.6761.6761.3	NAYFVNANSPHKPGVVDGNR	K	Q	0.997	28.4	25.9	28.4	2			719.36	2'155.059228	2'156.063146	3	0.003358	1.557	2'348.79	3478190	95	114
180821-Oechslin-10595-97-semiTry	10595	180816_Oechslin_10595D_2ul.raw (F003959)	Hypothetical phage protein OS=Streptococcus agalactiae FSL S3-026 OX=876138 GN=FSLSAGS3026_06465 PE=4 SV=1	F8Y0U2_STRAG	Uniprot-proteome-Streptoc-agalactiae-FSL.fasta	19'857.2	1	12	15	18	0.00102	0.797	possibly correct	true	180816_Oechslin_10595D_2ul.6776.6776.2	NAYFVNANSPHKPGVVDGNR	K	Q	0.997	61.1	25.9	56.2	2			1'078.536865	2'155.059178	2'156.063146	2	0.003308	1.534	2'351.46	488711	95	114
180821-Oechslin-10595-97-semiTry	10595	180816_Oechslin_10595D_2ul.raw (F003959)	Hypothetical phage protein OS=Streptococcus agalactiae FSL S3-026 OX=876138 GN=FSLSAGS3026_06465 PE=4 SV=1	F8Y0U2_STRAG	Uniprot-proteome-Streptoc-agalactiae-FSL.fasta	19'857.2	1	12	15	18	0.00102	0.797	possibly correct	true	180816_Oechslin_10595D_2ul.14962.14962.2	QEIIDTSELYSGIYGR	R	A	0.995	77.7	26.3	77.7	2			922.462	1'842.908788	1'843.907446	2	0.008618	4.674	3'889.25	1893350	115	130
180821-Oechslin-10595-97-semiTry	10595	180816_Oechslin_10595D_2ul.raw (F003959)	Hypothetical phage protein OS=Streptococcus agalactiae FSL S3-026 OX=876138 GN=FSLSAGS3026_06465 PE=4 SV=1	F8Y0U2_STRAG	Uniprot-proteome-Streptoc-agalactiae-FSL.fasta	19'857.2	1	12	15	18	0.00102	0.797	possibly correct	true	180816_Oechslin_10595D_2ul.2241.2241.3	SPHKPGVVDGNR	N	Q	0.969	20.6	26.4	15.7	1			421.559	1'261.654593	1'262.660146	3	0.001723	1.365	1'433.75	964106	103	114
180821-Oechslin-10595-97-semiTry	10595	180816_Oechslin_10595D_2ul.raw (F003959)	Hypothetical phage protein OS=Streptococcus agalactiae FSL S3-026 OX=876138 GN=FSLSAGS3026_06465 PE=4 SV=1	F8Y0U2_STRAG	Uniprot-proteome-Streptoc-agalactiae-FSL.fasta	19'857.2	1	12	15	18	0.00102	0.797	possibly correct	true	180816_Oechslin_10595D_2ul.9451.9451.2	SVPALSTLK	K	T	0.927	15.7	25	7.21	2			458.28	914.545	915.551	2	0.0008221	0.8979	2'851.52	1109130	69	77
180821-Oechslin-10595-97-semiTry	10595	180816_Oechslin_10595D_2ul.raw (F003959)	Hypothetical phage protein OS=Streptococcus agalactiae FSL S3-026 OX=876138 GN=FSLSAGS3026_06465 PE=4 SV=1	F8Y0U2_STRAG	Uniprot-proteome-Streptoc-agalactiae-FSL.fasta	19'857.2	1	12	15	18	0.00102	0.797	possibly correct	true	180816_Oechslin_10595D_2ul.12230.12230.2	TRAEDDFATEDDDDFLN	R	-	0.997	58.2	25	58.2	2			994.903	1'987.791844	1'988.799546	2	-0.0004259	-0.2142	3'371.53	1066540	166	182
180821-Oechslin-10595-97-semiTry	10595	180816_Oechslin_10595D_2ul.raw (F003959)	Hypothetical phage protein OS=Streptococcus agalactiae FSL S3-026 OX=876138 GN=FSLSAGS3026_06465 PE=4 SV=1	F8Y0U2_STRAG	Uniprot-proteome-Streptoc-agalactiae-FSL.fasta	19'857.2	1	12	15	18	0.00102	0.797	possibly correct	true	180816_Oechslin_10595D_2ul.11290.11290.2	YSASLIIPK	K	E	0.997	49.2	25	34.8	2			496.295	990.576	991.582	2	0.0006481	0.6536	3'194.97	4117760	31	39
180821-Oechslin-10595-97-semiTry	10595	180816_Oechslin_10595E.raw (F003960)	Hypothetical phage protein OS=Streptococcus agalactiae FSL S3-026 OX=876138 GN=FSLSAGS3026_06465 PE=4 SV=1	F8Y0U2_STRAG	Uniprot-proteome-Streptoc-agalactiae-FSL.fasta	19'857.2	1	29	42	73	0.00426	0.907	possibly correct	true	180816_Oechslin_10595E.4954.4954.2	AAIEQAYK	K	E	0.97	22.5	26.7	15.4	2			447.24	892.465	893.473	2	-0.0004679	-0.5237	1'993.48	1014840	50	57
180821-Oechslin-10595-97-semiTry	10595	180816_Oechslin_10595E.raw (F003960)	Hypothetical phage protein OS=Streptococcus agalactiae FSL S3-026 OX=876138 GN=FSLSAGS3026_06465 PE=4 SV=1	F8Y0U2_STRAG	Uniprot-proteome-Streptoc-agalactiae-FSL.fasta	19'857.2	1	29	42	73	0.00426	0.907	possibly correct	true	180816_Oechslin_10595E.2965.2965.2	AAIEQAYK	K	E	0.99	33.5	26.7	15.4	2			447.24	892.465	893.473	2	2.006e-05	0.02245	1'576.37	405562	50	57
180821-Oechslin-10595-97-semiTry	10595	180816_Oechslin_10595E.raw (F003960)	Hypothetical phage protein OS=Streptococcus agalactiae FSL S3-026 OX=876138 GN=FSLSAGS3026_06465 PE=4 SV=1	F8Y0U2_STRAG	Uniprot-proteome-Streptoc-agalactiae-FSL.fasta	19'857.2	1	29	42	73	0.00426	0.907	possibly correct	true	180816_Oechslin_10595E.4649.4649.2	AAIEQAYK	K	E	0.99	50.8	26.9	37	2			447.239	892.464	893.473	2	-0.001628	-1.822	1'932.16	6760220	50	57
180821-Oechslin-10595-97-semiTry	10595	180816_Oechslin_10595E.raw (F003960)	Hypothetical phage protein OS=Streptococcus agalactiae FSL S3-026 OX=876138 GN=FSLSAGS3026_06465 PE=4 SV=1	F8Y0U2_STRAG	Uniprot-proteome-Streptoc-agalactiae-FSL.fasta	19'857.2	1	29	42	73	0.00426	0.907	possibly correct	true	180816_Oechslin_10595E.4721.4721.2	AAIEQAYKEGESK	K	L	0.997	58.1	25.7	54.4	2			712.356	1'422.697240	1'423.706446	2	-0.00193	-1.356	1'945.84	1149370	50	62
180821-Oechslin-10595-97-semiTry	10595	180816_Oechslin_10595E.raw (F003960)	Hypothetical phage protein OS=Streptococcus agalactiae FSL S3-026 OX=876138 GN=FSLSAGS3026_06465 PE=4 SV=1	F8Y0U2_STRAG	Uniprot-proteome-Streptoc-agalactiae-FSL.fasta	19'857.2	1	29	42	73	0.00426	0.907	possibly correct	true	180816_Oechslin_10595E.13926.13926.2	AEDDFATEDDDDFLN	R	-	0.997	61.5	25	61.5	2			866.329	1'730.642796	1'731.650746	2	-0.0006739	-0.3892	3'713.75	422821	168	182
180821-Oechslin-10595-97-semiTry	10595	180816_Oechslin_10595E.raw (F003960)	Hypothetical phage protein OS=Streptococcus agalactiae FSL S3-026 OX=876138 GN=FSLSAGS3026_06465 PE=4 SV=1	F8Y0U2_STRAG	Uniprot-proteome-Streptoc-agalactiae-FSL.fasta	19'857.2	1	29	42	73	0.00426	0.907	possibly correct	true	180816_Oechslin_10595E.2393.2393.4	ANSPHKPGVVDGNR	N	Q	0.997	28.3	26.1	26.9	1			362.691	1'446.734200	1'447.740146	4	0.00133	0.9187	1'447.04	4084550	101	114
180821-Oechslin-10595-97-semiTry	10595	180816_Oechslin_10595E.raw (F003960)	Hypothetical phage protein OS=Streptococcus agalactiae FSL S3-026 OX=876138 GN=FSLSAGS3026_06465 PE=4 SV=1	F8Y0U2_STRAG	Uniprot-proteome-Streptoc-agalactiae-FSL.fasta	19'857.2	1	29	42	73	0.00426	0.907	possibly correct	true	180816_Oechslin_10595E.2392.2392.3	ANSPHKPGVVDGNR	N	Q	0.997	38.1	26.1	33	1			483.252	1'446.733116	1'447.740146	3	0.0002461	0.17	1'446.89	5265520	101	114
180821-Oechslin-10595-97-semiTry	10595	180816_Oechslin_10595E.raw (F003960)	Hypothetical phage protein OS=Streptococcus agalactiae FSL S3-026 OX=876138 GN=FSLSAGS3026_06465 PE=4 SV=1	F8Y0U2_STRAG	Uniprot-proteome-Streptoc-agalactiae-FSL.fasta	19'857.2	1	29	42	73	0.00426	0.907	possibly correct	true	180816_Oechslin_10595E.2398.2398.2	ANSPHKPGVVDGNR	N	Q	0.997	50.7	26.1	44.5	1			724.374	1'446.733128	1'447.740146	2	0.0002581	0.1782	1'447.85	917300	101	114
180821-Oechslin-10595-97-semiTry	10595	180816_Oechslin_10595E.raw (F003960)	Hypothetical phage protein OS=Streptococcus agalactiae FSL S3-026 OX=876138 GN=FSLSAGS3026_06465 PE=4 SV=1	F8Y0U2_STRAG	Uniprot-proteome-Streptoc-agalactiae-FSL.fasta	19'857.2	1	29	42	73	0.00426	0.907	possibly correct	true	180816_Oechslin_10595E.17993.17993.2	ASITFYAF	R	N	0.99	34.1	26.3	30.2	1			460.234	918.454	919.456	2	0.0051	5.547	4'540.90	563683	131	138
180821-Oechslin-10595-97-semiTry	10595	180816_Oechslin_10595E.raw (F003960)	Hypothetical phage protein OS=Streptococcus agalactiae FSL S3-026 OX=876138 GN=FSLSAGS3026_06465 PE=4 SV=1	F8Y0U2_STRAG	Uniprot-proteome-Streptoc-agalactiae-FSL.fasta	19'857.2	1	29	42	73	0.00426	0.907	possibly correct	true	180816_Oechslin_10595E.12906.12906.2	ASITFYAFNSNGNK	R	G	0.997	60	25	59.7	2			767.37	1'532.725072	1'533.733146	2	-0.0007979	-0.5203	3'516.86	1679020	131	144
180821-Oechslin-10595-97-semiTry	10595	180816_Oechslin_10595E.raw (F003960)	Hypothetical phage protein OS=Streptococcus agalactiae FSL S3-026 OX=876138 GN=FSLSAGS3026_06465 PE=4 SV=1	F8Y0U2_STRAG	Uniprot-proteome-Streptoc-agalactiae-FSL.fasta	19'857.2	1	29	42	73	0.00426	0.907	possibly correct	true	180816_Oechslin_10595E.12827.12827.3	ASITFYAFNSNGNK	R	G	0.997	40.2	25.3	40.2	2			511.917	1'532.729697	1'533.733146	3	0.003827	2.495	3'501.54	1903850	131	144
180821-Oechslin-10595-97-semiTry	10595	180816_Oechslin_10595E.raw (F003960)	Hypothetical phage protein OS=Streptococcus agalactiae FSL S3-026 OX=876138 GN=FSLSAGS3026_06465 PE=4 SV=1	F8Y0U2_STRAG	Uniprot-proteome-Streptoc-agalactiae-FSL.fasta	19'857.2	1	29	42	73	0.00426	0.907	possibly correct	true	180816_Oechslin_10595E.12596.12596.2	ASITFYAFNSNGNK	R	G	0.997	45.2	25.3	35.1	2			767.372	1'532.729344	1'533.733146	2	0.003474	2.265	3'456.66	807590	131	144
180821-Oechslin-10595-97-semiTry	10595	180816_Oechslin_10595E.raw (F003960)	Hypothetical phage protein OS=Streptococcus agalactiae FSL S3-026 OX=876138 GN=FSLSAGS3026_06465 PE=4 SV=1	F8Y0U2_STRAG	Uniprot-proteome-Streptoc-agalactiae-FSL.fasta	19'857.2	1	29	42	73	0.00426	0.907	possibly correct	true	180816_Oechslin_10595E.9144.9144.2	ASLIIPK	S	E	0.9	25.7	25	10.5	1			371.247	740.48	741.487	2	6.206e-05	0.08369	2'796.47	2037220	33	39
180821-Oechslin-10595-97-semiTry	10595	180816_Oechslin_10595E.raw (F003960)	Hypothetical phage protein OS=Streptococcus agalactiae FSL S3-026 OX=876138 GN=FSLSAGS3026_06465 PE=4 SV=1	F8Y0U2_STRAG	Uniprot-proteome-Streptoc-agalactiae-FSL.fasta	19'857.2	1	29	42	73	0.00426	0.907	possibly correct	true	180816_Oechslin_10595E.6642.6642.3	AYFVNANSPHKPGVVDGNR	N	Q	0.96	24.3	26.3	23.3	1			681.348	2'041.020774	2'042.020246	3	0.007804	3.822	2'322.35	2926000	96	114
180821-Oechslin-10595-97-semiTry	10595	180816_Oechslin_10595E.raw (F003960)	Hypothetical phage protein OS=Streptococcus agalactiae FSL S3-026 OX=876138 GN=FSLSAGS3026_06465 PE=4 SV=1	F8Y0U2_STRAG	Uniprot-proteome-Streptoc-agalactiae-FSL.fasta	19'857.2	1	29	42	73	0.00426	0.907	possibly correct	true	180816_Oechslin_10595E.5003.5003.2	DGDLERPDDEAYK	R	N	0.902	24.5	25	22.6	2			761.831	1'521.646948	1'522.665946	2	-0.01172	-7.698	2'003.10	176870	82	94
180821-Oechslin-10595-97-semiTry	10595	180816_Oechslin_10595E.raw (F003960)	Hypothetical phage protein OS=Streptococcus agalactiae FSL S3-026 OX=876138 GN=FSLSAGS3026_06465 PE=4 SV=1	F8Y0U2_STRAG	Uniprot-proteome-Streptoc-agalactiae-FSL.fasta	19'857.2	1	29	42	73	0.00426	0.907	possibly correct	true	180816_Oechslin_10595E.4946.4946.3	DGDLERPDDEAYK	R	N	0.979	22.1	25	22.1	2			508.227	1'521.658866	1'522.665946	3	0.0001961	0.1288	1'991.71	711620	82	94
180821-Oechslin-10595-97-semiTry	10595	180816_Oechslin_10595E.raw (F003960)	Hypothetical phage protein OS=Streptococcus agalactiae FSL S3-026 OX=876138 GN=FSLSAGS3026_06465 PE=4 SV=1	F8Y0U2_STRAG	Uniprot-proteome-Streptoc-agalactiae-FSL.fasta	19'857.2	1	29	42	73	0.00426	0.907	possibly correct	true	180816_Oechslin_10595E.5563.5563.3	DGDLERPDDEAYK	R	N	0.982	22.6	25	17.8	2			508.227	1'521.658866	1'522.665946	3	0.0001961	0.1288	2'114.15	3394640	82	94
180821-Oechslin-10595-97-semiTry	10595	180816_Oechslin_10595E.raw (F003960)	Hypothetical phage protein OS=Streptococcus agalactiae FSL S3-026 OX=876138 GN=FSLSAGS3026_06465 PE=4 SV=1	F8Y0U2_STRAG	Uniprot-proteome-Streptoc-agalactiae-FSL.fasta	19'857.2	1	29	42	73	0.00426	0.907	possibly correct	true	180816_Oechslin_10595E.5873.5873.3	DGDLERPDDEAYK	R	N	0.987	23.4	25	15.6	2			508.227	1'521.658959	1'522.665946	3	0.0002891	0.1898	2'174.82	1950970	82	94
180821-Oechslin-10595-97-semiTry	10595	180816_Oechslin_10595E.raw (F003960)	Hypothetical phage protein OS=Streptococcus agalactiae FSL S3-026 OX=876138 GN=FSLSAGS3026_06465 PE=4 SV=1	F8Y0U2_STRAG	Uniprot-proteome-Streptoc-agalactiae-FSL.fasta	19'857.2	1	29	42	73	0.00426	0.907	possibly correct	true	180816_Oechslin_10595E.5412.5412.2	DGDLERPDDEAYK	R	N	0.997	37.1	25	34.8	2			761.835	1'521.655004	1'522.665946	2	-0.003666	-2.408	2'083.60	305933	82	94
180821-Oechslin-10595-97-semiTry	10595	180816_Oechslin_10595E.raw (F003960)	Hypothetical phage protein OS=Streptococcus agalactiae FSL S3-026 OX=876138 GN=FSLSAGS3026_06465 PE=4 SV=1	F8Y0U2_STRAG	Uniprot-proteome-Streptoc-agalactiae-FSL.fasta	19'857.2	1	29	42	73	0.00426	0.907	possibly correct	true	180816_Oechslin_10595E.5808.5808.2	DGDLERPDDEAYK	R	N	0.997	36.1	25	34.9	2			761.835	1'521.656346	1'522.665946	2	-0.002324	-1.526	2'162.22	278638	82	94
180821-Oechslin-10595-97-semiTry	10595	180816_Oechslin_10595E.raw (F003960)	Hypothetical phage protein OS=Streptococcus agalactiae FSL S3-026 OX=876138 GN=FSLSAGS3026_06465 PE=4 SV=1	F8Y0U2_STRAG	Uniprot-proteome-Streptoc-agalactiae-FSL.fasta	19'857.2	1	29	42	73	0.00426	0.907	possibly correct	true	180816_Oechslin_10595E.7881.7881.2	DGDLERPDDEAYKNAY	R	F	0.997	47	25	47	1			935.905	1'869.796116	1'870.809246	2	-0.005854	-3.129	2'559.23	495593	82	97
180821-Oechslin-10595-97-semiTry	10595	180816_Oechslin_10595E.raw (F003960)	Hypothetical phage protein OS=Streptococcus agalactiae FSL S3-026 OX=876138 GN=FSLSAGS3026_06465 PE=4 SV=1	F8Y0U2_STRAG	Uniprot-proteome-Streptoc-agalactiae-FSL.fasta	19'857.2	1	29	42	73	0.00426	0.907	possibly correct	true	180816_Oechslin_10595E.9049.9049.6	DGDLERPDDEAYKNAYFVNANSPHKPGVVDGNR	R	Q	0.98	20.9	25	20.8	2			610.792	3'658.707198	3'659.711246	6	0.003228	0.8821	2'778.97	7077450	82	114
180821-Oechslin-10595-97-semiTry	10595	180816_Oechslin_10595E.raw (F003960)	Hypothetical phage protein OS=Streptococcus agalactiae FSL S3-026 OX=876138 GN=FSLSAGS3026_06465 PE=4 SV=1	F8Y0U2_STRAG	Uniprot-proteome-Streptoc-agalactiae-FSL.fasta	19'857.2	1	29	42	73	0.00426	0.907	possibly correct	true	180816_Oechslin_10595E.9016.9016.5	DGDLERPDDEAYKNAYFVNANSPHKPGVVDGNR	R	Q	0.997	41.4	25	30.7	2			732.748	3'658.704770	3'659.711246	5	0.0008001	0.2186	2'772.97	5116740	82	114
180821-Oechslin-10595-97-semiTry	10595	180816_Oechslin_10595E.raw (F003960)	Hypothetical phage protein OS=Streptococcus agalactiae FSL S3-026 OX=876138 GN=FSLSAGS3026_06465 PE=4 SV=1	F8Y0U2_STRAG	Uniprot-proteome-Streptoc-agalactiae-FSL.fasta	19'857.2	1	29	42	73	0.00426	0.907	possibly correct	true	180816_Oechslin_10595E.9027.9027.4	DGDLERPDDEAYKNAYFVNANSPHKPGVVDGNR	R	Q	0.997	48.2	25	48.2	2			915.685	3'658.709908	3'659.711246	4	0.005938	1.623	2'774.94	5797210	82	114
180821-Oechslin-10595-97-semiTry	10595	180816_Oechslin_10595E.raw (F003960)	Hypothetical phage protein OS=Streptococcus agalactiae FSL S3-026 OX=876138 GN=FSLSAGS3026_06465 PE=4 SV=1	F8Y0U2_STRAG	Uniprot-proteome-Streptoc-agalactiae-FSL.fasta	19'857.2	1	29	42	73	0.00426	0.907	possibly correct	true	180816_Oechslin_10595E.4626.4626.2	DGDPLGGR	R	T	0.99	39.9	25	32.5	2			393.69	785.366	786.374	2	-0.0007019	-0.8926	1'928.03	4802970	158	165
180821-Oechslin-10595-97-semiTry	10595	180816_Oechslin_10595E.raw (F003960)	Hypothetical phage protein OS=Streptococcus agalactiae FSL S3-026 OX=876138 GN=FSLSAGS3026_06465 PE=4 SV=1	F8Y0U2_STRAG	Uniprot-proteome-Streptoc-agalactiae-FSL.fasta	19'857.2	1	29	42	73	0.00426	0.907	possibly correct	true	180816_Oechslin_10595E.4264.4264.2	EDTVTINK	K	I	0.99	27.6	25.5	16	2			460.241	918.467	919.473	2	0.001168	1.27	1'855.85	12651400	40	47
180821-Oechslin-10595-97-semiTry	10595	180816_Oechslin_10595E.raw (F003960)	Hypothetical phage protein OS=Streptococcus agalactiae FSL S3-026 OX=876138 GN=FSLSAGS3026_06465 PE=4 SV=1	F8Y0U2_STRAG	Uniprot-proteome-Streptoc-agalactiae-FSL.fasta	19'857.2	1	29	42	73	0.00426	0.907	possibly correct	true	180816_Oechslin_10595E.8730.8730.2	FSYLNANEPK	R	S	0.997	61.6	25.4	54.2	2			591.794	1'181.572484	1'182.578946	2	0.0008141	0.6884	2'719.57	7003780	13	22
180821-Oechslin-10595-97-semiTry	10595	180816_Oechslin_10595E.raw (F003960)	Hypothetical phage protein OS=Streptococcus agalactiae FSL S3-026 OX=876138 GN=FSLSAGS3026_06465 PE=4 SV=1	F8Y0U2_STRAG	Uniprot-proteome-Streptoc-agalactiae-FSL.fasta	19'857.2	1	29	42	73	0.00426	0.907	possibly correct	true	180816_Oechslin_10595E.9120.9120.2	FSYLNANEPK	R	S	0.997	39.3	25.3	33.1	2			591.793	1'181.572362	1'182.578946	2	0.0006921	0.5852	2'792.07	1862200	13	22
180821-Oechslin-10595-97-semiTry	10595	180816_Oechslin_10595E.raw (F003960)	Hypothetical phage protein OS=Streptococcus agalactiae FSL S3-026 OX=876138 GN=FSLSAGS3026_06465 PE=4 SV=1	F8Y0U2_STRAG	Uniprot-proteome-Streptoc-agalactiae-FSL.fasta	19'857.2	1	29	42	73	0.00426	0.907	possibly correct	true	180816_Oechslin_10595E.4134.4134.3	FVNANSPHKPGVVDGNR	Y	Q	0.996	26.7	26.6	24.5	1			603.311	1'806.912375	1'807.919846	3	-0.0001949	-0.1078	1'828.80	1574980	98	114
180821-Oechslin-10595-97-semiTry	10595	180816_Oechslin_10595E.raw (F003960)	Hypothetical phage protein OS=Streptococcus agalactiae FSL S3-026 OX=876138 GN=FSLSAGS3026_06465 PE=4 SV=1	F8Y0U2_STRAG	Uniprot-proteome-Streptoc-agalactiae-FSL.fasta	19'857.2	1	29	42	73	0.00426	0.907	possibly correct	true	180816_Oechslin_10595E.4146.4146.2	FVNANSPHKPGVVDGNR	Y	Q	0.997	74.3	26.5	72.4	1			904.462	1'806.909886	1'807.919846	2	-0.002684	-1.485	1'831.38	815112	98	114
180821-Oechslin-10595-97-semiTry	10595	180816_Oechslin_10595E.raw (F003960)	Hypothetical phage protein OS=Streptococcus agalactiae FSL S3-026 OX=876138 GN=FSLSAGS3026_06465 PE=4 SV=1	F8Y0U2_STRAG	Uniprot-proteome-Streptoc-agalactiae-FSL.fasta	19'857.2	1	29	42	73	0.00426	0.907	possibly correct	true	180816_Oechslin_10595E.12346.12346.4	FVNANSPHKPGVVDGNRQEIIDTSELYSGIYGR	Y	A	0.982	21.6	25	21.6	1			908.959	3'631.805368	3'632.809446	4	0.003198	0.8803	3'408.17	1448910	98	130
180821-Oechslin-10595-97-semiTry	10595	180816_Oechslin_10595E.raw (F003960)	Hypothetical phage protein OS=Streptococcus agalactiae FSL S3-026 OX=876138 GN=FSLSAGS3026_06465 PE=4 SV=1	F8Y0U2_STRAG	Uniprot-proteome-Streptoc-agalactiae-FSL.fasta	19'857.2	1	29	42	73	0.00426	0.907	possibly correct	true	180816_Oechslin_10595E.8409.8409.2	GIAcGLNNLQK	K	L	0.997	71.2	26.1	59.8	2	c4: Carbamidomethyl (+57.02)		594.314	1'186.613134	1'187.620311	2	9.876e-05	0.08316	2'659.42	10467900	145	155
180821-Oechslin-10595-97-semiTry	10595	180816_Oechslin_10595E.raw (F003960)	Hypothetical phage protein OS=Streptococcus agalactiae FSL S3-026 OX=876138 GN=FSLSAGS3026_06465 PE=4 SV=1	F8Y0U2_STRAG	Uniprot-proteome-Streptoc-agalactiae-FSL.fasta	19'857.2	1	29	42	73	0.00426	0.907	possibly correct	true	180816_Oechslin_10595E.2336.2336.3	HKPGVVDGNR	P	Q	0.967	19.7	26.4	19.7	1			360.197	1'077.568779	1'078.575346	3	0.0007091	0.6574	1'433.87	511437	105	114
180821-Oechslin-10595-97-semiTry	10595	180816_Oechslin_10595E.raw (F003960)	Hypothetical phage protein OS=Streptococcus agalactiae FSL S3-026 OX=876138 GN=FSLSAGS3026_06465 PE=4 SV=1	F8Y0U2_STRAG	Uniprot-proteome-Streptoc-agalactiae-FSL.fasta	19'857.2	1	29	42	73	0.00426	0.907	possibly correct	true	180816_Oechslin_10595E.5603.5603.2	IAcGLNNLQK	G	L	0.98	25	26.2	16	1	c3: Carbamidomethyl (+57.02)		565.805	1'129.594824	1'130.598811	2	0.003289	2.909	2'122.06	615832	146	155
180821-Oechslin-10595-97-semiTry	10595	180816_Oechslin_10595E.raw (F003960)	Hypothetical phage protein OS=Streptococcus agalactiae FSL S3-026 OX=876138 GN=FSLSAGS3026_06465 PE=4 SV=1	F8Y0U2_STRAG	Uniprot-proteome-Streptoc-agalactiae-FSL.fasta	19'857.2	1	29	42	73	0.00426	0.907	possibly correct	true	180816_Oechslin_10595E.9467.9467.2	IAcGLNNLQK	G	L	0.997	34.1	26	25.1	1	c3: Carbamidomethyl (+57.02)		565.801	1'129.587988	1'130.598811	2	-0.003547	-3.138	2'857.27	1177160	146	155
180821-Oechslin-10595-97-semiTry	10595	180816_Oechslin_10595E.raw (F003960)	Hypothetical phage protein OS=Streptococcus agalactiae FSL S3-026 OX=876138 GN=FSLSAGS3026_06465 PE=4 SV=1	F8Y0U2_STRAG	Uniprot-proteome-Streptoc-agalactiae-FSL.fasta	19'857.2	1	29	42	73	0.00426	0.907	possibly correct	true	180816_Oechslin_10595E.4634.4634.2	LRDGDPLGGR	K	T	0.982	25.6	25	22.6	2			528.282	1'054.550024	1'055.559546	2	-0.002246	-2.128	1'929.24	925070	156	165
180821-Oechslin-10595-97-semiTry	10595	180816_Oechslin_10595E.raw (F003960)	Hypothetical phage protein OS=Streptococcus agalactiae FSL S3-026 OX=876138 GN=FSLSAGS3026_06465 PE=4 SV=1	F8Y0U2_STRAG	Uniprot-proteome-Streptoc-agalactiae-FSL.fasta	19'857.2	1	29	42	73	0.00426	0.907	possibly correct	true	180816_Oechslin_10595E.4907.4907.3	LRDGDPLGGR	K	T	0.987	24.3	25	22.8	2			352.525	1'054.552329	1'055.559546	3	5.906e-05	0.05595	1'984.44	21886900	156	165
180821-Oechslin-10595-97-semiTry	10595	180816_Oechslin_10595E.raw (F003960)	Hypothetical phage protein OS=Streptococcus agalactiae FSL S3-026 OX=876138 GN=FSLSAGS3026_06465 PE=4 SV=1	F8Y0U2_STRAG	Uniprot-proteome-Streptoc-agalactiae-FSL.fasta	19'857.2	1	29	42	73	0.00426	0.907	possibly correct	true	180816_Oechslin_10595E.4929.4929.2	LRDGDPLGGR	K	T	0.997	34.5	25	28.5	2			528.284	1'054.553198	1'055.559546	2	0.0009281	0.8792	1'988.61	5569270	156	165
180821-Oechslin-10595-97-semiTry	10595	180816_Oechslin_10595E.raw (F003960)	Hypothetical phage protein OS=Streptococcus agalactiae FSL S3-026 OX=876138 GN=FSLSAGS3026_06465 PE=4 SV=1	F8Y0U2_STRAG	Uniprot-proteome-Streptoc-agalactiae-FSL.fasta	19'857.2	1	29	42	73	0.00426	0.907	possibly correct	true	180816_Oechslin_10595E.7911.7911.2	NAYFVNANSPH	K	K	0.997	38.5	25	38.5	1			617.285	1'232.555760	1'233.564546	2	-0.00151	-1.224	2'565.16	1031910	95	105
180821-Oechslin-10595-97-semiTry	10595	180816_Oechslin_10595E.raw (F003960)	Hypothetical phage protein OS=Streptococcus agalactiae FSL S3-026 OX=876138 GN=FSLSAGS3026_06465 PE=4 SV=1	F8Y0U2_STRAG	Uniprot-proteome-Streptoc-agalactiae-FSL.fasta	19'857.2	1	29	42	73	0.00426	0.907	possibly correct	true	180816_Oechslin_10595E.5961.5961.3	NAYFVNANSPHK	K	P	0.945	19.7	25	19	1			454.558	1'360.650750	1'361.659546	3	-0.00152	-1.116	2'191.62	4567030	95	106
180821-Oechslin-10595-97-semiTry	10595	180816_Oechslin_10595E.raw (F003960)	Hypothetical phage protein OS=Streptococcus agalactiae FSL S3-026 OX=876138 GN=FSLSAGS3026_06465 PE=4 SV=1	F8Y0U2_STRAG	Uniprot-proteome-Streptoc-agalactiae-FSL.fasta	19'857.2	1	29	42	73	0.00426	0.907	possibly correct	true	180816_Oechslin_10595E.5954.5954.2	NAYFVNANSPHK	K	P	0.997	48.3	25	46.1	1			681.332	1'360.648778	1'361.659546	2	-0.003492	-2.564	2'190.14	784568	95	106
180821-Oechslin-10595-97-semiTry	10595	180816_Oechslin_10595E.raw (F003960)	Hypothetical phage protein OS=Streptococcus agalactiae FSL S3-026 OX=876138 GN=FSLSAGS3026_06465 PE=4 SV=1	F8Y0U2_STRAG	Uniprot-proteome-Streptoc-agalactiae-FSL.fasta	19'857.2	1	29	42	73	0.00426	0.907	possibly correct	true	180816_Oechslin_10595E.7851.7851.3	NAYFVNANSPHKPGVVDGNR	K	Q	0.997	33.1	25.6	33.1	2			719.357	2'155.050255	2'156.063146	3	-0.005615	-2.604	2'554.15	2545870	95	114
180821-Oechslin-10595-97-semiTry	10595	180816_Oechslin_10595E.raw (F003960)	Hypothetical phage protein OS=Streptococcus agalactiae FSL S3-026 OX=876138 GN=FSLSAGS3026_06465 PE=4 SV=1	F8Y0U2_STRAG	Uniprot-proteome-Streptoc-agalactiae-FSL.fasta	19'857.2	1	29	42	73	0.00426	0.907	possibly correct	true	180816_Oechslin_10595E.7085.7085.3	NAYFVNANSPHKPGVVDGNR	K	Q	0.997	33.5	25.9	29.9	2			719.361	2'155.062339	2'156.063146	3	0.006469	3	2'409.14	753627	95	114
180821-Oechslin-10595-97-semiTry	10595	180816_Oechslin_10595E.raw (F003960)	Hypothetical phage protein OS=Streptococcus agalactiae FSL S3-026 OX=876138 GN=FSLSAGS3026_06465 PE=4 SV=1	F8Y0U2_STRAG	Uniprot-proteome-Streptoc-agalactiae-FSL.fasta	19'857.2	1	29	42	73	0.00426	0.907	possibly correct	true	180816_Oechslin_10595E.6762.6762.2	NAYFVNANSPHKPGVVDGNR	K	Q	0.997	64.7	25.9	57.7	2			1'078.535889	2'155.057226	2'156.063146	2	0.001356	0.629	2'346.11	2996860	95	114
180821-Oechslin-10595-97-semiTry	10595	180816_Oechslin_10595E.raw (F003960)	Hypothetical phage protein OS=Streptococcus agalactiae FSL S3-026 OX=876138 GN=FSLSAGS3026_06465 PE=4 SV=1	F8Y0U2_STRAG	Uniprot-proteome-Streptoc-agalactiae-FSL.fasta	19'857.2	1	29	42	73	0.00426	0.907	possibly correct	true	180816_Oechslin_10595E.6713.6713.3	NAYFVNANSPHKPGVVDGNR	K	Q	0.997	33.7	25.9	33.7	2			719.36	2'155.057761	2'156.063146	3	0.001891	0.8771	2'336.22	872044	95	114
180821-Oechslin-10595-97-semiTry	10595	180816_Oechslin_10595E.raw (F003960)	Hypothetical phage protein OS=Streptococcus agalactiae FSL S3-026 OX=876138 GN=FSLSAGS3026_06465 PE=4 SV=1	F8Y0U2_STRAG	Uniprot-proteome-Streptoc-agalactiae-FSL.fasta	19'857.2	1	29	42	73	0.00426	0.907	possibly correct	true	180816_Oechslin_10595E.13082.13082.4	NAYFVNANSPHKPGVVDGNRQEIIDTSELYSGIYGR	K	A	0.977	21.6	25	21.6	2			995.995	3'979.949900	3'980.952746	4	0.00443	1.113	3'551.72	5629950	95	130
180821-Oechslin-10595-97-semiTry	10595	180816_Oechslin_10595E.raw (F003960)	Hypothetical phage protein OS=Streptococcus agalactiae FSL S3-026 OX=876138 GN=FSLSAGS3026_06465 PE=4 SV=1	F8Y0U2_STRAG	Uniprot-proteome-Streptoc-agalactiae-FSL.fasta	19'857.2	1	29	42	73	0.00426	0.907	possibly correct	true	180816_Oechslin_10595E.2353.2353.3	NSPHKPGVVDGNR	A	Q	0.909	16.1	27.1	16.1	1			459.573	1'375.696800	1'376.703046	3	0.00103	0.7482	1'437.54	630930	102	114
180821-Oechslin-10595-97-semiTry	10595	180816_Oechslin_10595E.raw (F003960)	Hypothetical phage protein OS=Streptococcus agalactiae FSL S3-026 OX=876138 GN=FSLSAGS3026_06465 PE=4 SV=1	F8Y0U2_STRAG	Uniprot-proteome-Streptoc-agalactiae-FSL.fasta	19'857.2	1	29	42	73	0.00426	0.907	possibly correct	true	180816_Oechslin_10595E.14317.14317.3	PGVVDGNRQEIIDTSELYSGIYGR	K	A	0.997	69.8	26.1	69.8	1			880.108	2'637.303549	2'638.311046	3	-0.0002209	-0.08374	3'791.54	570753	107	130
180821-Oechslin-10595-97-semiTry	10595	180816_Oechslin_10595E.raw (F003960)	Hypothetical phage protein OS=Streptococcus agalactiae FSL S3-026 OX=876138 GN=FSLSAGS3026_06465 PE=4 SV=1	F8Y0U2_STRAG	Uniprot-proteome-Streptoc-agalactiae-FSL.fasta	19'857.2	1	29	42	73	0.00426	0.907	possibly correct	true	180816_Oechslin_10595E.14804.14804.2	QEIIDTSELYSGIYGR	R	A	0.99	104	25.8	104	2			922.458	1'842.901220	1'843.907446	2	0.00105	0.5695	3'887.02	3545110	115	130
180821-Oechslin-10595-97-semiTry	10595	180816_Oechslin_10595E.raw (F003960)	Hypothetical phage protein OS=Streptococcus agalactiae FSL S3-026 OX=876138 GN=FSLSAGS3026_06465 PE=4 SV=1	F8Y0U2_STRAG	Uniprot-proteome-Streptoc-agalactiae-FSL.fasta	19'857.2	1	29	42	73	0.00426	0.907	possibly correct	true	180816_Oechslin_10595E.14240.14240.2	QEIIDTSELYSGIYGR	R	A	0.997	66.3	26.3	61.5	2			922.462	1'842.909032	1'843.907446	2	0.008862	4.806	3'775.81	718712	115	130
180821-Oechslin-10595-97-semiTry	10595	180816_Oechslin_10595E.raw (F003960)	Hypothetical phage protein OS=Streptococcus agalactiae FSL S3-026 OX=876138 GN=FSLSAGS3026_06465 PE=4 SV=1	F8Y0U2_STRAG	Uniprot-proteome-Streptoc-agalactiae-FSL.fasta	19'857.2	1	29	42	73	0.00426	0.907	possibly correct	true	180816_Oechslin_10595E.15110.15110.2	QEIIDTSELYSGIYGR	R	A	0.997	63.4	26.1	63.4	2			922.46	1'842.904882	1'843.907446	2	0.004712	2.555	3'948.54	441760	115	130
180821-Oechslin-10595-97-semiTry	10595	180816_Oechslin_10595E.raw (F003960)	Hypothetical phage protein OS=Streptococcus agalactiae FSL S3-026 OX=876138 GN=FSLSAGS3026_06465 PE=4 SV=1	F8Y0U2_STRAG	Uniprot-proteome-Streptoc-agalactiae-FSL.fasta	19'857.2	1	29	42	73	0.00426	0.907	possibly correct	true	180816_Oechslin_10595E.14809.14809.3	QEIIDTSELYSGIYGR	R	A	0.997	37.7	25.8	35.9	2			615.308	1'842.901755	1'843.907446	3	0.001585	0.8596	3'888.19	5661010	115	130
180821-Oechslin-10595-97-semiTry	10595	180816_Oechslin_10595E.raw (F003960)	Hypothetical phage protein OS=Streptococcus agalactiae FSL S3-026 OX=876138 GN=FSLSAGS3026_06465 PE=4 SV=1	F8Y0U2_STRAG	Uniprot-proteome-Streptoc-agalactiae-FSL.fasta	19'857.2	1	29	42	73	0.00426	0.907	possibly correct	true	180816_Oechslin_10595E.13205.13205.2	RQEIIDTSELYSGIYGR	N	A	0.997	56.2	26.1	54.9	1			1'000.510864	1'999.007176	2'000.008546	2	0.005906	2.953	3'575.19	447429	114	130
180821-Oechslin-10595-97-semiTry	10595	180816_Oechslin_10595E.raw (F003960)	Hypothetical phage protein OS=Streptococcus agalactiae FSL S3-026 OX=876138 GN=FSLSAGS3026_06465 PE=4 SV=1	F8Y0U2_STRAG	Uniprot-proteome-Streptoc-agalactiae-FSL.fasta	19'857.2	1	29	42	73	0.00426	0.907	possibly correct	true	180816_Oechslin_10595E.13214.13214.3	RQEIIDTSELYSGIYGR	N	A	0.997	35.1	26	35.1	1			667.341	1'999.002648	2'000.008546	3	0.001378	0.689	3'576.99	1924350	114	130
180821-Oechslin-10595-97-semiTry	10595	180816_Oechslin_10595E.raw (F003960)	Hypothetical phage protein OS=Streptococcus agalactiae FSL S3-026 OX=876138 GN=FSLSAGS3026_06465 PE=4 SV=1	F8Y0U2_STRAG	Uniprot-proteome-Streptoc-agalactiae-FSL.fasta	19'857.2	1	29	42	73	0.00426	0.907	possibly correct	true	180816_Oechslin_10595E.2330.2330.3	SPHKPGVVDGNR	N	Q	0.986	23.8	26.4	17.7	1			421.559	1'261.654410	1'262.660146	3	0.00154	1.22	1'432.91	25912100	103	114
180821-Oechslin-10595-97-semiTry	10595	180816_Oechslin_10595E.raw (F003960)	Hypothetical phage protein OS=Streptococcus agalactiae FSL S3-026 OX=876138 GN=FSLSAGS3026_06465 PE=4 SV=1	F8Y0U2_STRAG	Uniprot-proteome-Streptoc-agalactiae-FSL.fasta	19'857.2	1	29	42	73	0.00426	0.907	possibly correct	true	180816_Oechslin_10595E.2331.2331.2	SPHKPGVVDGNR	N	Q	0.997	32.2	26.6	29.1	1			631.834	1'261.653172	1'262.660146	2	0.0003021	0.2392	1'433.05	2799150	103	114
180821-Oechslin-10595-97-semiTry	10595	180816_Oechslin_10595E.raw (F003960)	Hypothetical phage protein OS=Streptococcus agalactiae FSL S3-026 OX=876138 GN=FSLSAGS3026_06465 PE=4 SV=1	F8Y0U2_STRAG	Uniprot-proteome-Streptoc-agalactiae-FSL.fasta	19'857.2	1	29	42	73	0.00426	0.907	possibly correct	true	180816_Oechslin_10595E.9710.9710.2	SVPALSTLK	K	T	0.958	18	25	13.6	2			458.28	914.545	915.551	2	0.0009441	1.031	2'903.62	1552400	69	77
180821-Oechslin-10595-97-semiTry	10595	180816_Oechslin_10595E.raw (F003960)	Hypothetical phage protein OS=Streptococcus agalactiae FSL S3-026 OX=876138 GN=FSLSAGS3026_06465 PE=4 SV=1	F8Y0U2_STRAG	Uniprot-proteome-Streptoc-agalactiae-FSL.fasta	19'857.2	1	29	42	73	0.00426	0.907	possibly correct	true	180816_Oechslin_10595E.6555.6555.3	TPLRDGDLERPDDEAYK	K	N	0.997	27.2	25	23.8	2			663.988	1'988.943564	1'989.951646	3	-0.0008059	-0.405	2'304.83	1547110	78	94
180821-Oechslin-10595-97-semiTry	10595	180816_Oechslin_10595E.raw (F003960)	Hypothetical phage protein OS=Streptococcus agalactiae FSL S3-026 OX=876138 GN=FSLSAGS3026_06465 PE=4 SV=1	F8Y0U2_STRAG	Uniprot-proteome-Streptoc-agalactiae-FSL.fasta	19'857.2	1	29	42	73	0.00426	0.907	possibly correct	true	180816_Oechslin_10595E.6577.6577.2	TPLRDGDLERPDDEAYK	K	N	0.997	37.1	25	37.1	2			995.48	1'988.945898	1'989.951646	2	0.001528	0.7679	2'309.04	511202	78	94
180821-Oechslin-10595-97-semiTry	10595	180816_Oechslin_10595E.raw (F003960)	Hypothetical phage protein OS=Streptococcus agalactiae FSL S3-026 OX=876138 GN=FSLSAGS3026_06465 PE=4 SV=1	F8Y0U2_STRAG	Uniprot-proteome-Streptoc-agalactiae-FSL.fasta	19'857.2	1	29	42	73	0.00426	0.907	possibly correct	true	180816_Oechslin_10595E.12202.12202.2	TRAEDDFATEDDDDFLN	R	-	0.994	96.2	25	96.2	2			994.904	1'987.794164	1'988.799546	2	0.001894	0.9524	3'381.02	13585800	166	182
180821-Oechslin-10595-97-semiTry	10595	180816_Oechslin_10595E.raw (F003960)	Hypothetical phage protein OS=Streptococcus agalactiae FSL S3-026 OX=876138 GN=FSLSAGS3026_06465 PE=4 SV=1	F8Y0U2_STRAG	Uniprot-proteome-Streptoc-agalactiae-FSL.fasta	19'857.2	1	29	42	73	0.00426	0.907	possibly correct	true	180816_Oechslin_10595E.11887.11887.2	TRAEDDFATEDDDDFLN	R	-	0.997	76.8	25	76.8	2			994.902	1'987.789526	1'988.799546	2	-0.002744	-1.38	3'321.13	314844	166	182
180821-Oechslin-10595-97-semiTry	10595	180816_Oechslin_10595E.raw (F003960)	Hypothetical phage protein OS=Streptococcus agalactiae FSL S3-026 OX=876138 GN=FSLSAGS3026_06465 PE=4 SV=1	F8Y0U2_STRAG	Uniprot-proteome-Streptoc-agalactiae-FSL.fasta	19'857.2	1	29	42	73	0.00426	0.907	possibly correct	true	180816_Oechslin_10595E.12521.12521.2	TRAEDDFATEDDDDFLN	R	-	0.997	73.6	25	73.6	2			994.906	1'987.796728	1'988.799546	2	0.004458	2.242	3'441.95	671313	166	182
180821-Oechslin-10595-97-semiTry	10595	180816_Oechslin_10595E.raw (F003960)	Hypothetical phage protein OS=Streptococcus agalactiae FSL S3-026 OX=876138 GN=FSLSAGS3026_06465 PE=4 SV=1	F8Y0U2_STRAG	Uniprot-proteome-Streptoc-agalactiae-FSL.fasta	19'857.2	1	29	42	73	0.00426	0.907	possibly correct	true	180816_Oechslin_10595E.12890.12890.2	TRAEDDFATEDDDDFLN	R	-	0.997	77.8	25	77.8	2			994.904	1'987.793432	1'988.799546	2	0.001162	0.5843	3'513.51	306101	166	182
180821-Oechslin-10595-97-semiTry	10595	180816_Oechslin_10595E.raw (F003960)	Hypothetical phage protein OS=Streptococcus agalactiae FSL S3-026 OX=876138 GN=FSLSAGS3026_06465 PE=4 SV=1	F8Y0U2_STRAG	Uniprot-proteome-Streptoc-agalactiae-FSL.fasta	19'857.2	1	29	42	73	0.00426	0.907	possibly correct	true	180816_Oechslin_10595E.11526.11526.2	TRAEDDFATEDDDDFLN	R	-	0.997	67	25	67	2			994.903	1'987.790868	1'988.799546	2	-0.001402	-0.7049	3'251.60	234475	166	182
180821-Oechslin-10595-97-semiTry	10595	180816_Oechslin_10595E.raw (F003960)	Hypothetical phage protein OS=Streptococcus agalactiae FSL S3-026 OX=876138 GN=FSLSAGS3026_06465 PE=4 SV=1	F8Y0U2_STRAG	Uniprot-proteome-Streptoc-agalactiae-FSL.fasta	19'857.2	1	29	42	73	0.00426	0.907	possibly correct	true	180816_Oechslin_10595E.6260.6260.2	tTKVITGPNTR	M	F	0.997	29.7	26.2	20.2	1		n-term: Acetyl (+42.01)	615.347	1'228.678930	1'229.685013	2	0.001193	0.9704	2'249.48	618610	2	12
180821-Oechslin-10595-97-semiTry	10595	180816_Oechslin_10595E.raw (F003960)	Hypothetical phage protein OS=Streptococcus agalactiae FSL S3-026 OX=876138 GN=FSLSAGS3026_06465 PE=4 SV=1	F8Y0U2_STRAG	Uniprot-proteome-Streptoc-agalactiae-FSL.fasta	19'857.2	1	29	42	73	0.00426	0.907	possibly correct	true	180816_Oechslin_10595E.3400.3400.3	TTKVITGPNTR	M	F	0.997	47	25.7	41.3	1			396.563	1'186.666497	1'187.674446	3	-0.0006729	-0.5666	1'674.15	1222190	2	12
180821-Oechslin-10595-97-semiTry	10595	180816_Oechslin_10595E.raw (F003960)	Hypothetical phage protein OS=Streptococcus agalactiae FSL S3-026 OX=876138 GN=FSLSAGS3026_06465 PE=4 SV=1	F8Y0U2_STRAG	Uniprot-proteome-Streptoc-agalactiae-FSL.fasta	19'857.2	1	29	42	73	0.00426	0.907	possibly correct	true	180816_Oechslin_10595E.3403.3403.2	TTKVITGPNTR	M	F	0.997	50.6	25.7	43.9	1			594.34	1'186.665380	1'187.674446	2	-0.00179	-1.507	1'674.66	354762	2	12
180821-Oechslin-10595-97-semiTry	10595	180816_Oechslin_10595E.raw (F003960)	Hypothetical phage protein OS=Streptococcus agalactiae FSL S3-026 OX=876138 GN=FSLSAGS3026_06465 PE=4 SV=1	F8Y0U2_STRAG	Uniprot-proteome-Streptoc-agalactiae-FSL.fasta	19'857.2	1	29	42	73	0.00426	0.907	possibly correct	true	180816_Oechslin_10595E.3565.3565.2	VITGPNTR	K	F	0.99	29.7	25	24.2	2			429.245	856.476	857.484	2	-0.001026	-1.196	1'709.70	1326030	5	12
180821-Oechslin-10595-97-semiTry	10595	180816_Oechslin_10595E.raw (F003960)	Hypothetical phage protein OS=Streptococcus agalactiae FSL S3-026 OX=876138 GN=FSLSAGS3026_06465 PE=4 SV=1	F8Y0U2_STRAG	Uniprot-proteome-Streptoc-agalactiae-FSL.fasta	19'857.2	1	29	42	73	0.00426	0.907	possibly correct	true	180816_Oechslin_10595E.2784.2784.3	VNANSPHKPGVVDGNR	F	Q	0.997	39.3	26.6	33.1	1			554.29	1'659.849387	1'660.851446	3	0.005217	3.141	1'535.32	735040	99	114
180821-Oechslin-10595-97-semiTry	10595	180816_Oechslin_10595E.raw (F003960)	Hypothetical phage protein OS=Streptococcus agalactiae FSL S3-026 OX=876138 GN=FSLSAGS3026_06465 PE=4 SV=1	F8Y0U2_STRAG	Uniprot-proteome-Streptoc-agalactiae-FSL.fasta	19'857.2	1	29	42	73	0.00426	0.907	possibly correct	true	180816_Oechslin_10595E.4765.4765.2	YAFNSNGNK	F	G	0.997	28.5	25	11.5	1			507.735	1'013.456274	1'014.463846	2	-0.0002959	-0.2917	1'955.34	4291720	136	144
180821-Oechslin-10595-97-semiTry	10595	180816_Oechslin_10595E.raw (F003960)	Hypothetical phage protein OS=Streptococcus agalactiae FSL S3-026 OX=876138 GN=FSLSAGS3026_06465 PE=4 SV=1	F8Y0U2_STRAG	Uniprot-proteome-Streptoc-agalactiae-FSL.fasta	19'857.2	1	29	42	73	0.00426	0.907	possibly correct	true	180816_Oechslin_10595E.10800.10800.2	YSASLIIPK	K	E	0.997	37.7	25	28.1	2			496.295	990.575	991.582	2	3.806e-05	0.03838	3'111.99	1189340	31	39
180821-Oechslin-10595-97-semiTry	10595	180816_Oechslin_10595E.raw (F003960)	Hypothetical phage protein OS=Streptococcus agalactiae FSL S3-026 OX=876138 GN=FSLSAGS3026_06465 PE=4 SV=1	F8Y0U2_STRAG	Uniprot-proteome-Streptoc-agalactiae-FSL.fasta	19'857.2	1	29	42	73	0.00426	0.907	possibly correct	true	180816_Oechslin_10595E.11509.11509.2	YSASLIIPK	K	E	0.997	41.4	25	21.7	2			496.295	990.575	991.582	2	0.0002221	0.2239	3'248.50	1407820	31	39
180821-Oechslin-10595-97-semiTry	10595	180816_Oechslin_10595E.raw (F003960)	Hypothetical phage protein OS=Streptococcus agalactiae FSL S3-026 OX=876138 GN=FSLSAGS3026_06465 PE=4 SV=1	F8Y0U2_STRAG	Uniprot-proteome-Streptoc-agalactiae-FSL.fasta	19'857.2	1	29	42	73	0.00426	0.907	possibly correct	true	180816_Oechslin_10595E.11183.11183.2	YSASLIIPK	K	E	0.997	55.1	25	40.4	2			496.296	990.577	991.582	2	0.001564	1.577	3'184.43	30550600	31	39
180821-Oechslin-10595-97-semiTry	10595	180816_Oechslin_10595F.raw (F003961)	Hypothetical phage protein OS=Streptococcus agalactiae FSL S3-026 OX=876138 GN=FSLSAGS3026_06465 PE=4 SV=1	F8Y0U2_STRAG	Uniprot-proteome-Streptoc-agalactiae-FSL.fasta	19'857.2	1	4	4	8	0.00048	0.484	possibly correct	true	180816_Oechslin_10595F.4494.4494.2	AAIEQAYK	K	E	0.99	38.5	26.7	20.3	2			447.24	892.466	893.473	2	0.0004461	0.4992	1'942.02	2608670	50	57
180821-Oechslin-10595-97-semiTry	10595	180816_Oechslin_10595F.raw (F003961)	Hypothetical phage protein OS=Streptococcus agalactiae FSL S3-026 OX=876138 GN=FSLSAGS3026_06465 PE=4 SV=1	F8Y0U2_STRAG	Uniprot-proteome-Streptoc-agalactiae-FSL.fasta	19'857.2	1	4	4	8	0.00048	0.484	possibly correct	true	180816_Oechslin_10595F.12459.12459.2	ASITFYAFNSNGNK	R	G	0.997	37.2	25	35.2	2			767.37	1'532.724462	1'533.733146	2	-0.001408	-0.918	3'509.22	891341	131	144
180821-Oechslin-10595-97-semiTry	10595	180816_Oechslin_10595F.raw (F003961)	Hypothetical phage protein OS=Streptococcus agalactiae FSL S3-026 OX=876138 GN=FSLSAGS3026_06465 PE=4 SV=1	F8Y0U2_STRAG	Uniprot-proteome-Streptoc-agalactiae-FSL.fasta	19'857.2	1	4	4	8	0.00048	0.484	possibly correct	true	180816_Oechslin_10595F.8453.8453.2	FSYLNANEPK	R	S	0.997	49	25.2	40.3	2			591.795	1'181.574682	1'182.578946	2	0.003012	2.547	2'725.33	1562720	13	22
180821-Oechslin-10595-97-semiTry	10595	180816_Oechslin_10595F.raw (F003961)	Hypothetical phage protein OS=Streptococcus agalactiae FSL S3-026 OX=876138 GN=FSLSAGS3026_06465 PE=4 SV=1	F8Y0U2_STRAG	Uniprot-proteome-Streptoc-agalactiae-FSL.fasta	19'857.2	1	4	4	8	0.00048	0.484	possibly correct	true	180816_Oechslin_10595F.8159.8159.2	GIAcGLNNLQK	K	L	0.997	57.7	26.1	46.1	2	c4: Carbamidomethyl (+57.02)		594.316	1'186.617162	1'187.620311	2	0.004127	3.475	2'668.51	1483110	145	155
180821-Oechslin-10595-97-semiTry	10595	180816_Oechslin_10595F.raw (F003961)	Hypothetical phage protein OS=Streptococcus agalactiae FSL S3-026 OX=876138 GN=FSLSAGS3026_06465 PE=4 SV=1	F8Y0U2_STRAG	Uniprot-proteome-Streptoc-agalactiae-FSL.fasta	19'857.2	1	4	4	8	0.00048	0.484	possibly correct	true	180816_Oechslin_10595F.6569.6569.3	NAYFVNANSPHKPGVVDGNR	K	Q	0.997	33.1	25.9	33.1	2			719.359	2'155.056663	2'156.063146	3	0.0007931	0.3678	2'355.38	1398150	95	114
180821-Oechslin-10595-97-semiTry	10595	180816_Oechslin_10595F.raw (F003961)	Hypothetical phage protein OS=Streptococcus agalactiae FSL S3-026 OX=876138 GN=FSLSAGS3026_06465 PE=4 SV=1	F8Y0U2_STRAG	Uniprot-proteome-Streptoc-agalactiae-FSL.fasta	19'857.2	1	4	4	8	0.00048	0.484	possibly correct	true	180816_Oechslin_10595F.14395.14395.3	QEIIDTSELYSGIYGR	R	A	0.911	19.7	26.1	18.7	2			615.31	1'842.907065	1'843.907446	3	0.006895	3.739	3'896.18	984697	115	130
180821-Oechslin-10595-97-semiTry	10595	180816_Oechslin_10595F.raw (F003961)	Hypothetical phage protein OS=Streptococcus agalactiae FSL S3-026 OX=876138 GN=FSLSAGS3026_06465 PE=4 SV=1	F8Y0U2_STRAG	Uniprot-proteome-Streptoc-agalactiae-FSL.fasta	19'857.2	1	4	4	8	0.00048	0.484	possibly correct	true	180816_Oechslin_10595F.14379.14379.2	QEIIDTSELYSGIYGR	R	A	0.997	83	25.9	83	2			922.459	1'842.904150	1'843.907446	2	0.00398	2.158	3'893.07	587475	115	130
180821-Oechslin-10595-97-semiTry	10595	180816_Oechslin_10595F.raw (F003961)	Hypothetical phage protein OS=Streptococcus agalactiae FSL S3-026 OX=876138 GN=FSLSAGS3026_06465 PE=4 SV=1	F8Y0U2_STRAG	Uniprot-proteome-Streptoc-agalactiae-FSL.fasta	19'857.2	1	4	4	8	0.00048	0.484	possibly correct	true	180816_Oechslin_10595F.10890.10890.2	YSASLIIPK	K	E	0.997	47.1	25	35.5	2			496.295	990.575	991.582	2	0.0002821	0.2845	3'200.29	2841340	31	39
180821-Oechslin-10595-97-semiTry	10597	180816_Oechslin_10597E.raw (F003954)	Hypothetical phage protein OS=Streptococcus agalactiae FSL S3-026 OX=876138 GN=FSLSAGS3026_06455 PE=4 SV=1	F8Y0U0_STRAG	Uniprot-proteome-Streptoc-agalactiae-FSL.fasta	11'237.3	1	2	3	4	0.000226	0.34	possibly correct	true	180816_Oechslin_10597E.14739.14739.2	ALLNAYGASSLSALDPK	R	H	0.997	88.4	25.9	81.6	2			845.957	1'689.899876	1'690.901146	2	0.006006	3.552	3'811.67	2262960	69	85
180821-Oechslin-10595-97-semiTry	10597	180816_Oechslin_10597E.raw (F003954)	Hypothetical phage protein OS=Streptococcus agalactiae FSL S3-026 OX=876138 GN=FSLSAGS3026_06455 PE=4 SV=1	F8Y0U0_STRAG	Uniprot-proteome-Streptoc-agalactiae-FSL.fasta	11'237.3	1	2	3	4	0.000226	0.34	possibly correct	true	180816_Oechslin_10597E.4528.4528.3	LIHDMEETAK	R	Y	0.997	26.7	25	26.7	2			396.197	1'185.570243	1'186.577446	3	7.306e-05	0.06157	1'933.62	4298600	10	19
180821-Oechslin-10595-97-semiTry	10597	180816_Oechslin_10597E.raw (F003954)	Hypothetical phage protein OS=Streptococcus agalactiae FSL S3-026 OX=876138 GN=FSLSAGS3026_06455 PE=4 SV=1	F8Y0U0_STRAG	Uniprot-proteome-Streptoc-agalactiae-FSL.fasta	11'237.3	1	2	3	4	0.000226	0.34	possibly correct	true	180816_Oechslin_10597E.4530.4530.2	LIHDMEETAK	R	Y	0.997	28	25	26.5	2			593.794	1'185.573460	1'186.577446	2	0.00329	2.773	1'933.91	1816810	10	19
180821-Oechslin-10595-97-semiTry	10597	180816_Oechslin_10597E.raw (F003954)	Hypothetical phage protein OS=Streptococcus agalactiae FSL S3-026 OX=876138 GN=FSLSAGS3026_06455 PE=4 SV=1	F8Y0U0_STRAG	Uniprot-proteome-Streptoc-agalactiae-FSL.fasta	11'237.3	1	2	3	4	0.000226	0.34	possibly correct	true	180816_Oechslin_10597E.4754.4754.2	LVDEFKK	R	L	0.9	31.5	25.1	13.2	2			439.753	877.492	878.498	2	0.001274	1.45	1'974.13	13282200	24	30
180821-Oechslin-10595-97-semiTry	10597	180816_Oechslin_10597F.raw (F003955)	Hypothetical phage protein OS=Streptococcus agalactiae FSL S3-026 OX=876138 GN=FSLSAGS3026_06455 PE=4 SV=1	F8Y0U0_STRAG	Uniprot-proteome-Streptoc-agalactiae-FSL.fasta	11'237.3	1	7	11	12	0.000711	0.79	possibly correct	true	180816_Oechslin_10597F.14472.14472.2	ALLNAYGASSLSALDPK	R	H	0.989	84.2	25.8	79.2	2			845.958	1'689.901342	1'690.901146	2	0.007472	4.419	3'845.72	1251880	69	85
180821-Oechslin-10595-97-semiTry	10597	180816_Oechslin_10597F.raw (F003955)	Hypothetical phage protein OS=Streptococcus agalactiae FSL S3-026 OX=876138 GN=FSLSAGS3026_06455 PE=4 SV=1	F8Y0U0_STRAG	Uniprot-proteome-Streptoc-agalactiae-FSL.fasta	11'237.3	1	7	11	12	0.000711	0.79	possibly correct	true	180816_Oechslin_10597F.14491.14491.3	ALLNAYGASSLSALDPK	R	H	0.997	36.5	25.7	25.3	2			564.307	1'689.898095	1'690.901146	3	0.004225	2.499	3'849.46	2207940	69	85
180821-Oechslin-10595-97-semiTry	10597	180816_Oechslin_10597F.raw (F003955)	Hypothetical phage protein OS=Streptococcus agalactiae FSL S3-026 OX=876138 GN=FSLSAGS3026_06455 PE=4 SV=1	F8Y0U0_STRAG	Uniprot-proteome-Streptoc-agalactiae-FSL.fasta	11'237.3	1	7	11	12	0.000711	0.79	possibly correct	true	180816_Oechslin_10597F.3433.3433.2	DGFKNEVR	K	A	0.99	28.2	26.1	9.99	2			482.746	963.478	964.485	2	0.0001661	0.1722	1'738.60	3741150	61	68
180821-Oechslin-10595-97-semiTry	10597	180816_Oechslin_10597F.raw (F003955)	Hypothetical phage protein OS=Streptococcus agalactiae FSL S3-026 OX=876138 GN=FSLSAGS3026_06455 PE=4 SV=1	F8Y0U0_STRAG	Uniprot-proteome-Streptoc-agalactiae-FSL.fasta	11'237.3	1	7	11	12	0.000711	0.79	possibly correct	true	180816_Oechslin_10597F.8753.8753.2	EIQLEDVR	R	A	0.99	32.1	25.9	23.4	2			501.267	1'000.518652	1'001.526346	2	-0.0004179	-0.4173	2'763.58	8849900	45	52
180821-Oechslin-10595-97-semiTry	10597	180816_Oechslin_10597F.raw (F003955)	Hypothetical phage protein OS=Streptococcus agalactiae FSL S3-026 OX=876138 GN=FSLSAGS3026_06455 PE=4 SV=1	F8Y0U0_STRAG	Uniprot-proteome-Streptoc-agalactiae-FSL.fasta	11'237.3	1	7	11	12	0.000711	0.79	possibly correct	true	180816_Oechslin_10597F.12212.12212.2	HFAAVLEEAGGIGND	K	-	0.996	58.1	25	58.1	2			750.358	1'498.701512	1'499.712646	2	-0.003858	-2.572	3'411.51	22222500	86	100
180821-Oechslin-10595-97-semiTry	10597	180816_Oechslin_10597F.raw (F003955)	Hypothetical phage protein OS=Streptococcus agalactiae FSL S3-026 OX=876138 GN=FSLSAGS3026_06455 PE=4 SV=1	F8Y0U0_STRAG	Uniprot-proteome-Streptoc-agalactiae-FSL.fasta	11'237.3	1	7	11	12	0.000711	0.79	possibly correct	true	180816_Oechslin_10597F.2384.2384.3	LIHDmEETAK	R	Y	0.997	40.6	25	34.8	2		m5: Oxidation (+15.99)	401.53	1'201.568808	1'202.572361	3	0.003723	3.096	1'521.41	2514180	10	19
180821-Oechslin-10595-97-semiTry	10597	180816_Oechslin_10597F.raw (F003955)	Hypothetical phage protein OS=Streptococcus agalactiae FSL S3-026 OX=876138 GN=FSLSAGS3026_06455 PE=4 SV=1	F8Y0U0_STRAG	Uniprot-proteome-Streptoc-agalactiae-FSL.fasta	11'237.3	1	7	11	12	0.000711	0.79	possibly correct	true	180816_Oechslin_10597F.4451.4451.3	LIHDMEETAK	R	Y	0.997	29.5	25	27.5	2			396.197	1'185.570243	1'186.577446	3	7.306e-05	0.06157	1'940.50	13023500	10	19
180821-Oechslin-10595-97-semiTry	10597	180816_Oechslin_10597F.raw (F003955)	Hypothetical phage protein OS=Streptococcus agalactiae FSL S3-026 OX=876138 GN=FSLSAGS3026_06455 PE=4 SV=1	F8Y0U0_STRAG	Uniprot-proteome-Streptoc-agalactiae-FSL.fasta	11'237.3	1	7	11	12	0.000711	0.79	possibly correct	true	180816_Oechslin_10597F.2390.2390.2	LIHDmEETAK	R	Y	0.997	38	25	38	2		m5: Oxidation (+15.99)	601.79	1'201.565404	1'202.572361	2	0.000319	0.2653	1'522.83	1501480	10	19
180821-Oechslin-10595-97-semiTry	10597	180816_Oechslin_10597F.raw (F003955)	Hypothetical phage protein OS=Streptococcus agalactiae FSL S3-026 OX=876138 GN=FSLSAGS3026_06455 PE=4 SV=1	F8Y0U0_STRAG	Uniprot-proteome-Streptoc-agalactiae-FSL.fasta	11'237.3	1	7	11	12	0.000711	0.79	possibly correct	true	180816_Oechslin_10597F.4440.4440.2	LIHDMEETAK	R	Y	0.997	53.4	25	52.5	2			593.793	1'185.572118	1'186.577446	2	0.001948	1.642	1'938.01	1970370	10	19
180821-Oechslin-10595-97-semiTry	10597	180816_Oechslin_10597F.raw (F003955)	Hypothetical phage protein OS=Streptococcus agalactiae FSL S3-026 OX=876138 GN=FSLSAGS3026_06455 PE=4 SV=1	F8Y0U0_STRAG	Uniprot-proteome-Streptoc-agalactiae-FSL.fasta	11'237.3	1	7	11	12	0.000711	0.79	possibly correct	true	180816_Oechslin_10597F.8381.8381.2	LLSTDDETVPEPR	K	R	0.959	27.1	25.5	25.2	2			736.365	1'470.714452	1'471.727746	2	-0.006018	-4.089	2'693.05	1144540	31	43
180821-Oechslin-10595-97-semiTry	10597	180816_Oechslin_10597F.raw (F003955)	Hypothetical phage protein OS=Streptococcus agalactiae FSL S3-026 OX=876138 GN=FSLSAGS3026_06455 PE=4 SV=1	F8Y0U0_STRAG	Uniprot-proteome-Streptoc-agalactiae-FSL.fasta	11'237.3	1	7	11	12	0.000711	0.79	possibly correct	true	180816_Oechslin_10597F.4654.4654.2	LVDEFKK	R	L	0.9	33.9	25.1	14	2			439.753	877.492	878.498	2	0.0006041	0.6876	1'980.69	7368030	24	30
180821-Oechslin-10595-97-semiTry	10597	180816_Oechslin_10597F.raw (F003955)	Hypothetical phage protein OS=Streptococcus agalactiae FSL S3-026 OX=876138 GN=FSLSAGS3026_06455 PE=4 SV=1	F8Y0U0_STRAG	Uniprot-proteome-Streptoc-agalactiae-FSL.fasta	11'237.3	1	7	11	12	0.000711	0.79	possibly correct	true	180816_Oechslin_10597F.6723.6723.2	REIQLEDVR	R	A	0.932	18.1	25.5	7.31	2			579.318	1'156.620946	1'157.627446	2	0.0007761	0.6704	2'380.13	5680760	44	52
180821-Oechslin-10595-97-semiTry	10595	180816_Oechslin_10595E.raw (F003960)	Hypothetical phage protein OS=Streptococcus agalactiae FSL S3-026 OX=876138 GN=FSLSAGS3026_06455 PE=4 SV=1	F8Y0U0_STRAG	Uniprot-proteome-Streptoc-agalactiae-FSL.fasta	11'237.3	1	5	7	8	0.000466	0.7	possibly correct	true	180816_Oechslin_10595E.14587.14587.2	ALLNAYGASSLSALDPK	R	H	0.994	91.2	26.1	85.9	2			845.953	1'689.892186	1'690.901146	2	-0.001684	-0.9959	3'844.21	801880	69	85
180821-Oechslin-10595-97-semiTry	10595	180816_Oechslin_10595E.raw (F003960)	Hypothetical phage protein OS=Streptococcus agalactiae FSL S3-026 OX=876138 GN=FSLSAGS3026_06455 PE=4 SV=1	F8Y0U0_STRAG	Uniprot-proteome-Streptoc-agalactiae-FSL.fasta	11'237.3	1	5	7	8	0.000466	0.7	possibly correct	true	180816_Oechslin_10595E.8921.8921.2	EIQLEDVR	R	A	0.99	51.4	25.9	41.3	2			501.267	1'000.518530	1'001.526346	2	-0.0005399	-0.5391	2'754.86	1081250	45	52
180821-Oechslin-10595-97-semiTry	10595	180816_Oechslin_10595E.raw (F003960)	Hypothetical phage protein OS=Streptococcus agalactiae FSL S3-026 OX=876138 GN=FSLSAGS3026_06455 PE=4 SV=1	F8Y0U0_STRAG	Uniprot-proteome-Streptoc-agalactiae-FSL.fasta	11'237.3	1	5	7	8	0.000466	0.7	possibly correct	true	180816_Oechslin_10595E.12342.12342.2	HFAAVLEEAGGIGND	K	-	0.997	58.5	25	58.5	2			750.359	1'498.702978	1'499.712646	2	-0.002392	-1.595	3'407.20	1089650	86	100
180821-Oechslin-10595-97-semiTry	10595	180816_Oechslin_10595E.raw (F003960)	Hypothetical phage protein OS=Streptococcus agalactiae FSL S3-026 OX=876138 GN=FSLSAGS3026_06455 PE=4 SV=1	F8Y0U0_STRAG	Uniprot-proteome-Streptoc-agalactiae-FSL.fasta	11'237.3	1	5	7	8	0.000466	0.7	possibly correct	true	180816_Oechslin_10595E.4628.4628.3	LIHDMEETAK	R	Y	0.947	22.6	25	21.2	2			396.197	1'185.568047	1'186.577446	3	-0.002123	-1.789	1'928.30	2339460	10	19
180821-Oechslin-10595-97-semiTry	10595	180816_Oechslin_10595E.raw (F003960)	Hypothetical phage protein OS=Streptococcus agalactiae FSL S3-026 OX=876138 GN=FSLSAGS3026_06455 PE=4 SV=1	F8Y0U0_STRAG	Uniprot-proteome-Streptoc-agalactiae-FSL.fasta	11'237.3	1	5	7	8	0.000466	0.7	possibly correct	true	180816_Oechslin_10595E.2717.2717.3	LIHDmEETAK	R	Y	0.997	31.7	25	31.7	2		m5: Oxidation (+15.99)	401.529	1'201.565148	1'202.572361	3	6.305e-05	0.05243	1'521.51	552385	10	19
180821-Oechslin-10595-97-semiTry	10595	180816_Oechslin_10595E.raw (F003960)	Hypothetical phage protein OS=Streptococcus agalactiae FSL S3-026 OX=876138 GN=FSLSAGS3026_06455 PE=4 SV=1	F8Y0U0_STRAG	Uniprot-proteome-Streptoc-agalactiae-FSL.fasta	11'237.3	1	5	7	8	0.000466	0.7	possibly correct	true	180816_Oechslin_10595E.4629.4629.2	LIHDMEETAK	R	Y	0.997	40.1	25	32.7	2			593.791	1'185.567114	1'186.577446	2	-0.003056	-2.575	1'928.44	821024	10	19
180821-Oechslin-10595-97-semiTry	10595	180816_Oechslin_10595E.raw (F003960)	Hypothetical phage protein OS=Streptococcus agalactiae FSL S3-026 OX=876138 GN=FSLSAGS3026_06455 PE=4 SV=1	F8Y0U0_STRAG	Uniprot-proteome-Streptoc-agalactiae-FSL.fasta	11'237.3	1	5	7	8	0.000466	0.7	possibly correct	true	180816_Oechslin_10595E.8579.8579.2	LLSTDDETVPEPR	K	R	0.997	33.8	25.8	31.6	2			736.369	1'470.723118	1'471.727746	2	0.002648	1.799	2'690.72	1167120	31	43
180821-Oechslin-10595-97-semiTry	10595	180816_Oechslin_10595E.raw (F003960)	Hypothetical phage protein OS=Streptococcus agalactiae FSL S3-026 OX=876138 GN=FSLSAGS3026_06455 PE=4 SV=1	F8Y0U0_STRAG	Uniprot-proteome-Streptoc-agalactiae-FSL.fasta	11'237.3	1	5	7	8	0.000466	0.7	possibly correct	true	180816_Oechslin_10595E.4837.4837.2	LVDEFKK	R	L	0.9	27.5	25.1	9.36	2			439.753	877.491	878.498	2	0.0001161	0.1321	1'969.24	1448080	24	30
180821-Oechslin-10595-97-semiTry	10595	180816_Oechslin_10595F.raw (F003961)	Hypothetical phage protein OS=Streptococcus agalactiae FSL S3-026 OX=876138 GN=FSLSAGS3026_06455 PE=4 SV=1	F8Y0U0_STRAG	Uniprot-proteome-Streptoc-agalactiae-FSL.fasta	11'237.3	1	15	20	25	0.0015	0.81	possibly correct	true	180816_Oechslin_10595F.2619.2619.3	AKDGFKNEVR	K	A	0.902	17.2	26.9	15.8	2			388.544	1'162.610007	1'163.616846	3	0.0004371	0.3756	1'540.82	866361	59	68
180821-Oechslin-10595-97-semiTry	10595	180816_Oechslin_10595F.raw (F003961)	Hypothetical phage protein OS=Streptococcus agalactiae FSL S3-026 OX=876138 GN=FSLSAGS3026_06455 PE=4 SV=1	F8Y0U0_STRAG	Uniprot-proteome-Streptoc-agalactiae-FSL.fasta	11'237.3	1	15	20	25	0.0015	0.81	possibly correct	true	180816_Oechslin_10595F.13839.13839.2	ALLNAYGASSL	R	S	0.997	57.7	26.5	54.9	1			540.29	1'078.566258	1'079.573146	2	0.0003881	0.3595	3'783.78	826393	69	79
180821-Oechslin-10595-97-semiTry	10595	180816_Oechslin_10595F.raw (F003961)	Hypothetical phage protein OS=Streptococcus agalactiae FSL S3-026 OX=876138 GN=FSLSAGS3026_06455 PE=4 SV=1	F8Y0U0_STRAG	Uniprot-proteome-Streptoc-agalactiae-FSL.fasta	11'237.3	1	15	20	25	0.0015	0.81	possibly correct	true	180816_Oechslin_10595F.12633.12633.2	ALLNAYGASSLS	R	A	0.997	58.6	25.2	52.8	1			583.807	1'165.598974	1'166.605146	2	0.001104	0.9464	3'545.71	874474	69	80
180821-Oechslin-10595-97-semiTry	10595	180816_Oechslin_10595F.raw (F003961)	Hypothetical phage protein OS=Streptococcus agalactiae FSL S3-026 OX=876138 GN=FSLSAGS3026_06455 PE=4 SV=1	F8Y0U0_STRAG	Uniprot-proteome-Streptoc-agalactiae-FSL.fasta	11'237.3	1	15	20	25	0.0015	0.81	possibly correct	true	180816_Oechslin_10595F.15645.15645.2	ALLNAYGASSLSALD	R	P	0.997	76.2	26.8	72.1	1			733.382	1'464.749364	1'465.753346	2	0.003294	2.247	4'153.22	762578	69	83
180821-Oechslin-10595-97-semiTry	10595	180816_Oechslin_10595F.raw (F003961)	Hypothetical phage protein OS=Streptococcus agalactiae FSL S3-026 OX=876138 GN=FSLSAGS3026_06455 PE=4 SV=1	F8Y0U0_STRAG	Uniprot-proteome-Streptoc-agalactiae-FSL.fasta	11'237.3	1	15	20	25	0.0015	0.81	possibly correct	true	180816_Oechslin_10595F.14397.14397.2	ALLNAYGASSLSALDPK	R	H	0.996	70.7	26.1	59	2			845.953	1'689.890844	1'690.901146	2	-0.003026	-1.79	3'896.54	339107	69	85
180821-Oechslin-10595-97-semiTry	10595	180816_Oechslin_10595F.raw (F003961)	Hypothetical phage protein OS=Streptococcus agalactiae FSL S3-026 OX=876138 GN=FSLSAGS3026_06455 PE=4 SV=1	F8Y0U0_STRAG	Uniprot-proteome-Streptoc-agalactiae-FSL.fasta	11'237.3	1	15	20	25	0.0015	0.81	possibly correct	true	180816_Oechslin_10595F.14095.14095.2	ALLNAYGASSLSALDPK	R	H	0.997	84.4	26	78.6	2			845.955	1'689.894628	1'690.901146	2	0.0007581	0.4483	3'835.21	556791	69	85
180821-Oechslin-10595-97-semiTry	10595	180816_Oechslin_10595F.raw (F003961)	Hypothetical phage protein OS=Streptococcus agalactiae FSL S3-026 OX=876138 GN=FSLSAGS3026_06455 PE=4 SV=1	F8Y0U0_STRAG	Uniprot-proteome-Streptoc-agalactiae-FSL.fasta	11'237.3	1	15	20	25	0.0015	0.81	possibly correct	true	180816_Oechslin_10595F.14114.14114.3	ALLNAYGASSLSALDPK	R	H	0.997	39	26.1	33.7	2			564.306	1'689.896079	1'690.901146	3	0.002209	1.306	3'839.31	1749790	69	85
180821-Oechslin-10595-97-semiTry	10595	180816_Oechslin_10595F.raw (F003961)	Hypothetical phage protein OS=Streptococcus agalactiae FSL S3-026 OX=876138 GN=FSLSAGS3026_06455 PE=4 SV=1	F8Y0U0_STRAG	Uniprot-proteome-Streptoc-agalactiae-FSL.fasta	11'237.3	1	15	20	25	0.0015	0.81	possibly correct	true	180816_Oechslin_10595F.10215.10215.2	AYGASSLSALDPK	N	H	0.997	50.8	26.4	43.5	1			640.333	1'278.651830	1'279.652946	2	0.00616	4.814	3'068.63	792700	73	85
180821-Oechslin-10595-97-semiTry	10595	180816_Oechslin_10595F.raw (F003961)	Hypothetical phage protein OS=Streptococcus agalactiae FSL S3-026 OX=876138 GN=FSLSAGS3026_06455 PE=4 SV=1	F8Y0U0_STRAG	Uniprot-proteome-Streptoc-agalactiae-FSL.fasta	11'237.3	1	15	20	25	0.0015	0.81	possibly correct	true	180816_Oechslin_10595F.8568.8568.2	EIQLEDVR	R	A	0.99	46.5	25.9	40.3	2			501.266	1'000.517980	1'001.526346	2	-0.00109	-1.088	2'746.50	3426600	45	52
180821-Oechslin-10595-97-semiTry	10595	180816_Oechslin_10595F.raw (F003961)	Hypothetical phage protein OS=Streptococcus agalactiae FSL S3-026 OX=876138 GN=FSLSAGS3026_06455 PE=4 SV=1	F8Y0U0_STRAG	Uniprot-proteome-Streptoc-agalactiae-FSL.fasta	11'237.3	1	15	20	25	0.0015	0.81	possibly correct	true	180816_Oechslin_10595F.7993.7993.2	GASSLSALDPK	Y	H	0.997	38.5	26.2	29.2	1			523.281	1'044.547460	1'045.552546	2	0.00219	2.095	2'636.47	1854440	75	85
180821-Oechslin-10595-97-semiTry	10595	180816_Oechslin_10595F.raw (F003961)	Hypothetical phage protein OS=Streptococcus agalactiae FSL S3-026 OX=876138 GN=FSLSAGS3026_06455 PE=4 SV=1	F8Y0U0_STRAG	Uniprot-proteome-Streptoc-agalactiae-FSL.fasta	11'237.3	1	15	20	25	0.0015	0.81	possibly correct	true	180816_Oechslin_10595F.3496.3496.2	GFKNEVR	D	A	0.9	17.6	25.5	0	1			425.233	848.452	849.458	2	0.001652	1.945	1'735.00	1055520	62	68
180821-Oechslin-10595-97-semiTry	10595	180816_Oechslin_10595F.raw (F003961)	Hypothetical phage protein OS=Streptococcus agalactiae FSL S3-026 OX=876138 GN=FSLSAGS3026_06455 PE=4 SV=1	F8Y0U0_STRAG	Uniprot-proteome-Streptoc-agalactiae-FSL.fasta	11'237.3	1	15	20	25	0.0015	0.81	possibly correct	true	180816_Oechslin_10595F.11988.11988.3	HFAAVLEEAGGIGND	K	-	0.987	23.9	25	23.9	2			500.576	1'498.706322	1'499.712646	3	0.0009521	0.6348	3'416.28	942648	86	100
180821-Oechslin-10595-97-semiTry	10595	180816_Oechslin_10595F.raw (F003961)	Hypothetical phage protein OS=Streptococcus agalactiae FSL S3-026 OX=876138 GN=FSLSAGS3026_06455 PE=4 SV=1	F8Y0U0_STRAG	Uniprot-proteome-Streptoc-agalactiae-FSL.fasta	11'237.3	1	15	20	25	0.0015	0.81	possibly correct	true	180816_Oechslin_10595F.11939.11939.2	HFAAVLEEAGGIGND	K	-	0.997	70	25	70	2			750.362	1'498.708592	1'499.712646	2	0.003222	2.148	3'406.90	1315370	86	100
180821-Oechslin-10595-97-semiTry	10595	180816_Oechslin_10595F.raw (F003961)	Hypothetical phage protein OS=Streptococcus agalactiae FSL S3-026 OX=876138 GN=FSLSAGS3026_06455 PE=4 SV=1	F8Y0U0_STRAG	Uniprot-proteome-Streptoc-agalactiae-FSL.fasta	11'237.3	1	15	20	25	0.0015	0.81	possibly correct	true	180816_Oechslin_10595F.12552.12552.2	HFAAVLEEAGGIGND	K	-	0.997	70.8	25	70.8	2			750.361	1'498.706884	1'499.712646	2	0.001514	1.01	3'528.80	969705	86	100
180821-Oechslin-10595-97-semiTry	10595	180816_Oechslin_10595F.raw (F003961)	Hypothetical phage protein OS=Streptococcus agalactiae FSL S3-026 OX=876138 GN=FSLSAGS3026_06455 PE=4 SV=1	F8Y0U0_STRAG	Uniprot-proteome-Streptoc-agalactiae-FSL.fasta	11'237.3	1	15	20	25	0.0015	0.81	possibly correct	true	180816_Oechslin_10595F.12853.12853.2	HFAAVLEEAGGIGND	K	-	0.997	44.9	25	44.9	2			750.363	1'498.711034	1'499.712646	2	0.005664	3.777	3'590.34	633760	86	100
180821-Oechslin-10595-97-semiTry	10595	180816_Oechslin_10595F.raw (F003961)	Hypothetical phage protein OS=Streptococcus agalactiae FSL S3-026 OX=876138 GN=FSLSAGS3026_06455 PE=4 SV=1	F8Y0U0_STRAG	Uniprot-proteome-Streptoc-agalactiae-FSL.fasta	11'237.3	1	15	20	25	0.0015	0.81	possibly correct	true	180816_Oechslin_10595F.7343.7343.2	KLLSTDDETVPEPR	K	R	0.971	86.1	26.3	84.5	2			800.425	1'598.835546	1'599.822746	2	0.02008	12.55	2'507.14	408672	30	43
180821-Oechslin-10595-97-semiTry	10595	180816_Oechslin_10595F.raw (F003961)	Hypothetical phage protein OS=Streptococcus agalactiae FSL S3-026 OX=876138 GN=FSLSAGS3026_06455 PE=4 SV=1	F8Y0U0_STRAG	Uniprot-proteome-Streptoc-agalactiae-FSL.fasta	11'237.3	1	15	20	25	0.0015	0.81	possibly correct	true	180816_Oechslin_10595F.4659.4659.2	LIHDMEETAK	R	Y	0.931	20.1	25	12.1	2			593.792	1'185.568944	1'186.577446	2	-0.001226	-1.033	1'975.24	367826	10	19
180821-Oechslin-10595-97-semiTry	10595	180816_Oechslin_10595F.raw (F003961)	Hypothetical phage protein OS=Streptococcus agalactiae FSL S3-026 OX=876138 GN=FSLSAGS3026_06455 PE=4 SV=1	F8Y0U0_STRAG	Uniprot-proteome-Streptoc-agalactiae-FSL.fasta	11'237.3	1	15	20	25	0.0015	0.81	possibly correct	true	180816_Oechslin_10595F.3479.3479.3	LIHDmEETAK	R	Y	0.987	25.3	25	19.1	2		m5: Oxidation (+15.99)	401.529	1'201.565604	1'202.572361	3	0.000519	0.4316	1'730.69	555471	10	19
180821-Oechslin-10595-97-semiTry	10595	180816_Oechslin_10595F.raw (F003961)	Hypothetical phage protein OS=Streptococcus agalactiae FSL S3-026 OX=876138 GN=FSLSAGS3026_06455 PE=4 SV=1	F8Y0U0_STRAG	Uniprot-proteome-Streptoc-agalactiae-FSL.fasta	11'237.3	1	15	20	25	0.0015	0.81	possibly correct	true	180816_Oechslin_10595F.2499.2499.2	LIHDmEETAK	R	Y	0.997	31.1	25	31	2		m5: Oxidation (+15.99)	601.791	1'201.567358	1'202.572361	2	0.002273	1.89	1'513.04	2029320	10	19
180821-Oechslin-10595-97-semiTry	10595	180816_Oechslin_10595F.raw (F003961)	Hypothetical phage protein OS=Streptococcus agalactiae FSL S3-026 OX=876138 GN=FSLSAGS3026_06455 PE=4 SV=1	F8Y0U0_STRAG	Uniprot-proteome-Streptoc-agalactiae-FSL.fasta	11'237.3	1	15	20	25	0.0015	0.81	possibly correct	true	180816_Oechslin_10595F.4420.4420.3	LIHDMEETAK	R	Y	0.997	36.9	25	36.9	2			396.197	1'185.569511	1'186.577446	3	-0.0006589	-0.5553	1'927.07	10470700	10	19
180821-Oechslin-10595-97-semiTry	10595	180816_Oechslin_10595F.raw (F003961)	Hypothetical phage protein OS=Streptococcus agalactiae FSL S3-026 OX=876138 GN=FSLSAGS3026_06455 PE=4 SV=1	F8Y0U0_STRAG	Uniprot-proteome-Streptoc-agalactiae-FSL.fasta	11'237.3	1	15	20	25	0.0015	0.81	possibly correct	true	180816_Oechslin_10595F.2498.2498.3	LIHDmEETAK	R	Y	0.997	51.5	25	41.7	2		m5: Oxidation (+15.99)	401.53	1'201.567161	1'202.572361	3	0.002076	1.726	1'512.90	6622110	10	19
180821-Oechslin-10595-97-semiTry	10595	180816_Oechslin_10595F.raw (F003961)	Hypothetical phage protein OS=Streptococcus agalactiae FSL S3-026 OX=876138 GN=FSLSAGS3026_06455 PE=4 SV=1	F8Y0U0_STRAG	Uniprot-proteome-Streptoc-agalactiae-FSL.fasta	11'237.3	1	15	20	25	0.0015	0.81	possibly correct	true	180816_Oechslin_10595F.8230.8230.2	LLSTDDETVPEPR	K	R	0.997	60.6	25.8	57.4	2			736.368	1'470.721288	1'471.727746	2	0.0008181	0.5558	2'681.57	808217	31	43
180821-Oechslin-10595-97-semiTry	10595	180816_Oechslin_10595F.raw (F003961)	Hypothetical phage protein OS=Streptococcus agalactiae FSL S3-026 OX=876138 GN=FSLSAGS3026_06455 PE=4 SV=1	F8Y0U0_STRAG	Uniprot-proteome-Streptoc-agalactiae-FSL.fasta	11'237.3	1	15	20	25	0.0015	0.81	possibly correct	true	180816_Oechslin_10595F.4612.4612.2	LVDEFKK	R	L	0.9	35.7	25	13	2			439.751	877.488	878.498	2	-0.002632	-2.996	1'965.13	4251490	24	30
180821-Oechslin-10595-97-semiTry	10595	180816_Oechslin_10595F.raw (F003961)	Hypothetical phage protein OS=Streptococcus agalactiae FSL S3-026 OX=876138 GN=FSLSAGS3026_06455 PE=4 SV=1	F8Y0U0_STRAG	Uniprot-proteome-Streptoc-agalactiae-FSL.fasta	11'237.3	1	15	20	25	0.0015	0.81	possibly correct	true	180816_Oechslin_10595F.6602.6602.3	REIQLEDVR	R	A	0.997	31.5	25.5	9.4	2			386.549	1'156.624107	1'157.627446	3	0.003937	3.401	2'361.78	2144490	44	52
180821-Oechslin-10595-97-semiTry	10595	180816_Oechslin_10595F.raw (F003961)	Hypothetical phage protein OS=Streptococcus agalactiae FSL S3-026 OX=876138 GN=FSLSAGS3026_06455 PE=4 SV=1	F8Y0U0_STRAG	Uniprot-proteome-Streptoc-agalactiae-FSL.fasta	11'237.3	1	15	20	25	0.0015	0.81	possibly correct	true	180816_Oechslin_10595F.6845.6845.2	SLSALDPK	S	H	0.983	25.6	27.5	17.9	1			415.735	829.456	830.462	2	0.001726	2.078	2'411.01	1232690	78	85
180821-Oechslin-10595-97-semiTry	10597	180816_Oechslin_10597E.raw (F003954)	Prophage LambdaSa04, holin OS=Streptococcus agalactiae FSL S3-026 OX=876138 GN=FSLSAGS3026_04160 PE=4 SV=1	F8XZK9_STRAG	Uniprot-proteome-Streptoc-agalactiae-FSL.fasta	14'624.7	1	2	2	2	0.000113	0.172	possibly correct	true	180816_Oechslin_10597E.10972.10972.2	IGLPIPEK	R	L	0.99	29.7	25	22	2			433.772	865.53	866.535	2	0.00225	2.597	3'112.66	4482780	113	120
180821-Oechslin-10595-97-semiTry	10597	180816_Oechslin_10597E.raw (F003954)	Prophage LambdaSa04, holin OS=Streptococcus agalactiae FSL S3-026 OX=876138 GN=FSLSAGS3026_04160 PE=4 SV=1	F8XZK9_STRAG	Uniprot-proteome-Streptoc-agalactiae-FSL.fasta	14'624.7	1	2	2	2	0.000113	0.172	possibly correct	true	180816_Oechslin_10597E.17631.17631.2	YLSNEGLSILENAVR	F	I	0.997	68.1	26	61.5	1			839.448	1'676.881810	1'677.880646	2	0.00844	5.03	4'360.58	2511760	98	112
180821-Oechslin-10595-97-semiTry	10597	180816_Oechslin_10597F.raw (F003955)	Prophage LambdaSa04, holin OS=Streptococcus agalactiae FSL S3-026 OX=876138 GN=FSLSAGS3026_04160 PE=4 SV=1	F8XZK9_STRAG	Uniprot-proteome-Streptoc-agalactiae-FSL.fasta	14'624.7	1	5	7	7	0.000415	0.299	possibly correct	true	180816_Oechslin_10597F.4572.4572.2	ELLATNK	K	V	0.9	22.9	26.8	11.7	2			394.73	787.445	788.451	2	0.0005461	0.6926	1'964.67	3469990	3	9
180821-Oechslin-10595-97-semiTry	10597	180816_Oechslin_10597F.raw (F003955)	Prophage LambdaSa04, holin OS=Streptococcus agalactiae FSL S3-026 OX=876138 GN=FSLSAGS3026_04160 PE=4 SV=1	F8XZK9_STRAG	Uniprot-proteome-Streptoc-agalactiae-FSL.fasta	14'624.7	1	5	7	7	0.000415	0.299	possibly correct	true	180816_Oechslin_10597F.19311.19311.2	FYLSNEGLSILENAVR	F	I	0.996	90.4	26.6	90.4	1			912.979	1'823.942480	1'824.949046	2	0.0007101	0.3891	4'808.86	814678	97	112
180821-Oechslin-10595-97-semiTry	10597	180816_Oechslin_10597F.raw (F003955)	Prophage LambdaSa04, holin OS=Streptococcus agalactiae FSL S3-026 OX=876138 GN=FSLSAGS3026_04160 PE=4 SV=1	F8XZK9_STRAG	Uniprot-proteome-Streptoc-agalactiae-FSL.fasta	14'624.7	1	5	7	7	0.000415	0.299	possibly correct	true	180816_Oechslin_10597F.19318.19318.3	FYLSNEGLSILENAVR	F	I	0.997	47.2	26.5	36.1	1			608.988	1'823.943564	1'824.949046	3	0.001794	0.9831	4'810.35	1938050	97	112
180821-Oechslin-10595-97-semiTry	10597	180816_Oechslin_10597F.raw (F003955)	Prophage LambdaSa04, holin OS=Streptococcus agalactiae FSL S3-026 OX=876138 GN=FSLSAGS3026_04160 PE=4 SV=1	F8XZK9_STRAG	Uniprot-proteome-Streptoc-agalactiae-FSL.fasta	14'624.7	1	5	7	7	0.000415	0.299	possibly correct	true	180816_Oechslin_10597F.11049.11049.2	IGLPIPEK	R	L	0.99	26.5	25	18	2			433.772	865.529	866.535	2	0.00109	1.258	3'192.62	3602680	113	120
180821-Oechslin-10595-97-semiTry	10597	180816_Oechslin_10597F.raw (F003955)	Prophage LambdaSa04, holin OS=Streptococcus agalactiae FSL S3-026 OX=876138 GN=FSLSAGS3026_04160 PE=4 SV=1	F8XZK9_STRAG	Uniprot-proteome-Streptoc-agalactiae-FSL.fasta	14'624.7	1	5	7	7	0.000415	0.299	possibly correct	true	180816_Oechslin_10597F.6418.6418.2	KLSSSIGFK	K	G	0.997	39.5	25	32.9	2			483.785	965.555	966.562	2	0.0002361	0.2442	2'323.10	7894420	53	61
180821-Oechslin-10595-97-semiTry	10597	180816_Oechslin_10597F.raw (F003955)	Prophage LambdaSa04, holin OS=Streptococcus agalactiae FSL S3-026 OX=876138 GN=FSLSAGS3026_04160 PE=4 SV=1	F8XZK9_STRAG	Uniprot-proteome-Streptoc-agalactiae-FSL.fasta	14'624.7	1	5	7	7	0.000415	0.299	possibly correct	true	180816_Oechslin_10597F.17151.17151.2	YLSNEGLSILENAVR	F	I	0.964	120	26.4	111	1			839.445	1'676.875096	1'677.880646	2	0.001726	1.029	4'374.07	853302	98	112
180821-Oechslin-10595-97-semiTry	10597	180816_Oechslin_10597F.raw (F003955)	Prophage LambdaSa04, holin OS=Streptococcus agalactiae FSL S3-026 OX=876138 GN=FSLSAGS3026_04160 PE=4 SV=1	F8XZK9_STRAG	Uniprot-proteome-Streptoc-agalactiae-FSL.fasta	14'624.7	1	5	7	7	0.000415	0.299	possibly correct	true	180816_Oechslin_10597F.17161.17161.3	YLSNEGLSILENAVR	F	I	0.997	40.1	26.3	25.3	1			559.965	1'676.874351	1'677.880646	3	0.0009811	0.5847	4'376.11	1818810	98	112
180821-Oechslin-10595-97-semiTry	10595	180816_Oechslin_10595E.raw (F003960)	Prophage LambdaSa04, holin OS=Streptococcus agalactiae FSL S3-026 OX=876138 GN=FSLSAGS3026_04160 PE=4 SV=1	F8XZK9_STRAG	Uniprot-proteome-Streptoc-agalactiae-FSL.fasta	14'624.7	1	4	6	6	0.00035	0.246	possibly correct	true	180816_Oechslin_10595E.19249.19249.2	FYLSNEGLSILENAVR	F	I	0.987	83.8	26.4	82.9	1			912.986	1'823.956762	1'824.949046	2	0.01499	8.215	4'804.59	1208150	97	112
180821-Oechslin-10595-97-semiTry	10595	180816_Oechslin_10595E.raw (F003960)	Prophage LambdaSa04, holin OS=Streptococcus agalactiae FSL S3-026 OX=876138 GN=FSLSAGS3026_04160 PE=4 SV=1	F8XZK9_STRAG	Uniprot-proteome-Streptoc-agalactiae-FSL.fasta	14'624.7	1	4	6	6	0.00035	0.246	possibly correct	true	180816_Oechslin_10595E.19276.19276.3	FYLSNEGLSILENAVR	F	I	0.997	28.7	26.4	24.1	1			608.993	1'823.957481	1'824.949046	3	0.01571	8.609	4'809.94	390551	97	112
180821-Oechslin-10595-97-semiTry	10595	180816_Oechslin_10595E.raw (F003960)	Prophage LambdaSa04, holin OS=Streptococcus agalactiae FSL S3-026 OX=876138 GN=FSLSAGS3026_04160 PE=4 SV=1	F8XZK9_STRAG	Uniprot-proteome-Streptoc-agalactiae-FSL.fasta	14'624.7	1	4	6	6	0.00035	0.246	possibly correct	true	180816_Oechslin_10595E.11180.11180.2	IGLPIPEK	R	L	0.981	22.1	25	20.6	2			433.771	865.528	866.535	2	0.0002981	0.344	3'183.60	1728990	113	120
180821-Oechslin-10595-97-semiTry	10595	180816_Oechslin_10595E.raw (F003960)	Prophage LambdaSa04, holin OS=Streptococcus agalactiae FSL S3-026 OX=876138 GN=FSLSAGS3026_04160 PE=4 SV=1	F8XZK9_STRAG	Uniprot-proteome-Streptoc-agalactiae-FSL.fasta	14'624.7	1	4	6	6	0.00035	0.246	possibly correct	true	180816_Oechslin_10595E.6567.6567.2	KLSSSIGFK	K	G	0.997	31.6	25	18.4	2			483.784	965.554	966.562	2	-0.0002519	-0.2607	2'307.05	1531970	53	61
180821-Oechslin-10595-97-semiTry	10595	180816_Oechslin_10595E.raw (F003960)	Prophage LambdaSa04, holin OS=Streptococcus agalactiae FSL S3-026 OX=876138 GN=FSLSAGS3026_04160 PE=4 SV=1	F8XZK9_STRAG	Uniprot-proteome-Streptoc-agalactiae-FSL.fasta	14'624.7	1	4	6	6	0.00035	0.246	possibly correct	true	180816_Oechslin_10595E.17153.17153.2	YLSNEGLSILENAVR	F	I	0.99	78.3	26.5	67.3	1			839.44	1'676.864720	1'677.880646	2	-0.00865	-5.155	4'364.76	1254170	98	112
180821-Oechslin-10595-97-semiTry	10595	180816_Oechslin_10595E.raw (F003960)	Prophage LambdaSa04, holin OS=Streptococcus agalactiae FSL S3-026 OX=876138 GN=FSLSAGS3026_04160 PE=4 SV=1	F8XZK9_STRAG	Uniprot-proteome-Streptoc-agalactiae-FSL.fasta	14'624.7	1	4	6	6	0.00035	0.246	possibly correct	true	180816_Oechslin_10595E.17161.17161.3	YLSNEGLSILENAVR	F	I	0.997	46.4	26.1	37.2	1			559.964	1'676.871423	1'677.880646	3	-0.001947	-1.16	4'366.14	706825	98	112
180821-Oechslin-10595-97-semiTry	10595	180816_Oechslin_10595F.raw (F003961)	Prophage LambdaSa04, holin OS=Streptococcus agalactiae FSL S3-026 OX=876138 GN=FSLSAGS3026_04160 PE=4 SV=1	F8XZK9_STRAG	Uniprot-proteome-Streptoc-agalactiae-FSL.fasta	14'624.7	1	12	15	15	0.000899	0.463	possibly correct	true	180816_Oechslin_10595F.4569.4569.2	ELLATNK	K	V	0.9	26.6	27.1	11.4	2			394.729	787.444	788.451	2	0.0003021	0.3831	1'957.60	12350000	3	9
180821-Oechslin-10595-97-semiTry	10595	180816_Oechslin_10595F.raw (F003961)	Prophage LambdaSa04, holin OS=Streptococcus agalactiae FSL S3-026 OX=876138 GN=FSLSAGS3026_04160 PE=4 SV=1	F8XZK9_STRAG	Uniprot-proteome-Streptoc-agalactiae-FSL.fasta	14'624.7	1	12	15	15	0.000899	0.463	possibly correct	true	180816_Oechslin_10595F.18774.18774.2	FYLSNEGLSILENAVR	F	I	0.996	71.6	26.6	67.8	1			912.983	1'823.950902	1'824.949046	2	0.009132	5.004	4'811.46	1456010	97	112
180821-Oechslin-10595-97-semiTry	10595	180816_Oechslin_10595F.raw (F003961)	Prophage LambdaSa04, holin OS=Streptococcus agalactiae FSL S3-026 OX=876138 GN=FSLSAGS3026_04160 PE=4 SV=1	F8XZK9_STRAG	Uniprot-proteome-Streptoc-agalactiae-FSL.fasta	14'624.7	1	12	15	15	0.000899	0.463	possibly correct	true	180816_Oechslin_10595F.18722.18722.3	FYLSNEGLSILENAVR	F	I	0.997	50.9	26.4	43.2	1			608.993	1'823.957115	1'824.949046	3	0.01535	8.408	4'800.91	1419740	97	112
180821-Oechslin-10595-97-semiTry	10595	180816_Oechslin_10595F.raw (F003961)	Prophage LambdaSa04, holin OS=Streptococcus agalactiae FSL S3-026 OX=876138 GN=FSLSAGS3026_04160 PE=4 SV=1	F8XZK9_STRAG	Uniprot-proteome-Streptoc-agalactiae-FSL.fasta	14'624.7	1	12	15	15	0.000899	0.463	possibly correct	true	180816_Oechslin_10595F.10815.10815.2	IGLPIPEK	R	L	0.99	32.5	25	24.2	2			433.771	865.527	866.535	2	-0.0003119	-0.36	3'185.50	3678760	113	120
180821-Oechslin-10595-97-semiTry	10595	180816_Oechslin_10595F.raw (F003961)	Prophage LambdaSa04, holin OS=Streptococcus agalactiae FSL S3-026 OX=876138 GN=FSLSAGS3026_04160 PE=4 SV=1	F8XZK9_STRAG	Uniprot-proteome-Streptoc-agalactiae-FSL.fasta	14'624.7	1	12	15	15	0.000899	0.463	possibly correct	true	180816_Oechslin_10595F.14437.14437.2	IGLPIPEKL	R	Q	0.975	22.4	25	22.4	1			490.313	978.611	979.619	2	-0.0001839	-0.1878	3'905.46	361031	113	121
180821-Oechslin-10595-97-semiTry	10595	180816_Oechslin_10595F.raw (F003961)	Prophage LambdaSa04, holin OS=Streptococcus agalactiae FSL S3-026 OX=876138 GN=FSLSAGS3026_04160 PE=4 SV=1	F8XZK9_STRAG	Uniprot-proteome-Streptoc-agalactiae-FSL.fasta	14'624.7	1	12	15	15	0.000899	0.463	possibly correct	true	180816_Oechslin_10595F.17344.17344.2	IGLPIPEKLQALLK	R	Q	0.976	20.8	25	20.8	2			766.993	1'531.971776	1'532.977846	2	0.001206	0.7867	4'509.60	493027	113	126
180821-Oechslin-10595-97-semiTry	10595	180816_Oechslin_10595F.raw (F003961)	Prophage LambdaSa04, holin OS=Streptococcus agalactiae FSL S3-026 OX=876138 GN=FSLSAGS3026_04160 PE=4 SV=1	F8XZK9_STRAG	Uniprot-proteome-Streptoc-agalactiae-FSL.fasta	14'624.7	1	12	15	15	0.000899	0.463	possibly correct	true	180816_Oechslin_10595F.6336.6336.2	KLSSSIGFK	K	G	0.997	49.5	25	36.7	2			483.785	965.556	966.562	2	0.001152	1.192	2'309.13	3619380	53	61
180821-Oechslin-10595-97-semiTry	10595	180816_Oechslin_10595F.raw (F003961)	Prophage LambdaSa04, holin OS=Streptococcus agalactiae FSL S3-026 OX=876138 GN=FSLSAGS3026_04160 PE=4 SV=1	F8XZK9_STRAG	Uniprot-proteome-Streptoc-agalactiae-FSL.fasta	14'624.7	1	12	15	15	0.000899	0.463	possibly correct	true	180816_Oechslin_10595F.10036.10036.2	LIDTEIIK	H	Q	0.978	22.6	25	16	1			472.787	943.56	944.567	2	0.00113	1.196	3'033.07	1158120	78	85
180821-Oechslin-10595-97-semiTry	10595	180816_Oechslin_10595F.raw (F003961)	Prophage LambdaSa04, holin OS=Streptococcus agalactiae FSL S3-026 OX=876138 GN=FSLSAGS3026_04160 PE=4 SV=1	F8XZK9_STRAG	Uniprot-proteome-Streptoc-agalactiae-FSL.fasta	14'624.7	1	12	15	15	0.000899	0.463	possibly correct	true	180816_Oechslin_10595F.15435.15435.2	LSNEGLSILENAVR	Y	I	0.988	95.4	25.8	87.2	1			757.915	1'513.814550	1'514.817346	2	0.00448	2.957	4'110.33	909806	99	112
180821-Oechslin-10595-97-semiTry	10595	180816_Oechslin_10595F.raw (F003961)	Prophage LambdaSa04, holin OS=Streptococcus agalactiae FSL S3-026 OX=876138 GN=FSLSAGS3026_04160 PE=4 SV=1	F8XZK9_STRAG	Uniprot-proteome-Streptoc-agalactiae-FSL.fasta	14'624.7	1	12	15	15	0.000899	0.463	possibly correct	true	180816_Oechslin_10595F.13633.13633.3	LVSVGHLIDTEIIK	F	Q	0.975	22	25	9.42	1			512.972	1'535.892846	1'536.899846	3	0.0002761	0.1796	3'743.24	2417020	72	85
180821-Oechslin-10595-97-semiTry	10595	180816_Oechslin_10595F.raw (F003961)	Prophage LambdaSa04, holin OS=Streptococcus agalactiae FSL S3-026 OX=876138 GN=FSLSAGS3026_04160 PE=4 SV=1	F8XZK9_STRAG	Uniprot-proteome-Streptoc-agalactiae-FSL.fasta	14'624.7	1	12	15	15	0.000899	0.463	possibly correct	true	180816_Oechslin_10595F.13660.13660.2	LVSVGHLIDTEIIK	F	Q	0.997	37.1	25	20	1			768.955	1'535.895238	1'536.899846	2	0.002668	1.736	3'748.12	1024110	72	85
180821-Oechslin-10595-97-semiTry	10595	180816_Oechslin_10595F.raw (F003961)	Prophage LambdaSa04, holin OS=Streptococcus agalactiae FSL S3-026 OX=876138 GN=FSLSAGS3026_04160 PE=4 SV=1	F8XZK9_STRAG	Uniprot-proteome-Streptoc-agalactiae-FSL.fasta	14'624.7	1	12	15	15	0.000899	0.463	possibly correct	true	180816_Oechslin_10595F.3590.3590.2	mKELLATNK	-	V	0.997	27.6	25.9	22.5	2		m1: Oxidation (+15.99)	532.295	1'062.575170	1'063.581761	2	0.000685	0.6441	1'753.27	425535	1	9
180821-Oechslin-10595-97-semiTry	10595	180816_Oechslin_10595F.raw (F003961)	Prophage LambdaSa04, holin OS=Streptococcus agalactiae FSL S3-026 OX=876138 GN=FSLSAGS3026_04160 PE=4 SV=1	F8XZK9_STRAG	Uniprot-proteome-Streptoc-agalactiae-FSL.fasta	14'624.7	1	12	15	15	0.000899	0.463	possibly correct	true	180816_Oechslin_10595F.14304.14304.2	SNEGLSILENAVR	L	I	0.997	62.3	25.9	56	1			701.371	1'400.727758	1'401.733246	2	0.001788	1.276	3'877.68	454215	100	112
180821-Oechslin-10595-97-semiTry	10595	180816_Oechslin_10595F.raw (F003961)	Prophage LambdaSa04, holin OS=Streptococcus agalactiae FSL S3-026 OX=876138 GN=FSLSAGS3026_04160 PE=4 SV=1	F8XZK9_STRAG	Uniprot-proteome-Streptoc-agalactiae-FSL.fasta	14'624.7	1	12	15	15	0.000899	0.463	possibly correct	true	180816_Oechslin_10595F.16648.16648.2	YLSNEGLSILENAVR	F	I	0.985	103	26.4	93	1			839.445	1'676.875706	1'677.880646	2	0.002336	1.392	4'364.39	1209210	98	112
180821-Oechslin-10595-97-semiTry	10595	180816_Oechslin_10595F.raw (F003961)	Prophage LambdaSa04, holin OS=Streptococcus agalactiae FSL S3-026 OX=876138 GN=FSLSAGS3026_04160 PE=4 SV=1	F8XZK9_STRAG	Uniprot-proteome-Streptoc-agalactiae-FSL.fasta	14'624.7	1	12	15	15	0.000899	0.463	possibly correct	true	180816_Oechslin_10595F.16655.16655.3	YLSNEGLSILENAVR	F	I	0.997	45.9	26.4	29.4	1			559.966	1'676.874717	1'677.880646	3	0.001347	0.8028	4'365.91	2018880	98	112
180821-Oechslin-10595-97-semiTry	10595	180816_Oechslin_10595E.raw (F003960)	Hypothetical phage protein OS=Streptococcus agalactiae FSL S3-026 OX=876138 GN=FSLSAGS3026_06425 PE=4 SV=1	F8Y0T6_STRAG	Uniprot-proteome-Streptoc-agalactiae-FSL.fasta	20'312.8	1	5	6	7	0.000408	0.431	possibly correct	true	180816_Oechslin_10595E.11564.11564.2	DLIYLGK	K	S	0.9	21.6	25	12.4	2			411.243	820.471	821.477	2	0.001008	1.227	3'259.43	1430170	112	118
180821-Oechslin-10595-97-semiTry	10595	180816_Oechslin_10595E.raw (F003960)	Hypothetical phage protein OS=Streptococcus agalactiae FSL S3-026 OX=876138 GN=FSLSAGS3026_06425 PE=4 SV=1	F8Y0T6_STRAG	Uniprot-proteome-Streptoc-agalactiae-FSL.fasta	20'312.8	1	5	6	7	0.000408	0.431	possibly correct	true	180816_Oechslin_10595E.16682.16682.2	LLNYRPISENSVIQSLVFEK	K	S	0.997	59.9	25	59.9	2			1'175.146240	2'348.277928	2'349.281346	2	0.003858	1.642	4'264.90	178676	25	44
180821-Oechslin-10595-97-semiTry	10595	180816_Oechslin_10595E.raw (F003960)	Hypothetical phage protein OS=Streptococcus agalactiae FSL S3-026 OX=876138 GN=FSLSAGS3026_06425 PE=4 SV=1	F8Y0T6_STRAG	Uniprot-proteome-Streptoc-agalactiae-FSL.fasta	20'312.8	1	5	6	7	0.000408	0.431	possibly correct	true	180816_Oechslin_10595E.16670.16670.3	LLNYRPISENSVIQSLVFEK	K	S	0.997	58.6	25	49.8	2			783.766	2'348.274864	2'349.281346	3	0.0007941	0.338	4'262.57	1946590	25	44
180821-Oechslin-10595-97-semiTry	10595	180816_Oechslin_10595E.raw (F003960)	Hypothetical phage protein OS=Streptococcus agalactiae FSL S3-026 OX=876138 GN=FSLSAGS3026_06425 PE=4 SV=1	F8Y0T6_STRAG	Uniprot-proteome-Streptoc-agalactiae-FSL.fasta	20'312.8	1	5	6	7	0.000408	0.431	possibly correct	true	180816_Oechslin_10595E.5656.5656.2	MDKVEYIAK	-	N	0.997	46.1	25	27	2			548.789	1'095.563818	1'096.570846	2	0.0002481	0.2262	2'132.47	690647	1	9
180821-Oechslin-10595-97-semiTry	10595	180816_Oechslin_10595E.raw (F003960)	Hypothetical phage protein OS=Streptococcus agalactiae FSL S3-026 OX=876138 GN=FSLSAGS3026_06425 PE=4 SV=1	F8Y0T6_STRAG	Uniprot-proteome-Streptoc-agalactiae-FSL.fasta	20'312.8	1	5	6	7	0.000408	0.431	possibly correct	true	180816_Oechslin_10595E.14089.14089.2	SELISLSFR	R	E	0.997	32	25	24.8	2			526.294	1'050.572972	1'051.578246	2	0.002002	1.904	3'746.26	1119490	59	67
180821-Oechslin-10595-97-semiTry	10595	180816_Oechslin_10595E.raw (F003960)	Hypothetical phage protein OS=Streptococcus agalactiae FSL S3-026 OX=876138 GN=FSLSAGS3026_06425 PE=4 SV=1	F8Y0T6_STRAG	Uniprot-proteome-Streptoc-agalactiae-FSL.fasta	20'312.8	1	5	6	7	0.000408	0.431	possibly correct	true	180816_Oechslin_10595E.18296.18296.3	SWTELEEIYEISHSTLAYR	K	R	0.997	38.3	25.9	31.5	2			776.383	2'326.126608	2'327.119046	3	0.01484	6.376	4'604.12	1613250	119	137
180821-Oechslin-10595-97-semiTry	10595	180816_Oechslin_10595E.raw (F003960)	Hypothetical phage protein OS=Streptococcus agalactiae FSL S3-026 OX=876138 GN=FSLSAGS3026_06425 PE=4 SV=1	F8Y0T6_STRAG	Uniprot-proteome-Streptoc-agalactiae-FSL.fasta	20'312.8	1	5	6	7	0.000408	0.431	possibly correct	true	180816_Oechslin_10595E.12358.12358.2	VEDYHIPI	K	-	0.99	30.4	25	25.9	2			493.254	984.493	985.499	2	0.001552	1.575	3'410.52	1175750	160	167
180821-Oechslin-10595-97-semiTry	10595	180816_Oechslin_10595E.raw (F003960)	Prophage LambdaSa04, HK97 family portal protein OS=Streptococcus agalactiae FSL S3-026 OX=876138 GN=FSLSAGS3026_04085 PE=4 SV=1	F8XZJ6_STRAG	Uniprot-proteome-Streptoc-agalactiae-FSL.fasta	50'722.9	1	0	0	3	0.000175	0.0787	possibly correct	true	180816_Oechslin_10595E.15393.15393.2	SYEGQDFSYLFGR	N	T	0.997	67.8	25	67.8	1			784.854	1'567.693212	1'568.701646	2	-0.001158	-0.7382	4'006.58	639013	19	31
180821-Oechslin-10595-97-semiTry	10595	180816_Oechslin_10595E.raw (F003960)	Prophage LambdaSa04, HK97 family portal protein OS=Streptococcus agalactiae FSL S3-026 OX=876138 GN=FSLSAGS3026_04085 PE=4 SV=1	F8XZJ6_STRAG	Uniprot-proteome-Streptoc-agalactiae-FSL.fasta	50'722.9	1	0	0	3	0.000175	0.0787	possibly correct	true	180816_Oechslin_10595E.5985.5985.2	TTSGENVDEFK	R	A	0.997	33.2	25	17.5	2			613.78	1'225.545872	1'226.553646	2	-0.0004979	-0.406	2'196.07	1041850	32	42
180821-Oechslin-10595-97-semiTry	10595	180816_Oechslin_10595E.raw (F003960)	Prophage LambdaSa04, HK97 family portal protein OS=Streptococcus agalactiae FSL S3-026 OX=876138 GN=FSLSAGS3026_04085 PE=4 SV=1	F8XZJ6_STRAG	Uniprot-proteome-Streptoc-agalactiae-FSL.fasta	50'722.9	1	0	0	3	0.000175	0.0787	possibly correct	true	180816_Oechslin_10595E.16383.16383.2	VISLYPLLPDK	R	M	0.99	26.9	25	26.9	2			629.373	1'256.730688	1'257.745546	2	-0.007582	-6.028	4'203.19	1048720	126	136
180821-Oechslin-10595-97-semiTry	10597	180816_Oechslin_10597F.raw (F003955)	Prophage LambdaSa04, head-tail adaptor, putative OS=Streptococcus agalactiae FSL S3-026 OX=876138 GN=FSLSAGS3026_06320 PE=4 SV=1	F8Y0R7_STRAG	Uniprot-proteome-Streptoc-agalactiae-FSL.fasta	13'131.0	1	4	4	5	0.000296	0.554	possibly correct	true	180816_Oechslin_10597F.12711.12711.2	DQYYAIESIDGDTVAR	R	S	0.982	110	25	109	2			908.424	1'814.832738	1'815.839746	2	0.0002681	0.1476	3'505.88	1386510	83	98
180821-Oechslin-10595-97-semiTry	10597	180816_Oechslin_10597F.raw (F003955)	Prophage LambdaSa04, head-tail adaptor, putative OS=Streptococcus agalactiae FSL S3-026 OX=876138 GN=FSLSAGS3026_06320 PE=4 SV=1	F8Y0R7_STRAG	Uniprot-proteome-Streptoc-agalactiae-FSL.fasta	13'131.0	1	4	4	5	0.000296	0.554	possibly correct	true	180816_Oechslin_10597F.8257.8257.2	EQLVFQEK	R	R	0.99	34.2	26.6	25.1	2			510.772	1'019.529150	1'020.536146	2	0.0002801	0.2744	2'669.74	3025710	8	15
180821-Oechslin-10595-97-semiTry	10597	180816_Oechslin_10597F.raw (F003955)	Prophage LambdaSa04, head-tail adaptor, putative OS=Streptococcus agalactiae FSL S3-026 OX=876138 GN=FSLSAGS3026_06320 PE=4 SV=1	F8Y0R7_STRAG	Uniprot-proteome-Streptoc-agalactiae-FSL.fasta	13'131.0	1	4	4	5	0.000296	0.554	possibly correct	true	180816_Oechslin_10597F.19911.19911.3	LKQDDIGNELAIWDDLFGR	R	W	0.997	32	26	30.3	2			740.043	2'217.107994	2'218.114346	3	0.0009241	0.4166	4'933.05	616883	17	35
180821-Oechslin-10595-97-semiTry	10597	180816_Oechslin_10597F.raw (F003955)	Prophage LambdaSa04, head-tail adaptor, putative OS=Streptococcus agalactiae FSL S3-026 OX=876138 GN=FSLSAGS3026_06320 PE=4 SV=1	F8Y0R7_STRAG	Uniprot-proteome-Streptoc-agalactiae-FSL.fasta	13'131.0	1	4	4	5	0.000296	0.554	possibly correct	true	180816_Oechslin_10597F.13765.13765.2	SLIYIIATK	R	E	0.997	39.8	25	22.5	2			511.319	1'020.623510	1'021.629346	2	0.00144	1.41	3'709.57	2194910	99	107
180821-Oechslin-10595-97-semiTry	10597	180816_Oechslin_10597F.raw (F003955)	Prophage LambdaSa04, head-tail adaptor, putative OS=Streptococcus agalactiae FSL S3-026 OX=876138 GN=FSLSAGS3026_06320 PE=4 SV=1	F8Y0R7_STRAG	Uniprot-proteome-Streptoc-agalactiae-FSL.fasta	13'131.0	1	4	4	5	0.000296	0.554	possibly correct	true	180816_Oechslin_10597F.11232.11232.2	VLALNSLTTR	K	I	0.997	58.4	25	51	2			544.327	1'086.639622	1'087.647046	2	-0.0001479	-0.136	3'226.97	4893800	69	78
180821-Oechslin-10595-97-semiTry	10595	180816_Oechslin_10595F.raw (F003961)	Prophage LambdaSa04, head-tail adaptor, putative OS=Streptococcus agalactiae FSL S3-026 OX=876138 GN=FSLSAGS3026_06320 PE=4 SV=1	F8Y0R7_STRAG	Uniprot-proteome-Streptoc-agalactiae-FSL.fasta	13'131.0	1	4	4	5	0.0003	0.5	possibly correct	true	180816_Oechslin_10595F.12412.12412.2	DQYYAIESIDGDTVAR	R	S	0.961	106	25	104	2			908.428	1'814.840794	1'815.839746	2	0.008324	4.584	3'500.00	751006	83	98
180821-Oechslin-10595-97-semiTry	10595	180816_Oechslin_10595F.raw (F003961)	Prophage LambdaSa04, head-tail adaptor, putative OS=Streptococcus agalactiae FSL S3-026 OX=876138 GN=FSLSAGS3026_06320 PE=4 SV=1	F8Y0R7_STRAG	Uniprot-proteome-Streptoc-agalactiae-FSL.fasta	13'131.0	1	4	4	5	0.0003	0.5	possibly correct	true	180816_Oechslin_10595F.8137.8137.2	EQLVFQEK	R	R	0.972	22.2	26.3	17	2			510.772	1'019.530308	1'020.536146	2	0.001438	1.409	2'664.18	1971370	8	15
180821-Oechslin-10595-97-semiTry	10595	180816_Oechslin_10595F.raw (F003961)	Prophage LambdaSa04, head-tail adaptor, putative OS=Streptococcus agalactiae FSL S3-026 OX=876138 GN=FSLSAGS3026_06320 PE=4 SV=1	F8Y0R7_STRAG	Uniprot-proteome-Streptoc-agalactiae-FSL.fasta	13'131.0	1	4	4	5	0.0003	0.5	possibly correct	true	180816_Oechslin_10595F.6916.6916.2	PLALTESDGSATK	R	L	0.997	41.3	26.4	41.3	1			645.336	1'288.658056	1'289.658546	2	0.006786	5.262	2'425.09	508655	41	53
180821-Oechslin-10595-97-semiTry	10595	180816_Oechslin_10595F.raw (F003961)	Prophage LambdaSa04, head-tail adaptor, putative OS=Streptococcus agalactiae FSL S3-026 OX=876138 GN=FSLSAGS3026_06320 PE=4 SV=1	F8Y0R7_STRAG	Uniprot-proteome-Streptoc-agalactiae-FSL.fasta	13'131.0	1	4	4	5	0.0003	0.5	possibly correct	true	180816_Oechslin_10595F.13421.13421.2	SLIYIIATK	R	E	0.997	27.9	25	18.5	2			511.318	1'020.621740	1'021.629346	2	-0.0003299	-0.323	3'700.73	1497350	99	107
180821-Oechslin-10595-97-semiTry	10595	180816_Oechslin_10595F.raw (F003961)	Prophage LambdaSa04, head-tail adaptor, putative OS=Streptococcus agalactiae FSL S3-026 OX=876138 GN=FSLSAGS3026_06320 PE=4 SV=1	F8Y0R7_STRAG	Uniprot-proteome-Streptoc-agalactiae-FSL.fasta	13'131.0	1	4	4	5	0.0003	0.5	possibly correct	true	180816_Oechslin_10595F.11060.11060.2	VLALNSLTTR	K	I	0.997	35.8	25	26.6	2			544.328	1'086.640844	1'087.647046	2	0.001074	0.9875	3'232.98	825522	69	78
